# Supplementary material for: Functional Insights into the Roles of Hormones in the Dendrobium officinale-Tulasnella sp. Germinated Seed Symbiotic Association
Source: Int J Mol Sci. 2018 Nov 6;19(11):3484. doi: 10.3390/ijms19113484 (PMC6274778; doi:10.3390/ijms19113484)
Supplement: Supplementary file 1 [file ijms-19-03484-s001.zip]

Archive with 6 entries (4 files):
- ijms-376543-supplementary file/
- ijms-376543-supplementary file/Supplementals/
- ijms-376543-supplementary file/Supplementals/Figure S1.tif
- ijms-376543-supplementary file/Supplementals/Figure S2.pdf
- ijms-376543-supplementary file/Supplementals/Table S1-4 and 6-9.xlsx
- ijms-376543-supplementary file/Supplementals/Table S5. The de novo assembled sequences of Tulasnella unigene.fasta.txt
