# Supplementary material for: Functional Insights into the Roles of Hormones in the Dendrobium officinale-Tulasnella sp. Germinated Seed Symbiotic Association
Source: Int J Mol Sci. 2018 Nov 6;19(11):3484. doi: 10.3390/ijms19113484 (PMC6274778; doi:10.3390/ijms19113484)
Supplement: Supplementary file 1 [file ijms-19-03484-s001.zip › ijms-376543-supplementary file/Supplementals/Table S1-4 and 6-9.xlsx]

## Sheet: Table S1 
Table S1 Summary of RNA-seq results
Sample	Raw reads	Clean reads (%)	Clean bases	Error rate (%)	Q20 (%)	Q30 (%)	GC content (%)
Do1	69007102	66,681,644 (96.63)	10.00 G	0.02	95.65	89.52	45.94
Do2	67636666	64,509,316 (95.38)	9.68 G	0.02	95.89	90.12	46.03
Do3	65723686	62,665,384 (95.35)	9.40 G	0.02	96.01	90.32	46.13
DoTc1	104836066	101,282,964 (96.61)	15.19 G	0.02	95.97	90.14	47.46
DoTc2	110981952	106,935,398 (96.35)	16.04 G	0.02	95.78	89.8	47.88
DoTc3	99829750	96,294,810 (96.46)	14.44 G	0.02	96.11	90.47	47.2
Tc1	50178214	48,316,268 (96.29)	7.25 G	0.02	95.52	89.17	54.08
Tc2	49947502	48,124,866 (96.35)	7.22 G	0.02	95.67	89.46	54.03
Tc3	49129948	47,308,640 (96.29)	7.10 G	0.02	95.53	89.16	54.11
Do1, Do2, and Do3: samples from asymbiotic protocorms.
Tc1, Tc2, and Tc3: samples from asymbiotic fungus.
DoTc1, DoTc2 and DoTc3: samples from symbiotic protocorms.
Q20: The percentage of bases with a Phred value > 20.
Q30: The percentage of bases with a Phred value > 30.

## Sheet: Table S2
Table S2 Mapping clean RNA-seq reads to the reference genome of D. officinale
Sample name	Do1	Do2	Do3	DoTc1	DoTc2	DoTc3
Total reads	66681644	64509316	62665384	101282964	106935398	96294810
Total mapped	40699776 (61.04%)	39166555 (60.71%)	37985484 (60.62%)	50918250 (50.27%)	52500065 (49.1%)	44011215 (45.7%)
Mapped to multiple sites	5115856 (7.67%)	4723539 (7.32%)	4829940 (7.71%)	6294963 (6.22%)	6514044 (6.09%)	5351090 (5.56%)
Uniquely mapped	35583920 (53.36%)	34443016 (53.39%)	33155544 (52.91%)	44623287 (44.06%)	45986021 (43%)	38660125 (40.15%)
Reads map to '+'	17760589 (26.63%)	17187509 (26.64%)	16541325 (26.4%)	22284480 (22%)	22966064 (21.48%)	19305870 (20.05%)
Reads map to '-'	17823331 (26.73%)	17255507 (26.75%)	16614219 (26.51%)	22338807 (22.06%)	23019957 (21.53%)	19354255 (20.1%)
Non-spliced reads	20500848 (30.74%)	19853054 (30.78%)	19240713 (30.7%)	26796589 (26.46%)	27585553 (25.8%)	22760879 (23.64%)
Spliced reads	15083072 (22.62%)	14589962 (22.62%)	13914831 (22.2%)	17826698 (17.6%)	18400468 (17.21%)	15899246 (16.51%)

## Sheet: Table S3
Table S3. The novel genes annotated of Dendrobium officinale
Scaffold ID	Novel gene ID	transcript_id	exon_number	Start	End	Strand
Scaffold100004	Novel00001	Novel00001.1	1	33	87	+
Scaffold100004	Novel00001	Novel00001.1	2	169	393	+
Scaffold100004	Novel00001	Novel00001.1	3	600	809	+
Scaffold100004	Novel00001	Novel00001.2	1	36	87	+
Scaffold100004	Novel00001	Novel00001.2	2	188	393	+
Scaffold100004	Novel00001	Novel00001.2	3	600	809	+
Scaffold100195	Novel00002	Novel00002.1	1	98	373	+
Scaffold100195	Novel00002	Novel00002.1	2	459	557	+
Scaffold100195	Novel00002	Novel00002.2	1	200	377	+
Scaffold100195	Novel00002	Novel00002.2	2	443	557	+
Scaffold100948	Novel00003	Novel00003.1	1	1	663	-
Scaffold100948	Novel00003	Novel00003.1	2	739	835	-
Scaffold101157	Novel00004	Novel00004.1	1	1	29	+
Scaffold101157	Novel00004	Novel00004.1	2	242	674	+
Scaffold101587	Novel00005	Novel00005.1	1	158	460	-
Scaffold101587	Novel00005	Novel00005.1	2	593	838	-
Scaffold101644	Novel00006	Novel00006.1	1	19	512	+
Scaffold101644	Novel00006	Novel00006.1	2	592	703	+
Scaffold101898	Novel00007	Novel00007.1	1	163	353	+
Scaffold101898	Novel00007	Novel00007.1	2	443	530	+
Scaffold101968	Novel00008	Novel00008.1	1	43	151	-
Scaffold101968	Novel00008	Novel00008.1	2	248	336	-
Scaffold10202	Novel00009	Novel00009.1	1	21998	22082	+
Scaffold10202	Novel00009	Novel00009.1	2	36005	36155	+
Scaffold10202	Novel00009	Novel00009.1	3	36279	36422	+
Scaffold102134	Novel00010	Novel00010.1	1	117	308	-
Scaffold102134	Novel00010	Novel00010.1	2	406	590	-
Scaffold102665	Novel00011	Novel00011.1	1	107	209	+
Scaffold102665	Novel00011	Novel00011.1	2	302	420	+
Scaffold102665	Novel00011	Novel00011.1	3	520	767	+
Scaffold102732	Novel00012	Novel00012.1	1	141	309	-
Scaffold102732	Novel00012	Novel00012.1	2	492	558	-
Scaffold102732	Novel00012	Novel00012.1	3	705	795	-
Scaffold102883	Novel00013	Novel00013.1	1	358	471	-
Scaffold102883	Novel00013	Novel00013.1	2	552	730	-
Scaffold102927	Novel00014	Novel00014.1	1	51	237	-
Scaffold102927	Novel00014	Novel00014.1	2	363	823	-
Scaffold102927	Novel00014	Novel00014.2	1	51	161	-
Scaffold102927	Novel00014	Novel00014.2	2	282	823	-
Scaffold102927	Novel00014	Novel00014.3	1	51	161	-
Scaffold102927	Novel00014	Novel00014.3	2	363	823	-
Scaffold10342	Novel00015	Novel00015.1	1	33287	33481	+
Scaffold10342	Novel00015	Novel00015.1	2	33623	33683	+
Scaffold10342	Novel00015	Novel00015.1	3	33791	33883	+
Scaffold103670	Novel00016	Novel00016.1	1	89	577	-
Scaffold103670	Novel00016	Novel00016.1	2	712	812	-
Scaffold103670	Novel00016	Novel00016.2	1	89	574	-
Scaffold103670	Novel00016	Novel00016.2	2	712	824	-
Scaffold10376	Novel00017	Novel00017.1	1	33129	33466	-
Scaffold10376	Novel00017	Novel00017.1	2	33580	33817	-
Scaffold104146	Novel00018	Novel00018.1	1	1	283	+
Scaffold104146	Novel00018	Novel00018.1	2	378	820	+
Scaffold104248	Novel00019	Novel00019.1	1	151	211	+
Scaffold104248	Novel00019	Novel00019.1	2	296	370	+
Scaffold104248	Novel00019	Novel00019.1	3	464	810	+
Scaffold104248	Novel00019	Novel00019.2	1	199	207	+
Scaffold104248	Novel00019	Novel00019.2	2	296	370	+
Scaffold104248	Novel00019	Novel00019.2	3	464	810	+
Scaffold104353	Novel00020	Novel00020.1	1	169	446	-
Scaffold104353	Novel00020	Novel00020.1	2	541	711	-
Scaffold104587	Novel00021	Novel00021.1	1	339	471	-
Scaffold104587	Novel00021	Novel00021.1	2	554	736	-
Scaffold104596	Novel00022	Novel00022.1	1	347	619	+
Scaffold104596	Novel00022	Novel00022.1	2	684	817	+
Scaffold104973	Novel00023	Novel00023.1	1	48	271	+
Scaffold104973	Novel00023	Novel00023.1	2	587	775	+
Scaffold105049	Novel00024	Novel00024.1	1	65	128	-
Scaffold105049	Novel00024	Novel00024.1	2	223	614	-
Scaffold105241	Novel00025	Novel00025.1	1	8	43	+
Scaffold105241	Novel00025	Novel00025.1	2	497	813	+
Scaffold105828	Novel00026	Novel00026.1	1	194	408	+
Scaffold105828	Novel00026	Novel00026.1	2	572	605	+
Scaffold105828	Novel00026	Novel00026.1	3	700	777	+
Scaffold105828	Novel00026	Novel00026.2	1	194	408	+
Scaffold105828	Novel00026	Novel00026.2	2	488	605	+
Scaffold105828	Novel00026	Novel00026.2	3	700	777	+
Scaffold105902	Novel00027	Novel00027.1	1	2	523	-
Scaffold105902	Novel00027	Novel00027.1	2	653	807	-
Scaffold106364	Novel00028	Novel00028.1	1	19	401	+
Scaffold106364	Novel00028	Novel00028.1	2	502	525	+
Scaffold106364	Novel00028	Novel00028.1	3	604	680	+
Scaffold106364	Novel00028	Novel00028.1	4	774	801	+
Scaffold106491	Novel00029	Novel00029.1	1	1	34	-
Scaffold106491	Novel00029	Novel00029.1	2	153	250	-
Scaffold106491	Novel00029	Novel00029.1	3	537	643	-
Scaffold106491	Novel00029	Novel00029.2	1	1	34	-
Scaffold106491	Novel00029	Novel00029.2	2	146	250	-
Scaffold106491	Novel00029	Novel00029.2	3	537	643	-
Scaffold107011	Novel00030	Novel00030.1	1	162	216	+
Scaffold107011	Novel00030	Novel00030.1	2	313	397	+
Scaffold107011	Novel00030	Novel00030.1	3	534	801	+
Scaffold107564	Novel00031	Novel00031.1	1	39	550	+
Scaffold107564	Novel00031	Novel00031.1	2	644	781	+
Scaffold107801	Novel00032	Novel00032.1	1	2	260	-
Scaffold107801	Novel00032	Novel00032.1	2	334	374	-
Scaffold107801	Novel00032	Novel00032.1	3	460	727	-
Scaffold10862	Novel00033	Novel00033.1	1	108	173	+
Scaffold10862	Novel00033	Novel00033.1	2	8167	8384	+
Scaffold10862	Novel00033	Novel00033.1	3	8469	8582	+
Scaffold10862	Novel00033	Novel00033.1	4	8707	8816	+
Scaffold109172	Novel00034	Novel00034.1	1	1	53	-
Scaffold109172	Novel00034	Novel00034.1	2	269	373	-
Scaffold109172	Novel00034	Novel00034.1	3	591	779	-
Scaffold109895	Novel00035	Novel00035.1	1	214	283	-
Scaffold109895	Novel00035	Novel00035.1	2	359	557	-
Scaffold109895	Novel00035	Novel00035.1	3	740	770	-
Scaffold109895	Novel00035	Novel00035.2	1	214	283	-
Scaffold109895	Novel00035	Novel00035.2	2	359	563	-
Scaffold109895	Novel00035	Novel00035.2	3	740	781	-
Scaffold110264	Novel00036	Novel00036.1	1	141	323	-
Scaffold110264	Novel00036	Novel00036.1	2	717	777	-
Scaffold110942	Novel00037	Novel00037.1	1	57	137	+
Scaffold110942	Novel00037	Novel00037.1	2	468	743	+
Scaffold111505	Novel00038	Novel00038.1	1	1	146	+
Scaffold111505	Novel00038	Novel00038.1	2	265	318	+
Scaffold111505	Novel00038	Novel00038.1	3	426	694	+
Scaffold111659	Novel00039	Novel00039.1	1	391	612	+
Scaffold111659	Novel00039	Novel00039.1	2	700	769	+
Scaffold111788	Novel00040	Novel00040.1	1	291	410	+
Scaffold111788	Novel00040	Novel00040.1	2	566	769	+
Scaffold111788	Novel00040	Novel00040.2	1	417	430	+
Scaffold111788	Novel00040	Novel00040.2	2	566	769	+
Scaffold111788	Novel00040	Novel00040.3	1	451	485	+
Scaffold111788	Novel00040	Novel00040.3	2	566	769	+
Scaffold112079	Novel00041	Novel00041.1	1	4	295	+
Scaffold112079	Novel00041	Novel00041.1	2	366	700	+
Scaffold112079	Novel00041	Novel00041.2	1	88	284	+
Scaffold112079	Novel00041	Novel00041.2	2	366	700	+
Scaffold112079	Novel00042	Novel00042.1	1	9	299	-
Scaffold112079	Novel00042	Novel00042.1	2	370	700	-
Scaffold112509	Novel00043	Novel00043.1	1	3	533	-
Scaffold112509	Novel00043	Novel00043.1	2	639	761	-
Scaffold112534	Novel00044	Novel00044.1	1	2	156	-
Scaffold112534	Novel00044	Novel00044.1	2	282	651	-
Scaffold113325	Novel00045	Novel00045.1	1	1	134	+
Scaffold113325	Novel00045	Novel00045.1	2	292	734	+
Scaffold114203	Novel00046	Novel00046.1	1	99	229	-
Scaffold114203	Novel00046	Novel00046.1	2	311	703	-
Scaffold114223	Novel00047	Novel00047.1	1	109	279	-
Scaffold114223	Novel00047	Novel00047.1	2	474	621	-
Scaffold114223	Novel00047	Novel00047.1	3	709	753	-
Scaffold114336	Novel00048	Novel00048.1	1	1	55	+
Scaffold114336	Novel00048	Novel00048.1	2	470	574	+
Scaffold114336	Novel00048	Novel00048.1	3	671	752	+
Scaffold114478	Novel00049	Novel00049.1	1	4	37	+
Scaffold114478	Novel00049	Novel00049.1	2	279	584	+
Scaffold114818	Novel00050	Novel00050.1	1	468	573	+
Scaffold114818	Novel00050	Novel00050.1	2	674	737	+
Scaffold115082	Novel00051	Novel00051.1	1	43	196	+
Scaffold115082	Novel00051	Novel00051.1	2	273	402	+
Scaffold115082	Novel00051	Novel00051.1	3	517	622	+
Scaffold115205	Novel00052	Novel00052.1	1	97	229	+
Scaffold115205	Novel00052	Novel00052.1	2	317	729	+
Scaffold115281	Novel00053	Novel00053.1	1	141	353	+
Scaffold115281	Novel00053	Novel00053.1	2	607	695	+
Scaffold116269	Novel00054	Novel00054.1	1	167	296	-
Scaffold116269	Novel00054	Novel00054.1	2	394	602	-
Scaffold116743	Novel00055	Novel00055.1	1	118	341	+
Scaffold116743	Novel00055	Novel00055.1	2	540	710	+
Scaffold116972	Novel00056	Novel00056.1	1	2	72	-
Scaffold116972	Novel00056	Novel00056.1	2	272	421	-
Scaffold117042	Novel00057	Novel00057.1	1	96	472	-
Scaffold117042	Novel00057	Novel00057.1	2	581	670	-
Scaffold117282	Novel00058	Novel00058.1	1	1	65	+
Scaffold117282	Novel00058	Novel00058.1	2	274	327	+
Scaffold117282	Novel00058	Novel00058.1	3	423	492	+
Scaffold117282	Novel00058	Novel00058.1	4	578	655	+
Scaffold118218	Novel00059	Novel00059.1	1	258	380	+
Scaffold118218	Novel00059	Novel00059.1	2	458	500	+
Scaffold118218	Novel00059	Novel00059.1	3	613	727	+
Scaffold118572	Novel00060	Novel00060.1	1	10	145	+
Scaffold118572	Novel00060	Novel00060.1	2	250	657	+
Scaffold118572	Novel00060	Novel00060.2	1	35	161	+
Scaffold118572	Novel00060	Novel00060.2	2	250	657	+
Scaffold118930	Novel00061	Novel00061.1	1	1	48	+
Scaffold118930	Novel00061	Novel00061.1	2	165	721	+
Scaffold11974	Novel00062	Novel00062.1	1	13270	13601	+
Scaffold11974	Novel00062	Novel00062.1	2	14488	14793	+
Scaffold11974	Novel00063	Novel00063.1	1	8881	9306	-
Scaffold11974	Novel00063	Novel00063.1	2	13369	13964	-
Scaffold11974	Novel00063	Novel00063.2	1	8881	9306	-
Scaffold11974	Novel00063	Novel00063.2	2	14255	14793	-
Scaffold11974	Novel00063	Novel00063.3	1	8881	9306	-
Scaffold11974	Novel00063	Novel00063.3	2	13369	13427	-
Scaffold11974	Novel00063	Novel00063.3	3	14314	14793	-
Scaffold119748	Novel00064	Novel00064.1	1	12	78	+
Scaffold119748	Novel00064	Novel00064.1	2	168	265	+
Scaffold119783	Novel00065	Novel00065.1	1	183	297	+
Scaffold119783	Novel00065	Novel00065.1	2	379	693	+
Scaffold119939	Novel00066	Novel00066.1	1	1	101	-
Scaffold119939	Novel00066	Novel00066.1	2	233	412	-
Scaffold119939	Novel00066	Novel00066.1	3	580	715	-
Scaffold120068	Novel00067	Novel00067.1	1	140	327	-
Scaffold120068	Novel00067	Novel00067.1	2	633	717	-
Scaffold120222	Novel00068	Novel00068.1	1	1	154	-
Scaffold120222	Novel00068	Novel00068.1	2	250	477	-
Scaffold120222	Novel00068	Novel00068.1	3	565	707	-
Scaffold120681	Novel00069	Novel00069.1	1	167	324	+
Scaffold120681	Novel00069	Novel00069.1	2	408	713	+
Scaffold121056	Novel00070	Novel00070.1	1	2	501	-
Scaffold121056	Novel00070	Novel00070.1	2	582	650	-
Scaffold121480	Novel00071	Novel00071.1	1	111	131	-
Scaffold121480	Novel00071	Novel00071.1	2	265	420	-
Scaffold121480	Novel00071	Novel00071.1	3	669	708	-
Scaffold122871	Novel00072	Novel00072.1	1	5	324	-
Scaffold122871	Novel00072	Novel00072.1	2	448	685	-
Scaffold123147	Novel00073	Novel00073.1	1	1	243	+
Scaffold123147	Novel00073	Novel00073.1	2	655	698	+
Scaffold123353	Novel00074	Novel00074.1	1	36	166	-
Scaffold123353	Novel00074	Novel00074.1	2	263	298	-
Scaffold123353	Novel00074	Novel00074.1	3	420	523	-
Scaffold123371	Novel00075	Novel00075.1	1	35	117	-
Scaffold123371	Novel00075	Novel00075.1	2	195	574	-
Scaffold124084	Novel00076	Novel00076.1	1	43	109	-
Scaffold124084	Novel00076	Novel00076.1	2	332	691	-
Scaffold124370	Novel00077	Novel00077.1	1	23	142	-
Scaffold124370	Novel00077	Novel00077.1	2	240	396	-
Scaffold124541	Novel00078	Novel00078.1	1	20	219	-
Scaffold124541	Novel00078	Novel00078.1	2	297	422	-
Scaffold124541	Novel00078	Novel00078.1	3	509	596	-
Scaffold124860	Novel00079	Novel00079.1	1	6	154	-
Scaffold124860	Novel00079	Novel00079.1	2	258	649	-
Scaffold124913	Novel00080	Novel00080.1	1	22	179	+
Scaffold124913	Novel00080	Novel00080.1	2	409	641	+
Scaffold124913	Novel00080	Novel00080.2	1	180	271	+
Scaffold124913	Novel00080	Novel00080.2	2	409	641	+
Scaffold125251	Novel00081	Novel00081.1	1	47	111	-
Scaffold125251	Novel00081	Novel00081.1	2	208	240	-
Scaffold125251	Novel00081	Novel00081.1	3	322	486	-
Scaffold125540	Novel00082	Novel00082.1	1	381	510	-
Scaffold125540	Novel00082	Novel00082.1	2	591	678	-
Scaffold126618	Novel00083	Novel00083.1	1	70	198	-
Scaffold126618	Novel00083	Novel00083.1	2	269	400	-
Scaffold126763	Novel00084	Novel00084.1	1	6	241	-
Scaffold126763	Novel00084	Novel00084.1	2	415	608	-
Scaffold126864	Novel00085	Novel00085.1	1	320	335	-
Scaffold126864	Novel00085	Novel00085.1	2	464	619	-
Scaffold127176	Novel00086	Novel00086.1	1	51	121	+
Scaffold127176	Novel00086	Novel00086.1	2	214	273	+
Scaffold127176	Novel00086	Novel00086.1	3	353	585	+
Scaffold127490	Novel00087	Novel00087.1	1	1	81	+
Scaffold127490	Novel00087	Novel00087.1	2	344	495	+
Scaffold128835	Novel00088	Novel00088.1	1	10	182	+
Scaffold128835	Novel00088	Novel00088.1	2	310	439	+
Scaffold129012	Novel00089	Novel00089.1	1	26	360	-
Scaffold129012	Novel00089	Novel00089.1	2	527	613	-
Scaffold12934	Novel00090	Novel00090.1	1	27320	27472	+
Scaffold12934	Novel00090	Novel00090.1	2	28277	28359	+
Scaffold12934	Novel00090	Novel00090.2	1	27322	27472	+
Scaffold12934	Novel00090	Novel00090.2	2	28179	28359	+
Scaffold129535	Novel00091	Novel00091.1	1	21	218	-
Scaffold129535	Novel00091	Novel00091.1	2	332	660	-
Scaffold129610	Novel00092	Novel00092.1	1	32	329	+
Scaffold129610	Novel00092	Novel00092.1	2	411	433	+
Scaffold131161	Novel00093	Novel00093.1	1	45	222	+
Scaffold131161	Novel00093	Novel00093.1	2	344	651	+
Scaffold131643	Novel00094	Novel00094.1	1	40	104	+
Scaffold131643	Novel00094	Novel00094.1	2	278	644	+
Scaffold131643	Novel00094	Novel00094.2	1	44	104	+
Scaffold131643	Novel00094	Novel00094.2	2	210	644	+
Scaffold131643	Novel00094	Novel00094.3	1	44	104	+
Scaffold131643	Novel00094	Novel00094.3	2	187	644	+
Scaffold131723	Novel00095	Novel00095.1	1	80	361	-
Scaffold131723	Novel00095	Novel00095.1	2	541	648	-
Scaffold131860	Novel00096	Novel00096.1	1	323	449	-
Scaffold131860	Novel00096	Novel00096.1	2	534	631	-
Scaffold132029	Novel00097	Novel00097.1	1	166	460	-
Scaffold132029	Novel00097	Novel00097.1	2	588	646	-
Scaffold132128	Novel00098	Novel00098.1	1	357	433	+
Scaffold132128	Novel00098	Novel00098.1	2	507	592	+
Scaffold132455	Novel00099	Novel00099.1	1	285	453	+
Scaffold132455	Novel00099	Novel00099.1	2	534	644	+
Scaffold132646	Novel00100	Novel00100.1	1	67	362	-
Scaffold132646	Novel00100	Novel00100.1	2	455	557	-
Scaffold134016	Novel00101	Novel00101.1	1	51	181	+
Scaffold134016	Novel00101	Novel00101.1	2	272	385	+
Scaffold134016	Novel00101	Novel00101.1	3	522	569	+
Scaffold134135	Novel00102	Novel00102.1	1	1	392	+
Scaffold134135	Novel00102	Novel00102.1	2	465	568	+
Scaffold134736	Novel00103	Novel00103.1	1	35	115	+
Scaffold134736	Novel00103	Novel00103.1	2	179	263	+
Scaffold134736	Novel00103	Novel00103.1	3	382	535	+
Scaffold135002	Novel00104	Novel00104.1	1	125	268	-
Scaffold135002	Novel00104	Novel00104.1	2	338	501	-
Scaffold135002	Novel00104	Novel00104.2	1	125	244	-
Scaffold135002	Novel00104	Novel00104.2	2	338	512	-
Scaffold135631	Novel00105	Novel00105.1	1	126	220	-
Scaffold135631	Novel00105	Novel00105.1	2	541	627	-
Scaffold136528	Novel00106	Novel00106.1	1	228	307	+
Scaffold136528	Novel00106	Novel00106.1	2	405	526	+
Scaffold136707	Novel00107	Novel00107.1	1	1	210	+
Scaffold136707	Novel00107	Novel00107.1	2	552	622	+
Scaffold137351	Novel00108	Novel00108.1	1	17	269	-
Scaffold137351	Novel00108	Novel00108.1	2	440	458	-
Scaffold138981	Novel00109	Novel00109.1	1	1	120	-
Scaffold138981	Novel00109	Novel00109.1	2	207	288	-
Scaffold138981	Novel00109	Novel00109.1	3	385	572	-
Scaffold138988	Novel00110	Novel00110.1	1	1	35	-
Scaffold138988	Novel00110	Novel00110.1	2	150	368	-
Scaffold138988	Novel00110	Novel00110.1	3	475	579	-
Scaffold139269	Novel00111	Novel00111.1	1	3	67	+
Scaffold139269	Novel00111	Novel00111.1	2	329	441	+
Scaffold139649	Novel00112	Novel00112.1	1	55	266	+
Scaffold139649	Novel00112	Novel00112.1	2	353	602	+
Scaffold139649	Novel00113	Novel00113.1	1	10	80	-
Scaffold139649	Novel00113	Novel00113.1	2	178	596	-
Scaffold139870	Novel00114	Novel00114.1	1	87	157	+
Scaffold139870	Novel00114	Novel00114.1	2	235	387	+
Scaffold140396	Novel00115	Novel00115.1	1	1	102	+
Scaffold140396	Novel00115	Novel00115.1	2	223	284	+
Scaffold140396	Novel00115	Novel00115.1	3	377	431	+
Scaffold140396	Novel00115	Novel00115.1	4	520	579	+
Scaffold140535	Novel00116	Novel00116.1	1	188	402	+
Scaffold140535	Novel00116	Novel00116.1	2	561	599	+
Scaffold140543	Novel00117	Novel00117.1	1	71	135	+
Scaffold140543	Novel00117	Novel00117.1	2	214	279	+
Scaffold140543	Novel00117	Novel00117.1	3	358	441	+
Scaffold140543	Novel00117	Novel00117.1	4	525	603	+
Scaffold141642	Novel00118	Novel00118.1	1	1	211	+
Scaffold141642	Novel00118	Novel00118.1	2	301	577	+
Scaffold142000	Novel00119	Novel00119.1	1	1	380	-
Scaffold142000	Novel00119	Novel00119.1	2	456	553	-
Scaffold142000	Novel00119	Novel00119.2	1	1	380	-
Scaffold142000	Novel00119	Novel00119.2	2	468	553	-
Scaffold142360	Novel00120	Novel00120.1	1	165	264	+
Scaffold142360	Novel00120	Novel00120.1	2	384	500	+
Scaffold142516	Novel00121	Novel00121.1	1	139	227	-
Scaffold142516	Novel00121	Novel00121.1	2	292	334	-
Scaffold142516	Novel00121	Novel00121.1	3	420	475	-
Scaffold142516	Novel00121	Novel00121.1	4	545	594	-
Scaffold14286	Novel00122	Novel00122.1	1	5157	5284	+
Scaffold14286	Novel00122	Novel00122.1	2	9388	9427	+
Scaffold14286	Novel00122	Novel00122.1	3	10957	11024	+
Scaffold14286	Novel00122	Novel00122.1	4	11750	11834	+
Scaffold143235	Novel00123	Novel00123.1	1	30	150	+
Scaffold143235	Novel00123	Novel00123.1	2	239	340	+
Scaffold143235	Novel00123	Novel00123.1	3	418	538	+
Scaffold143497	Novel00124	Novel00124.1	1	234	445	-
Scaffold143497	Novel00124	Novel00124.1	2	538	590	-
Scaffold143499	Novel00125	Novel00125.1	1	1	94	-
Scaffold143499	Novel00125	Novel00125.1	2	199	462	-
Scaffold144614	Novel00126	Novel00126.1	1	21	250	+
Scaffold144614	Novel00126	Novel00126.1	2	512	558	+
Scaffold144656	Novel00127	Novel00127.1	1	28	108	+
Scaffold144656	Novel00127	Novel00127.1	2	398	585	+
Scaffold144656	Novel00127	Novel00127.2	1	31	108	+
Scaffold144656	Novel00127	Novel00127.2	2	237	585	+
Scaffold144748	Novel00128	Novel00128.1	1	1	377	-
Scaffold144748	Novel00128	Novel00128.1	2	457	499	-
Scaffold145351	Novel00129	Novel00129.1	1	10	164	-
Scaffold145351	Novel00129	Novel00129.1	2	492	581	-
Scaffold145590	Novel00130	Novel00130.1	1	181	279	+
Scaffold145590	Novel00130	Novel00130.1	2	405	570	+
Scaffold14603	Novel00131	Novel00131.1	1	2610	2713	-
Scaffold14603	Novel00131	Novel00131.1	2	2827	3100	-
Scaffold14603	Novel00131	Novel00131.2	1	2610	2713	-
Scaffold14603	Novel00131	Novel00131.2	2	2850	3100	-
Scaffold14641	Novel00132	Novel00132.1	1	6416	6696	+
Scaffold14641	Novel00132	Novel00132.1	2	6800	6991	+
Scaffold14641	Novel00132	Novel00132.1	3	7361	7450	+
Scaffold14641	Novel00132	Novel00132.1	4	8007	8090	+
Scaffold14641	Novel00132	Novel00132.1	5	8452	8532	+
Scaffold14641	Novel00132	Novel00132.1	6	8620	8665	+
Scaffold14641	Novel00132	Novel00132.1	7	8881	9280	+
Scaffold14641	Novel00132	Novel00132.2	1	6416	6696	+
Scaffold14641	Novel00132	Novel00132.2	2	6800	6991	+
Scaffold14641	Novel00132	Novel00132.2	3	7361	7450	+
Scaffold14641	Novel00132	Novel00132.2	4	8007	8532	+
Scaffold14641	Novel00132	Novel00132.2	5	8620	8665	+
Scaffold14641	Novel00132	Novel00132.2	6	8881	9280	+
Scaffold146813	Novel00133	Novel00133.1	1	20	281	+
Scaffold146813	Novel00133	Novel00133.1	2	357	456	+
Scaffold146876	Novel00134	Novel00134.1	1	1	272	-
Scaffold146876	Novel00134	Novel00134.1	2	364	454	-
Scaffold146876	Novel00134	Novel00134.2	1	1	261	-
Scaffold146876	Novel00134	Novel00134.2	2	364	460	-
Scaffold148785	Novel00135	Novel00135.1	1	19	93	+
Scaffold148785	Novel00135	Novel00135.1	2	177	274	+
Scaffold148785	Novel00135	Novel00135.1	3	375	567	+
Scaffold148785	Novel00135	Novel00135.2	1	37	93	+
Scaffold148785	Novel00135	Novel00135.2	2	177	274	+
Scaffold148785	Novel00135	Novel00135.2	3	352	567	+
Scaffold148789	Novel00136	Novel00136.1	1	13	203	+
Scaffold148789	Novel00136	Novel00136.1	2	282	319	+
Scaffold148789	Novel00136	Novel00136.1	3	410	563	+
Scaffold148952	Novel00137	Novel00137.1	1	1	63	-
Scaffold148952	Novel00137	Novel00137.1	2	162	286	-
Scaffold148952	Novel00137	Novel00137.1	3	501	546	-
Scaffold149488	Novel00138	Novel00138.1	1	28	299	-
Scaffold149488	Novel00138	Novel00138.1	2	385	561	-
Scaffold150101	Novel00139	Novel00139.1	1	2	128	+
Scaffold150101	Novel00139	Novel00139.1	2	325	562	+
Scaffold150227	Novel00140	Novel00140.1	1	28	410	+
Scaffold150227	Novel00140	Novel00140.1	2	492	561	+
Scaffold150430	Novel00141	Novel00141.1	1	31	224	-
Scaffold150430	Novel00141	Novel00141.1	2	311	331	-
Scaffold150704	Novel00142	Novel00142.1	1	1	174	-
Scaffold150704	Novel00142	Novel00142.1	2	253	373	-
Scaffold150704	Novel00142	Novel00142.1	3	464	556	-
Scaffold150910	Novel00143	Novel00143.1	1	4	122	-
Scaffold150910	Novel00143	Novel00143.1	2	243	312	-
Scaffold150910	Novel00143	Novel00143.1	3	401	479	-
Scaffold150910	Novel00143	Novel00143.2	1	4	131	-
Scaffold150910	Novel00143	Novel00143.2	2	243	312	-
Scaffold150910	Novel00143	Novel00143.2	3	401	479	-
Scaffold15092	Novel00144	Novel00144.1	1	4017	4204	+
Scaffold15092	Novel00144	Novel00144.1	2	4340	4429	+
Scaffold15092	Novel00144	Novel00144.1	3	5567	5722	+
Scaffold15092	Novel00144	Novel00144.1	4	9095	9291	+
Scaffold15092	Novel00144	Novel00144.1	5	10299	10517	+
Scaffold15092	Novel00144	Novel00144.2	1	4374	4418	+
Scaffold15092	Novel00144	Novel00144.2	2	9095	9291	+
Scaffold15092	Novel00144	Novel00144.2	3	10299	10517	+
Scaffold15092	Novel00144	Novel00144.3	1	4414	4418	+
Scaffold15092	Novel00144	Novel00144.3	2	4965	5155	+
Scaffold15092	Novel00144	Novel00144.3	3	5567	5722	+
Scaffold15092	Novel00144	Novel00144.3	4	9095	9291	+
Scaffold15092	Novel00144	Novel00144.3	5	10299	10517	+
Scaffold15092	Novel00144	Novel00144.4	1	5672	5722	+
Scaffold15092	Novel00144	Novel00144.4	2	10299	10517	+
Scaffold151809	Novel00145	Novel00145.1	1	1	126	+
Scaffold151809	Novel00145	Novel00145.1	2	225	505	+
Scaffold152379	Novel00146	Novel00146.1	1	1	30	-
Scaffold152379	Novel00146	Novel00146.1	2	133	469	-
Scaffold152870	Novel00147	Novel00147.1	1	1	58	-
Scaffold152870	Novel00147	Novel00147.1	2	143	229	-
Scaffold152870	Novel00147	Novel00147.1	3	454	538	-
Scaffold154487	Novel00148	Novel00148.1	1	1	345	-
Scaffold154487	Novel00148	Novel00148.1	2	451	462	-
Scaffold155543	Novel00149	Novel00149.1	1	53	147	-
Scaffold155543	Novel00149	Novel00149.1	2	239	531	-
Scaffold155544	Novel00150	Novel00150.1	1	1	173	-
Scaffold155544	Novel00150	Novel00150.1	2	248	367	-
Scaffold155746	Novel00151	Novel00151.1	1	221	328	+
Scaffold155746	Novel00151	Novel00151.1	2	405	537	+
Scaffold15590	Novel00152	Novel00152.1	1	1278	1444	-
Scaffold15590	Novel00152	Novel00152.1	2	18974	19408	-
Scaffold15590	Novel00152	Novel00152.2	1	1446	1456	-
Scaffold15590	Novel00152	Novel00152.2	2	18974	19177	-
Scaffold156053	Novel00153	Novel00153.1	1	1	76	-
Scaffold156053	Novel00153	Novel00153.1	2	186	267	-
Scaffold156053	Novel00153	Novel00153.1	3	360	436	-
Scaffold156061	Novel00154	Novel00154.1	1	85	154	+
Scaffold156061	Novel00154	Novel00154.1	2	319	540	+
Scaffold156560	Novel00155	Novel00155.1	1	9	105	+
Scaffold156560	Novel00155	Novel00155.1	2	179	257	+
Scaffold156560	Novel00155	Novel00155.1	3	347	454	+
Scaffold157034	Novel00156	Novel00156.1	1	64	144	-
Scaffold157034	Novel00156	Novel00156.1	2	234	393	-
Scaffold157256	Novel00157	Novel00157.1	1	105	375	-
Scaffold157256	Novel00157	Novel00157.1	2	469	536	-
Scaffold15797	Novel00158	Novel00158.1	1	18432	18612	+
Scaffold15797	Novel00158	Novel00158.1	2	19490	19573	+
Scaffold15797	Novel00159	Novel00159.1	1	10649	11528	-
Scaffold15797	Novel00159	Novel00159.2	1	10669	11090	-
Scaffold15797	Novel00159	Novel00159.2	2	15173	15371	-
Scaffold158061	Novel00160	Novel00160.1	1	13	92	+
Scaffold158061	Novel00160	Novel00160.1	2	200	498	+
Scaffold158554	Novel00161	Novel00161.1	1	33	173	+
Scaffold158554	Novel00161	Novel00161.1	2	392	454	+
Scaffold15857	Novel00162	Novel00162.1	1	5699	6453	+
Scaffold15857	Novel00162	Novel00162.1	2	6564	6770	+
Scaffold15865	Novel00163	Novel00163.1	1	907	1582	-
Scaffold15865	Novel00163	Novel00163.1	2	11456	11645	-
Scaffold15865	Novel00163	Novel00163.1	3	13629	13738	-
Scaffold15865	Novel00163	Novel00163.1	4	13882	13977	-
Scaffold15865	Novel00163	Novel00163.1	5	14085	14147	-
Scaffold15865	Novel00163	Novel00163.1	6	14245	14479	-
Scaffold158963	Novel00164	Novel00164.1	1	3	164	+
Scaffold158963	Novel00164	Novel00164.1	2	256	343	+
Scaffold159512	Novel00165	Novel00165.1	1	187	265	+
Scaffold159512	Novel00165	Novel00165.1	2	355	527	+
Scaffold159512	Novel00165	Novel00165.2	1	199	265	+
Scaffold159512	Novel00165	Novel00165.2	2	340	527	+
Scaffold159917	Novel00166	Novel00166.1	1	1	404	+
Scaffold159917	Novel00166	Novel00166.1	2	484	527	+
Scaffold159950	Novel00167	Novel00167.1	1	56	246	+
Scaffold159950	Novel00167	Novel00167.1	2	321	522	+
Scaffold161002	Novel00168	Novel00168.1	1	38	218	-
Scaffold161002	Novel00168	Novel00168.1	2	314	461	-
Scaffold161107	Novel00169	Novel00169.1	1	6	96	+
Scaffold161107	Novel00169	Novel00169.1	2	188	450	+
Scaffold16120	Novel00170	Novel00170.1	1	10510	10599	+
Scaffold16120	Novel00170	Novel00170.1	2	10679	10769	+
Scaffold16120	Novel00170	Novel00170.1	3	10931	11032	+
Scaffold16120	Novel00170	Novel00170.1	4	11190	11210	+
Scaffold16120	Novel00170	Novel00170.2	1	10510	10599	+
Scaffold16120	Novel00170	Novel00170.2	2	10679	10769	+
Scaffold16120	Novel00170	Novel00170.2	3	10931	11032	+
Scaffold16120	Novel00170	Novel00170.2	4	11709	11751	+
Scaffold161617	Novel00171	Novel00171.1	1	1	71	+
Scaffold161617	Novel00171	Novel00171.1	2	238	327	+
Scaffold162156	Novel00172	Novel00172.1	1	5	178	+
Scaffold162156	Novel00172	Novel00172.1	2	293	518	+
Scaffold163476	Novel00173	Novel00173.1	1	26	208	+
Scaffold163476	Novel00173	Novel00173.1	2	298	386	+
Scaffold163698	Novel00174	Novel00174.1	1	88	250	-
Scaffold163698	Novel00174	Novel00174.1	2	350	350	-
Scaffold163698	Novel00174	Novel00174.2	1	88	257	-
Scaffold163698	Novel00174	Novel00174.2	2	357	487	-
Scaffold164435	Novel00175	Novel00175.1	1	23	76	+
Scaffold164435	Novel00175	Novel00175.1	2	153	364	+
Scaffold164692	Novel00176	Novel00176.1	1	24	242	+
Scaffold164692	Novel00176	Novel00176.1	2	324	510	+
Scaffold164785	Novel00177	Novel00177.1	1	17	373	-
Scaffold164785	Novel00177	Novel00177.1	2	469	511	-
Scaffold165119	Novel00178	Novel00178.1	1	5	110	-
Scaffold165119	Novel00178	Novel00178.1	2	215	307	-
Scaffold165119	Novel00178	Novel00178.1	3	425	508	-
Scaffold165119	Novel00178	Novel00178.2	1	5	114	-
Scaffold165119	Novel00178	Novel00178.2	2	215	307	-
Scaffold165119	Novel00178	Novel00178.2	3	425	508	-
Scaffold165497	Novel00179	Novel00179.1	1	7	95	-
Scaffold165497	Novel00179	Novel00179.1	2	220	509	-
Scaffold166932	Novel00180	Novel00180.1	1	2	110	+
Scaffold166932	Novel00180	Novel00180.1	2	196	467	+
Scaffold167249	Novel00181	Novel00181.1	1	191	264	-
Scaffold167249	Novel00181	Novel00181.1	2	357	504	-
Scaffold167249	Novel00181	Novel00181.2	1	191	250	-
Scaffold167249	Novel00181	Novel00181.2	2	357	504	-
Scaffold167508	Novel00182	Novel00182.1	1	18	126	+
Scaffold167508	Novel00182	Novel00182.1	2	343	502	+
Scaffold168111	Novel00183	Novel00183.1	1	1	151	+
Scaffold168111	Novel00183	Novel00183.1	2	308	420	+
Scaffold168799	Novel00184	Novel00184.1	1	129	194	-
Scaffold168799	Novel00184	Novel00184.1	2	342	483	-
Scaffold170416	Novel00185	Novel00185.1	1	8	147	-
Scaffold170416	Novel00185	Novel00185.1	2	265	494	-
Scaffold171435	Novel00186	Novel00186.1	1	1	157	-
Scaffold171435	Novel00186	Novel00186.1	2	232	375	-
Scaffold171983	Novel00187	Novel00187.1	1	2	120	+
Scaffold171983	Novel00187	Novel00187.1	2	421	489	+
Scaffold172242	Novel00188	Novel00188.1	1	32	132	-
Scaffold172242	Novel00188	Novel00188.1	2	238	353	-
Scaffold172242	Novel00188	Novel00188.1	3	446	490	-
Scaffold172402	Novel00189	Novel00189.1	1	1	260	+
Scaffold172402	Novel00189	Novel00189.1	2	390	485	+
Scaffold172402	Novel00189	Novel00189.2	1	1	260	+
Scaffold172402	Novel00189	Novel00189.2	2	348	485	+
Scaffold172635	Novel00190	Novel00190.1	1	103	223	+
Scaffold172635	Novel00190	Novel00190.1	2	331	470	+
Scaffold17327	Novel00191	Novel00191.1	1	8272	8702	+
Scaffold17327	Novel00191	Novel00191.1	2	9224	9683	+
Scaffold17327	Novel00191	Novel00191.2	1	8602	9803	+
Scaffold17327	Novel00191	Novel00191.3	1	8629	8702	+
Scaffold17327	Novel00191	Novel00191.3	2	9239	9683	+
Scaffold17344	Novel00192	Novel00192.1	1	1747	1884	+
Scaffold17344	Novel00192	Novel00192.1	2	1979	2042	+
Scaffold17344	Novel00192	Novel00192.1	3	18579	18678	+
Scaffold173998	Novel00193	Novel00193.1	1	78	148	+
Scaffold173998	Novel00193	Novel00193.1	2	229	473	+
Scaffold174434	Novel00194	Novel00194.1	1	119	214	+
Scaffold174434	Novel00194	Novel00194.1	2	291	413	+
Scaffold174507	Novel00195	Novel00195.1	1	63	158	+
Scaffold174507	Novel00195	Novel00195.1	2	253	475	+
Scaffold174706	Novel00196	Novel00196.1	1	12	230	+
Scaffold174706	Novel00196	Novel00196.1	2	316	452	+
Scaffold175360	Novel00197	Novel00197.1	1	1	70	-
Scaffold175360	Novel00197	Novel00197.1	2	270	332	-
Scaffold175360	Novel00197	Novel00197.1	3	420	481	-
Scaffold175915	Novel00198	Novel00198.1	1	20	283	-
Scaffold175915	Novel00198	Novel00198.1	2	375	466	-
Scaffold176939	Novel00199	Novel00199.1	1	120	277	-
Scaffold176939	Novel00199	Novel00199.1	2	358	456	-
Scaffold177205	Novel00200	Novel00200.1	1	1	76	-
Scaffold177205	Novel00200	Novel00200.1	2	322	452	-
Scaffold177525	Novel00201	Novel00201.1	1	1	260	+
Scaffold177525	Novel00201	Novel00201.1	2	368	471	+
Scaffold17779	Novel00202	Novel00202.1	1	2	690	+
Scaffold17779	Novel00202	Novel00202.1	2	3889	4150	+
Scaffold17779	Novel00202	Novel00202.2	1	4	690	+
Scaffold17779	Novel00202	Novel00202.2	2	3879	4150	+
Scaffold17779	Novel00202	Novel00202.3	1	3468	4150	+
Scaffold179429	Novel00203	Novel00203.1	1	8	130	-
Scaffold179429	Novel00203	Novel00203.1	2	249	455	-
Scaffold180328	Novel00204	Novel00204.1	1	1	185	+
Scaffold180328	Novel00204	Novel00204.1	2	281	432	+
Scaffold181335	Novel00205	Novel00205.1	1	193	304	+
Scaffold181335	Novel00205	Novel00205.1	2	416	463	+
Scaffold181452	Novel00206	Novel00206.1	1	4	238	-
Scaffold181452	Novel00206	Novel00206.1	2	356	416	-
Scaffold182400	Novel00207	Novel00207.1	1	1	189	-
Scaffold182400	Novel00207	Novel00207.1	2	289	460	-
Scaffold182400	Novel00207	Novel00207.2	1	1	182	-
Scaffold182400	Novel00207	Novel00207.2	2	289	462	-
Scaffold182602	Novel00208	Novel00208.1	1	9	197	+
Scaffold182602	Novel00208	Novel00208.1	2	306	409	+
Scaffold18272	Novel00209	Novel00209.1	1	10322	10418	+
Scaffold18272	Novel00209	Novel00209.1	2	10659	11880	+
Scaffold183546	Novel00210	Novel00210.1	1	4	247	+
Scaffold183546	Novel00210	Novel00210.1	2	340	458	+
Scaffold184044	Novel00211	Novel00211.1	1	1	121	-
Scaffold184044	Novel00211	Novel00211.1	2	206	378	-
Scaffold184048	Novel00212	Novel00212.1	1	10	116	-
Scaffold184048	Novel00212	Novel00212.1	2	213	456	-
Scaffold185603	Novel00213	Novel00213.1	1	4	242	+
Scaffold185603	Novel00213	Novel00213.1	2	358	454	+
Scaffold185725	Novel00214	Novel00214.1	1	22	71	-
Scaffold185725	Novel00214	Novel00214.1	2	155	375	-
Scaffold186425	Novel00215	Novel00215.1	1	4	186	-
Scaffold186425	Novel00215	Novel00215.1	2	276	347	-
Scaffold186577	Novel00216	Novel00216.1	1	2	213	+
Scaffold186577	Novel00216	Novel00216.1	2	313	451	+
Scaffold186734	Novel00217	Novel00217.1	1	30	182	-
Scaffold186734	Novel00217	Novel00217.1	2	339	451	-
Scaffold18761	Novel00218	Novel00218.1	1	446	511	-
Scaffold18761	Novel00218	Novel00218.1	2	12241	12445	-
Scaffold18761	Novel00218	Novel00218.1	3	12544	12637	-
Scaffold188119	Novel00219	Novel00219.1	1	1	217	-
Scaffold188119	Novel00219	Novel00219.1	2	292	426	-
Scaffold189340	Novel00220	Novel00220.1	1	38	133	+
Scaffold189340	Novel00220	Novel00220.1	2	224	388	+
Scaffold189406	Novel00221	Novel00221.1	1	77	268	+
Scaffold189406	Novel00221	Novel00221.1	2	348	439	+
Scaffold18987	Novel00222	Novel00222.1	1	1361	1930	-
Scaffold18987	Novel00222	Novel00222.1	2	2021	2100	-
Scaffold18987	Novel00222	Novel00222.1	3	13259	13335	-
Scaffold18987	Novel00222	Novel00222.1	4	13415	13476	-
Scaffold18987	Novel00222	Novel00222.1	5	14479	15143	-
Scaffold190633	Novel00223	Novel00223.1	1	1	188	-
Scaffold190633	Novel00223	Novel00223.1	2	314	431	-
Scaffold190689	Novel00224	Novel00224.1	1	2	45	-
Scaffold190689	Novel00224	Novel00224.1	2	134	441	-
Scaffold191426	Novel00225	Novel00225.1	1	7	163	+
Scaffold191426	Novel00225	Novel00225.1	2	247	439	+
Scaffold192009	Novel00226	Novel00226.1	1	10	212	+
Scaffold192009	Novel00226	Novel00226.1	2	294	352	+
Scaffold192193	Novel00227	Novel00227.1	1	23	87	-
Scaffold192193	Novel00227	Novel00227.1	2	174	344	-
Scaffold19224	Novel00228	Novel00228.1	1	6543	6863	-
Scaffold19224	Novel00228	Novel00228.1	2	8423	8435	-
Scaffold192651	Novel00229	Novel00229.1	1	117	290	+
Scaffold192651	Novel00229	Novel00229.1	2	371	418	+
Scaffold195772	Novel00230	Novel00230.1	1	3	202	+
Scaffold195772	Novel00230	Novel00230.1	2	306	429	+
Scaffold196023	Novel00231	Novel00231.1	1	2	71	-
Scaffold196023	Novel00231	Novel00231.1	2	168	221	-
Scaffold196023	Novel00231	Novel00231.1	3	300	408	-
Scaffold196718	Novel00232	Novel00232.1	1	1	38	-
Scaffold196718	Novel00232	Novel00232.1	2	129	260	-
Scaffold196718	Novel00232	Novel00232.1	3	353	426	-
Scaffold19721	Novel00233	Novel00233.1	1	1672	1989	-
Scaffold19721	Novel00233	Novel00233.1	2	2108	2360	-
Scaffold19721	Novel00233	Novel00233.1	3	2443	2975	-
Scaffold197601	Novel00234	Novel00234.1	1	2	53	-
Scaffold197601	Novel00234	Novel00234.1	2	139	406	-
Scaffold198271	Novel00235	Novel00235.1	1	16	233	+
Scaffold198271	Novel00235	Novel00235.1	2	324	417	+
Scaffold19851	Novel00236	Novel00236.1	1	5901	6200	-
Scaffold19851	Novel00236	Novel00236.1	2	6380	6707	-
Scaffold200145	Novel00237	Novel00237.1	1	109	181	-
Scaffold200145	Novel00237	Novel00237.1	2	285	418	-
Scaffold200397	Novel00238	Novel00238.1	1	80	182	-
Scaffold200397	Novel00238	Novel00238.1	2	284	417	-
Scaffold201055	Novel00239	Novel00239.1	1	1	189	+
Scaffold201055	Novel00239	Novel00239.1	2	289	416	+
Scaffold20142	Novel00240	Novel00240.1	1	5896	6354	-
Scaffold20142	Novel00240	Novel00240.2	1	6004	6147	-
Scaffold20142	Novel00240	Novel00240.2	2	6970	8163	-
Scaffold202399	Novel00241	Novel00241.1	1	1	80	+
Scaffold202399	Novel00241	Novel00241.1	2	168	390	+
Scaffold206041	Novel00242	Novel00242.1	1	8	157	+
Scaffold206041	Novel00242	Novel00242.1	2	232	337	+
Scaffold206388	Novel00243	Novel00243.1	1	84	231	+
Scaffold206388	Novel00243	Novel00243.1	2	355	404	+
Scaffold207126	Novel00244	Novel00244.1	1	41	137	+
Scaffold207126	Novel00244	Novel00244.1	2	314	402	+
Scaffold207518	Novel00245	Novel00245.1	1	10	138	+
Scaffold207518	Novel00245	Novel00245.1	2	226	287	+
Scaffold208702	Novel00246	Novel00246.1	1	1	75	+
Scaffold208702	Novel00246	Novel00246.1	2	154	246	+
Scaffold208702	Novel00246	Novel00246.1	3	332	400	+
Scaffold210197	Novel00247	Novel00247.1	1	94	254	+
Scaffold210197	Novel00247	Novel00247.1	2	339	397	+
Scaffold210342	Novel00248	Novel00248.1	1	1	269	-
Scaffold210342	Novel00248	Novel00248.1	2	336	391	-
Scaffold21116	Novel00249	Novel00249.1	1	3934	4314	-
Scaffold21116	Novel00249	Novel00249.1	2	4587	4645	-
Scaffold21116	Novel00249	Novel00249.1	3	4727	5158	-
Scaffold21116	Novel00249	Novel00249.1	4	5274	5323	-
Scaffold21116	Novel00249	Novel00249.2	1	3934	4314	-
Scaffold21116	Novel00249	Novel00249.2	2	4587	4645	-
Scaffold21116	Novel00249	Novel00249.2	3	4727	5169	-
Scaffold21116	Novel00249	Novel00249.2	4	5274	5592	-
Scaffold21309	Novel00250	Novel00250.1	1	4592	5002	+
Scaffold21309	Novel00250	Novel00250.1	2	5093	5250	+
Scaffold21309	Novel00250	Novel00250.1	3	8724	8807	+
Scaffold21309	Novel00250	Novel00250.1	4	8916	8968	+
Scaffold21309	Novel00250	Novel00250.1	5	9853	9934	+
Scaffold21309	Novel00250	Novel00250.1	6	11947	12219	+
Scaffold21309	Novel00250	Novel00250.2	1	5196	5250	+
Scaffold21309	Novel00250	Novel00250.2	2	8716	8807	+
Scaffold21309	Novel00250	Novel00250.2	3	8916	8968	+
Scaffold21309	Novel00250	Novel00250.2	4	9853	9934	+
Scaffold21309	Novel00250	Novel00250.2	5	11947	12219	+
Scaffold213151	Novel00251	Novel00251.1	1	114	149	-
Scaffold213151	Novel00251	Novel00251.1	2	244	391	-
Scaffold21336	Novel00252	Novel00252.1	1	1130	1196	+
Scaffold21336	Novel00252	Novel00252.1	2	1337	1555	+
Scaffold214126	Novel00253	Novel00253.1	1	26	56	+
Scaffold214126	Novel00253	Novel00253.1	2	145	371	+
Scaffold215296	Novel00254	Novel00254.1	1	11	134	+
Scaffold215296	Novel00254	Novel00254.1	2	231	384	+
Scaffold215777	Novel00255	Novel00255.1	1	1	253	-
Scaffold215777	Novel00255	Novel00255.1	2	327	386	-
Scaffold217718	Novel00256	Novel00256.1	1	1	143	-
Scaffold217718	Novel00256	Novel00256.1	2	265	374	-
Scaffold21899	Novel00257	Novel00257.1	1	38	304	+
Scaffold21899	Novel00257	Novel00257.1	2	392	457	+
Scaffold21899	Novel00257	Novel00257.1	3	779	903	+
Scaffold21899	Novel00257	Novel00257.1	4	1009	1611	+
Scaffold219760	Novel00258	Novel00258.1	1	50	176	-
Scaffold219760	Novel00258	Novel00258.1	2	277	378	-
Scaffold219885	Novel00259	Novel00259.1	1	2	96	-
Scaffold219885	Novel00259	Novel00259.1	2	180	378	-
Scaffold22307	Novel00260	Novel00260.1	1	887	1056	+
Scaffold22307	Novel00260	Novel00260.1	2	1135	1344	+
Scaffold22307	Novel00260	Novel00260.1	3	9105	9258	+
Scaffold22307	Novel00260	Novel00260.1	4	9344	9407	+
Scaffold22307	Novel00260	Novel00260.1	5	9565	9645	+
Scaffold22307	Novel00260	Novel00260.1	6	9733	9866	+
Scaffold22307	Novel00260	Novel00260.2	1	996	1056	+
Scaffold22307	Novel00260	Novel00260.2	2	1135	1344	+
Scaffold22307	Novel00260	Novel00260.2	3	9105	9258	+
Scaffold22307	Novel00260	Novel00260.2	4	9344	9407	+
Scaffold22307	Novel00260	Novel00260.2	5	9565	9645	+
Scaffold22307	Novel00260	Novel00260.2	6	9736	9866	+
Scaffold223335	Novel00261	Novel00261.1	1	1	89	+
Scaffold223335	Novel00261	Novel00261.1	2	183	295	+
Scaffold223595	Novel00262	Novel00262.1	1	4	153	-
Scaffold223595	Novel00262	Novel00262.1	2	245	371	-
Scaffold224652	Novel00263	Novel00263.1	1	78	183	-
Scaffold224652	Novel00263	Novel00263.1	2	265	369	-
Scaffold228602	Novel00264	Novel00264.1	1	7	40	-
Scaffold228602	Novel00264	Novel00264.1	2	125	244	-
Scaffold228681	Novel00265	Novel00265.1	1	53	209	-
Scaffold228681	Novel00265	Novel00265.1	2	287	348	-
Scaffold22897	Novel00266	Novel00266.1	1	9448	10766	+
Scaffold22959	Novel00267	Novel00267.1	1	7788	7937	+
Scaffold22959	Novel00267	Novel00267.1	2	11336	11382	+
Scaffold22959	Novel00267	Novel00267.1	3	11778	11865	+
Scaffold22959	Novel00267	Novel00267.1	4	11964	12114	+
Scaffold231556	Novel00268	Novel00268.1	1	40	146	+
Scaffold231556	Novel00268	Novel00268.1	2	226	352	+
Scaffold23210	Novel00269	Novel00269.1	1	1778	2459	+
Scaffold23210	Novel00269	Novel00269.1	2	4725	5049	+
Scaffold23338	Novel00270	Novel00270.1	1	62	150	+
Scaffold23338	Novel00270	Novel00270.1	2	292	394	+
Scaffold23338	Novel00270	Novel00270.1	3	518	583	+
Scaffold23338	Novel00270	Novel00270.1	4	683	1038	+
Scaffold23346	Novel00271	Novel00271.1	1	4	457	+
Scaffold23346	Novel00271	Novel00271.1	2	1774	2195	+
Scaffold23346	Novel00272	Novel00272.1	1	8068	8177	+
Scaffold23346	Novel00272	Novel00272.1	2	8347	9185	+
Scaffold23346	Novel00272	Novel00272.2	1	8076	8177	+
Scaffold23346	Novel00272	Novel00272.2	2	8281	9185	+
Scaffold23346	Novel00273	Novel00273.1	1	8081	8174	-
Scaffold23346	Novel00273	Novel00273.1	2	8278	9185	-
Scaffold23398	Novel00274	Novel00274.1	1	608	766	-
Scaffold23398	Novel00274	Novel00274.1	2	4704	5018	-
Scaffold234468	Novel00275	Novel00275.1	1	51	146	+
Scaffold234468	Novel00275	Novel00275.1	2	218	298	+
Scaffold23453	Novel00276	Novel00276.1	1	5943	6082	-
Scaffold23453	Novel00276	Novel00276.1	2	6221	6693	-
Scaffold23453	Novel00276	Novel00276.2	1	5943	6108	-
Scaffold23453	Novel00276	Novel00276.2	2	6221	6693	-
Scaffold237967	Novel00277	Novel00277.1	1	72	181	+
Scaffold237967	Novel00277	Novel00277.1	2	286	347	+
Scaffold23812	Novel00278	Novel00278.1	1	1745	1925	+
Scaffold23812	Novel00278	Novel00278.1	2	2084	2214	+
Scaffold23812	Novel00278	Novel00278.1	3	2853	2975	+
Scaffold23812	Novel00278	Novel00278.1	4	3057	3137	+
Scaffold23812	Novel00278	Novel00278.1	5	3681	3761	+
Scaffold23812	Novel00278	Novel00278.1	6	3933	4002	+
Scaffold23812	Novel00278	Novel00278.1	7	4155	4276	+
Scaffold23812	Novel00278	Novel00278.1	8	10369	10505	+
Scaffold23812	Novel00278	Novel00278.1	9	10589	10781	+
Scaffold23812	Novel00278	Novel00278.1	10	10865	11004	+
Scaffold23812	Novel00278	Novel00278.1	11	11531	11570	+
Scaffold23812	Novel00278	Novel00278.2	1	1846	1925	+
Scaffold23812	Novel00278	Novel00278.2	2	2084	2214	+
Scaffold23812	Novel00278	Novel00278.2	3	2853	2975	+
Scaffold23812	Novel00278	Novel00278.2	4	3057	3137	+
Scaffold23812	Novel00278	Novel00278.2	5	3683	3761	+
Scaffold23812	Novel00278	Novel00278.2	6	3933	4002	+
Scaffold23812	Novel00278	Novel00278.2	7	4155	4276	+
Scaffold23812	Novel00278	Novel00278.2	8	10369	10505	+
Scaffold23812	Novel00278	Novel00278.2	9	10589	10781	+
Scaffold23812	Novel00278	Novel00278.2	10	10865	11004	+
Scaffold23812	Novel00278	Novel00278.2	11	11531	11570	+
Scaffold23843	Novel00279	Novel00279.1	1	3910	4107	-
Scaffold23843	Novel00279	Novel00279.1	2	6740	6926	-
Scaffold23946	Novel00280	Novel00280.1	1	9954	10225	-
Scaffold23946	Novel00281	Novel00281.1	1	10346	11068	-
Scaffold240177	Novel00282	Novel00282.1	1	20	107	-
Scaffold240177	Novel00282	Novel00282.1	2	200	342	-
Scaffold240763	Novel00283	Novel00283.1	1	2	66	+
Scaffold240763	Novel00283	Novel00283.1	2	144	343	+
Scaffold241678	Novel00284	Novel00284.1	1	2	147	+
Scaffold241678	Novel00284	Novel00284.1	2	248	342	+
Scaffold241678	Novel00284	Novel00284.2	1	47	174	+
Scaffold241678	Novel00284	Novel00284.2	2	248	342	+
Scaffold241682	Novel00285	Novel00285.1	1	1	35	+
Scaffold241682	Novel00285	Novel00285.1	2	204	336	+
Scaffold24358	Novel00286	Novel00286.1	1	1700	1924	-
Scaffold24358	Novel00286	Novel00286.1	2	2076	2349	-
Scaffold247967	Novel00287	Novel00287.1	1	39	145	-
Scaffold247967	Novel00287	Novel00287.1	2	236	293	-
Scaffold248118	Novel00288	Novel00288.1	1	1	100	+
Scaffold248118	Novel00288	Novel00288.1	2	179	257	+
Scaffold248809	Novel00289	Novel00289.1	1	3	35	-
Scaffold248809	Novel00289	Novel00289.1	2	130	331	-
Scaffold248951	Novel00290	Novel00290.1	1	25	92	-
Scaffold248951	Novel00290	Novel00290.1	2	176	269	-
Scaffold249040	Novel00291	Novel00291.1	1	7	158	+
Scaffold249040	Novel00291	Novel00291.1	2	291	329	+
Scaffold251333	Novel00292	Novel00292.1	1	1	172	+
Scaffold251333	Novel00292	Novel00292.1	2	247	321	+
Scaffold254496	Novel00293	Novel00293.1	1	2	34	+
Scaffold254496	Novel00293	Novel00293.1	2	102	187	+
Scaffold254496	Novel00293	Novel00293.1	3	291	324	+
Scaffold255846	Novel00294	Novel00294.1	1	1	89	-
Scaffold255846	Novel00294	Novel00294.1	2	173	322	-
Scaffold256203	Novel00295	Novel00295.1	1	7	190	-
Scaffold256203	Novel00295	Novel00295.1	2	288	322	-
Scaffold256501	Novel00296	Novel00296.1	1	10	95	-
Scaffold256501	Novel00296	Novel00296.1	2	165	321	-
Scaffold257364	Novel00297	Novel00297.1	1	55	169	+
Scaffold257364	Novel00297	Novel00297.1	2	247	320	+
Scaffold260537	Novel00298	Novel00298.1	1	3	92	-
Scaffold260537	Novel00298	Novel00298.1	2	243	315	-
Scaffold260612	Novel00299	Novel00299.1	1	1	195	+
Scaffold260612	Novel00299	Novel00299.1	2	278	316	+
Scaffold26193	Novel00300	Novel00300.1	1	190	1747	-
Scaffold26193	Novel00300	Novel00300.1	2	2509	2538	-
Scaffold26193	Novel00300	Novel00300.2	1	190	2304	-
Scaffold26193	Novel00300	Novel00300.2	2	2428	2786	-
Scaffold262775	Novel00301	Novel00301.1	1	4	144	-
Scaffold262775	Novel00301	Novel00301.1	2	229	314	-
Scaffold264943	Novel00302	Novel00302.1	1	62	123	+
Scaffold264943	Novel00302	Novel00302.1	2	204	310	+
Scaffold265133	Novel00303	Novel00303.1	1	23	79	-
Scaffold265133	Novel00303	Novel00303.1	2	154	311	-
Scaffold26516	Novel00304	Novel00304.1	1	4865	5520	-
Scaffold26516	Novel00304	Novel00304.1	2	10150	10168	-
Scaffold269966	Novel00305	Novel00305.1	1	1	150	-
Scaffold269966	Novel00305	Novel00305.1	2	236	302	-
Scaffold282931	Novel00306	Novel00306.1	1	10	38	+
Scaffold282931	Novel00306	Novel00306.1	2	159	283	+
Scaffold284027	Novel00307	Novel00307.1	1	28	65	+
Scaffold284027	Novel00307	Novel00307.1	2	161	285	+
Scaffold288967	Novel00308	Novel00308.1	1	2	67	-
Scaffold288967	Novel00308	Novel00308.1	2	140	264	-
Scaffold296929	Novel00309	Novel00309.1	1	3	105	+
Scaffold296929	Novel00309	Novel00309.1	2	204	274	+
Scaffold312520	Novel00310	Novel00310.1	1	1	98	-
Scaffold312520	Novel00310	Novel00310.1	2	193	266	-
Scaffold31383	Novel00311	Novel00311.1	1	4330	4890	-
Scaffold31383	Novel00311	Novel00311.1	2	5804	5931	-
Scaffold31383	Novel00311	Novel00311.2	1	4330	4870	-
Scaffold31383	Novel00311	Novel00311.2	2	5804	5934	-
Scaffold31383	Novel00311	Novel00311.3	1	4330	4890	-
Scaffold31383	Novel00311	Novel00311.3	2	5822	5940	-
Scaffold31400	Novel00312	Novel00312.1	1	6114	6346	-
Scaffold31400	Novel00312	Novel00312.1	2	7047	7100	-
Scaffold31400	Novel00312	Novel00312.1	3	7338	7483	-
Scaffold31672	Novel00313	Novel00313.1	1	2904	2973	-
Scaffold31672	Novel00313	Novel00313.1	2	3053	3266	-
Scaffold31672	Novel00313	Novel00313.1	3	8700	8824	-
Scaffold320616	Novel00314	Novel00314.1	1	1	120	-
Scaffold320616	Novel00314	Novel00314.1	2	220	261	-
Scaffold32307	Novel00315	Novel00315.1	1	6829	6895	+
Scaffold32307	Novel00315	Novel00315.1	2	7000	7306	+
Scaffold327743	Novel00316	Novel00316.1	1	1	99	-
Scaffold327743	Novel00316	Novel00316.1	2	199	254	-
Scaffold32842	Novel00317	Novel00317.1	1	7665	7730	-
Scaffold32842	Novel00317	Novel00317.1	2	7834	8026	-
Scaffold32842	Novel00317	Novel00317.1	3	8120	8319	-
Scaffold32958	Novel00318	Novel00318.1	1	381	650	-
Scaffold32958	Novel00318	Novel00318.1	2	1616	1731	-
Scaffold32958	Novel00318	Novel00318.1	3	1813	2058	-
Scaffold329840	Novel00319	Novel00319.1	1	2	46	-
Scaffold329840	Novel00319	Novel00319.1	2	141	255	-
Scaffold330148	Novel00320	Novel00320.1	1	4	109	-
Scaffold330148	Novel00320	Novel00320.1	2	194	256	-
Scaffold33085	Novel00321	Novel00321.1	1	5038	5159	-
Scaffold33085	Novel00321	Novel00321.1	2	7254	7340	-
Scaffold33085	Novel00321	Novel00321.1	3	7425	7540	-
Scaffold33545	Novel00322	Novel00322.1	1	1821	2040	-
Scaffold33545	Novel00322	Novel00322.1	2	2354	2654	-
Scaffold33661	Novel00323	Novel00323.1	1	3491	3780	+
Scaffold33661	Novel00323	Novel00323.1	2	6686	6747	+
Scaffold33661	Novel00323	Novel00323.1	3	7575	7691	+
Scaffold33777	Novel00324	Novel00324.1	1	6226	6326	+
Scaffold33777	Novel00324	Novel00324.1	2	6500	6596	+
Scaffold33777	Novel00324	Novel00324.1	3	7446	7616	+
Scaffold33777	Novel00324	Novel00324.2	1	6226	6326	+
Scaffold33777	Novel00324	Novel00324.2	2	6495	6596	+
Scaffold33777	Novel00324	Novel00324.2	3	7446	7616	+
Scaffold33901	Novel00325	Novel00325.1	1	3428	3488	+
Scaffold33901	Novel00325	Novel00325.1	2	3569	3659	+
Scaffold33901	Novel00325	Novel00325.1	3	7093	7177	+
Scaffold33901	Novel00325	Novel00325.1	4	7515	7588	+
Scaffold33912	Novel00326	Novel00326.1	1	1515	1870	+
Scaffold33912	Novel00326	Novel00326.1	2	2292	2394	+
Scaffold33912	Novel00326	Novel00326.1	3	2472	2543	+
Scaffold33912	Novel00326	Novel00326.1	4	3527	3615	+
Scaffold33912	Novel00326	Novel00326.1	5	3705	4341	+
Scaffold34028	Novel00327	Novel00327.1	1	3784	4133	-
Scaffold34028	Novel00327	Novel00327.1	2	4326	4601	-
Scaffold34115	Novel00328	Novel00328.1	1	2454	2534	-
Scaffold34115	Novel00328	Novel00328.1	2	3597	3700	-
Scaffold34115	Novel00328	Novel00328.1	3	4054	4137	-
Scaffold34115	Novel00328	Novel00328.1	4	4271	4420	-
Scaffold34322	Novel00329	Novel00329.1	1	961	1012	+
Scaffold34322	Novel00329	Novel00329.1	2	1102	1258	+
Scaffold34322	Novel00329	Novel00329.1	3	2687	2771	+
Scaffold34505	Novel00330	Novel00330.1	1	167	490	+
Scaffold34505	Novel00330	Novel00330.1	2	5698	6027	+
Scaffold34742	Novel00331	Novel00331.1	1	332	401	+
Scaffold34742	Novel00331	Novel00331.1	2	5972	6029	+
Scaffold34742	Novel00331	Novel00331.1	3	6128	6291	+
Scaffold34942	Novel00332	Novel00332.1	1	4446	4566	+
Scaffold34942	Novel00332	Novel00332.1	2	5206	5355	+
Scaffold34942	Novel00332	Novel00332.1	3	5492	5559	+
Scaffold35089	Novel00333	Novel00333.1	1	1988	2160	+
Scaffold35089	Novel00333	Novel00333.1	2	2532	3196	+
Scaffold35089	Novel00333	Novel00333.2	1	1993	2160	+
Scaffold35089	Novel00333	Novel00333.2	2	2532	2642	+
Scaffold35089	Novel00333	Novel00333.2	3	3100	3196	+
Scaffold35093	Novel00334	Novel00334.1	1	590	742	+
Scaffold35093	Novel00334	Novel00334.1	2	5696	6100	+
Scaffold35096	Novel00335	Novel00335.1	1	261	516	+
Scaffold35096	Novel00335	Novel00335.1	2	755	787	+
Scaffold35096	Novel00335	Novel00335.1	3	967	1350	+
Scaffold352781	Novel00336	Novel00336.1	1	1	38	-
Scaffold352781	Novel00336	Novel00336.1	2	118	243	-
Scaffold35476	Novel00337	Novel00337.1	1	1938	2241	+
Scaffold35476	Novel00337	Novel00337.1	2	2794	2901	+
Scaffold35476	Novel00337	Novel00337.1	3	2968	3103	+
Scaffold35476	Novel00337	Novel00337.1	4	3745	3768	+
Scaffold35507	Novel00338	Novel00338.1	1	1567	1915	+
Scaffold35507	Novel00338	Novel00338.1	2	2366	2552	+
Scaffold35507	Novel00338	Novel00338.1	3	4673	5121	+
Scaffold35507	Novel00338	Novel00338.2	1	2124	2286	+
Scaffold35507	Novel00338	Novel00338.2	2	2366	2552	+
Scaffold35507	Novel00338	Novel00338.2	3	2840	2963	+
Scaffold35507	Novel00338	Novel00338.2	4	4673	5121	+
Scaffold35507	Novel00338	Novel00338.3	1	2157	2552	+
Scaffold35507	Novel00338	Novel00338.3	2	4673	5121	+
Scaffold35879	Novel00339	Novel00339.1	1	1058	1526	+
Scaffold35879	Novel00339	Novel00339.1	2	1605	1811	+
Scaffold35879	Novel00339	Novel00339.1	3	2757	2848	+
Scaffold35879	Novel00339	Novel00339.1	4	3915	3972	+
Scaffold35879	Novel00339	Novel00339.1	5	4926	4966	+
Scaffold35894	Novel00340	Novel00340.1	1	1075	1226	-
Scaffold35894	Novel00340	Novel00340.1	2	1311	1479	-
Scaffold35894	Novel00340	Novel00340.1	3	4775	4820	-
Scaffold35894	Novel00340	Novel00340.1	4	4934	6318	-
Scaffold35894	Novel00340	Novel00340.2	1	1075	1226	-
Scaffold35894	Novel00340	Novel00340.2	2	1311	1479	-
Scaffold35894	Novel00340	Novel00340.2	3	4775	4820	-
Scaffold35894	Novel00340	Novel00340.2	4	4939	6318	-
Scaffold35904	Novel00341	Novel00341.1	1	1949	2298	-
Scaffold35904	Novel00341	Novel00341.1	2	6595	6613	-
Scaffold36015	Novel00342	Novel00342.1	1	1617	1996	-
Scaffold36015	Novel00342	Novel00342.1	2	3479	3506	-
Scaffold36276	Novel00343	Novel00343.1	1	20	190	-
Scaffold36276	Novel00343	Novel00343.1	2	350	420	-
Scaffold36276	Novel00343	Novel00343.1	3	1001	1091	-
Scaffold36276	Novel00343	Novel00343.1	4	4698	4772	-
Scaffold36276	Novel00343	Novel00343.1	5	4906	4962	-
Scaffold36276	Novel00343	Novel00343.1	6	5218	5328	-
Scaffold36276	Novel00343	Novel00343.1	7	6096	6128	-
Scaffold36276	Novel00343	Novel00343.2	1	20	190	-
Scaffold36276	Novel00343	Novel00343.2	2	350	420	-
Scaffold36276	Novel00343	Novel00343.2	3	1001	1100	-
Scaffold36276	Novel00343	Novel00343.2	4	4702	4772	-
Scaffold36276	Novel00343	Novel00343.2	5	4906	4962	-
Scaffold36276	Novel00343	Novel00343.2	6	5218	5328	-
Scaffold36276	Novel00343	Novel00343.2	7	6096	6128	-
Scaffold36703	Novel00344	Novel00344.1	1	630	781	+
Scaffold36703	Novel00344	Novel00344.1	2	5312	5357	+
Scaffold36703	Novel00344	Novel00344.1	3	5466	5688	+
Scaffold36703	Novel00344	Novel00344.1	4	6022	6083	+
Scaffold36744	Novel00345	Novel00345.1	1	1130	1372	+
Scaffold36744	Novel00345	Novel00345.1	2	2020	2323	+
Scaffold37248	Novel00346	Novel00346.1	1	3357	3531	-
Scaffold37248	Novel00346	Novel00346.1	2	3736	3769	-
Scaffold37248	Novel00346	Novel00346.1	3	3870	3945	-
Scaffold37248	Novel00346	Novel00346.1	4	4068	4116	-
Scaffold37414	Novel00347	Novel00347.1	1	1260	2467	-
Scaffold37414	Novel00347	Novel00347.1	2	2610	2693	-
Scaffold37414	Novel00347	Novel00347.1	3	2889	2954	-
Scaffold37414	Novel00347	Novel00347.1	4	3294	3412	-
Scaffold37414	Novel00347	Novel00347.1	5	3490	3580	-
Scaffold37414	Novel00347	Novel00347.1	6	3689	3855	-
Scaffold37414	Novel00347	Novel00347.2	1	2889	2954	-
Scaffold37414	Novel00347	Novel00347.2	2	3294	3412	-
Scaffold37414	Novel00347	Novel00347.2	3	3490	3580	-
Scaffold37414	Novel00347	Novel00347.2	4	3683	3811	-
Scaffold37658	Novel00348	Novel00348.1	1	3692	3846	+
Scaffold37658	Novel00348	Novel00348.1	2	4478	4542	+
Scaffold39274	Novel00349	Novel00349.1	1	3316	3381	+
Scaffold39274	Novel00349	Novel00349.1	2	3545	3593	+
Scaffold39274	Novel00349	Novel00349.1	3	4620	4667	+
Scaffold39274	Novel00349	Novel00349.1	4	4769	5079	+
Scaffold39274	Novel00349	Novel00349.2	1	3358	3381	+
Scaffold39274	Novel00349	Novel00349.2	2	3545	3593	+
Scaffold39274	Novel00349	Novel00349.2	3	4769	5079	+
Scaffold39634	Novel00350	Novel00350.1	1	3534	3830	+
Scaffold39634	Novel00350	Novel00350.1	2	4430	5056	+
Scaffold40130	Novel00351	Novel00351.1	1	1673	2053	-
Scaffold40130	Novel00351	Novel00351.1	2	2211	2497	-
Scaffold40309	Novel00352	Novel00352.1	1	1	47	+
Scaffold40309	Novel00352	Novel00352.1	2	135	222	+
Scaffold40309	Novel00352	Novel00352.1	3	306	542	+
Scaffold40309	Novel00352	Novel00352.1	4	894	989	+
Scaffold40309	Novel00352	Novel00352.1	5	2162	2350	+
Scaffold40309	Novel00352	Novel00352.1	6	2519	2613	+
Scaffold40309	Novel00352	Novel00352.1	7	2730	2860	+
Scaffold40309	Novel00352	Novel00352.1	8	3149	3223	+
Scaffold40309	Novel00352	Novel00352.2	1	1	47	+
Scaffold40309	Novel00352	Novel00352.2	2	135	222	+
Scaffold40309	Novel00352	Novel00352.2	3	306	542	+
Scaffold40309	Novel00352	Novel00352.2	4	894	989	+
Scaffold40309	Novel00352	Novel00352.2	5	2162	2350	+
Scaffold40309	Novel00352	Novel00352.2	6	2454	2613	+
Scaffold40309	Novel00352	Novel00352.2	7	2730	2860	+
Scaffold40309	Novel00352	Novel00352.2	8	3149	3223	+
Scaffold40371	Novel00353	Novel00353.1	1	869	1426	+
Scaffold40371	Novel00353	Novel00353.1	2	1568	1652	+
Scaffold40371	Novel00353	Novel00353.1	3	3900	4087	+
Scaffold40644	Novel00354	Novel00354.1	1	1132	1297	-
Scaffold40644	Novel00354	Novel00354.1	2	2387	2503	-
Scaffold40644	Novel00354	Novel00354.1	3	2649	2796	-
Scaffold40644	Novel00354	Novel00354.2	1	1132	1297	-
Scaffold40644	Novel00354	Novel00354.2	2	2387	2503	-
Scaffold40644	Novel00354	Novel00354.2	3	2736	2820	-
Scaffold41404	Novel00355	Novel00355.1	1	669	839	+
Scaffold41404	Novel00355	Novel00355.1	2	3456	3514	+
Scaffold41404	Novel00355	Novel00355.1	3	3634	4092	+
Scaffold41404	Novel00355	Novel00355.1	4	4198	4310	+
Scaffold41404	Novel00355	Novel00355.1	5	5036	5060	+
Scaffold41404	Novel00355	Novel00355.2	1	669	839	+
Scaffold41404	Novel00355	Novel00355.2	2	3450	3514	+
Scaffold41404	Novel00355	Novel00355.2	3	3634	3697	+
Scaffold41404	Novel00355	Novel00355.2	4	3774	4092	+
Scaffold41404	Novel00355	Novel00355.2	5	4198	4310	+
Scaffold41404	Novel00355	Novel00355.2	6	5036	5060	+
Scaffold41546	Novel00356	Novel00356.1	1	623	1063	+
Scaffold41546	Novel00356	Novel00356.1	2	2277	2533	+
Scaffold41586	Novel00357	Novel00357.1	1	3735	4096	+
Scaffold41586	Novel00357	Novel00357.1	2	4282	4445	+
Scaffold41729	Novel00358	Novel00358.1	1	2	58	+
Scaffold41729	Novel00358	Novel00358.1	2	632	671	+
Scaffold41729	Novel00358	Novel00358.1	3	758	802	+
Scaffold41729	Novel00358	Novel00358.1	4	872	983	+
Scaffold41729	Novel00358	Novel00358.1	5	1125	1283	+
Scaffold41729	Novel00358	Novel00358.2	1	2	58	+
Scaffold41729	Novel00358	Novel00358.2	2	718	802	+
Scaffold41729	Novel00358	Novel00358.2	3	872	983	+
Scaffold41729	Novel00358	Novel00358.2	4	1125	1283	+
Scaffold42548	Novel00359	Novel00359.1	1	3644	3824	-
Scaffold42548	Novel00359	Novel00359.1	2	4124	4187	-
Scaffold42548	Novel00359	Novel00359.1	3	4844	4938	-
Scaffold42548	Novel00359	Novel00359.2	1	3644	3827	-
Scaffold42548	Novel00359	Novel00359.2	2	4124	4187	-
Scaffold42548	Novel00359	Novel00359.2	3	4844	4938	-
Scaffold42896	Novel00360	Novel00360.1	1	2585	3287	+
Scaffold42896	Novel00360	Novel00360.1	2	4347	4593	+
Scaffold43214	Novel00361	Novel00361.1	1	236	397	+
Scaffold43214	Novel00361	Novel00361.1	2	1503	1692	+
Scaffold43214	Novel00361	Novel00361.1	3	1868	1976	+
Scaffold43357	Novel00362	Novel00362.1	1	716	737	+
Scaffold43357	Novel00362	Novel00362.1	2	2230	4711	+
Scaffold43357	Novel00362	Novel00362.2	1	1851	4711	+
Scaffold43366	Novel00363	Novel00363.1	1	2852	3103	-
Scaffold43366	Novel00363	Novel00363.1	2	4508	4712	-
Scaffold43393	Novel00364	Novel00364.1	1	303	535	+
Scaffold43393	Novel00364	Novel00364.1	2	628	757	+
Scaffold43565	Novel00365	Novel00365.1	1	2437	2804	-
Scaffold43565	Novel00365	Novel00365.1	2	4209	4324	-
Scaffold43578	Novel00366	Novel00366.1	1	623	782	-
Scaffold43578	Novel00366	Novel00366.1	2	1078	1171	-
Scaffold43578	Novel00366	Novel00366.1	3	1380	1478	-
Scaffold43578	Novel00366	Novel00366.1	4	1573	1631	-
Scaffold43578	Novel00366	Novel00366.1	5	2061	2408	-
Scaffold43578	Novel00366	Novel00366.1	6	4029	4606	-
Scaffold43614	Novel00367	Novel00367.1	1	312	555	+
Scaffold43614	Novel00367	Novel00367.1	2	2986	3131	+
Scaffold43614	Novel00367	Novel00367.1	3	3232	3342	+
Scaffold43874	Novel00368	Novel00368.1	1	3954	4011	+
Scaffold43874	Novel00368	Novel00368.1	2	4136	4190	+
Scaffold43874	Novel00368	Novel00368.1	3	4310	4467	+
Scaffold43874	Novel00368	Novel00368.2	1	3954	4053	+
Scaffold43874	Novel00368	Novel00368.2	2	4136	4190	+
Scaffold43874	Novel00368	Novel00368.2	3	4310	4467	+
Scaffold43874	Novel00368	Novel00368.3	1	4013	4053	+
Scaffold43874	Novel00368	Novel00368.3	2	4142	4190	+
Scaffold43874	Novel00368	Novel00368.3	3	4310	4467	+
Scaffold43957	Novel00369	Novel00369.1	1	1572	2258	+
Scaffold43957	Novel00369	Novel00369.1	2	2316	2392	+
Scaffold44589	Novel00370	Novel00370.1	1	1809	2272	-
Scaffold44589	Novel00370	Novel00370.1	2	2630	2669	-
Scaffold44661	Novel00371	Novel00371.1	1	1458	1596	+
Scaffold44661	Novel00371	Novel00371.1	2	1695	1756	+
Scaffold44719	Novel00372	Novel00372.1	1	3658	3906	-
Scaffold44719	Novel00372	Novel00372.1	2	4000	4120	-
Scaffold44736	Novel00373	Novel00373.1	1	143	264	+
Scaffold44736	Novel00373	Novel00373.1	2	370	471	+
Scaffold44736	Novel00373	Novel00373.1	3	568	976	+
Scaffold44750	Novel00374	Novel00374.1	1	914	1162	-
Scaffold44750	Novel00374	Novel00374.1	2	1258	1360	-
Scaffold44750	Novel00374	Novel00374.1	3	1569	1613	-
Scaffold44750	Novel00374	Novel00374.1	4	2941	3039	-
Scaffold44750	Novel00374	Novel00374.1	5	3150	3218	-
Scaffold44750	Novel00374	Novel00374.1	6	3633	3694	-
Scaffold44750	Novel00374	Novel00374.2	1	914	1165	-
Scaffold44750	Novel00374	Novel00374.2	2	1258	1360	-
Scaffold44750	Novel00374	Novel00374.2	3	1569	1613	-
Scaffold44750	Novel00374	Novel00374.2	4	2941	3039	-
Scaffold44750	Novel00374	Novel00374.2	5	3150	3218	-
Scaffold44750	Novel00374	Novel00374.2	6	3633	3695	-
Scaffold44772	Novel00375	Novel00375.1	1	1000	1318	+
Scaffold44772	Novel00375	Novel00375.1	2	1540	1903	+
Scaffold44772	Novel00375	Novel00375.2	1	1000	1722	+
Scaffold44772	Novel00375	Novel00375.2	2	1812	1903	+
Scaffold44772	Novel00375	Novel00375.3	1	1000	1322	+
Scaffold44772	Novel00375	Novel00375.3	2	1540	1903	+
Scaffold45061	Novel00376	Novel00376.1	1	1504	1968	+
Scaffold45061	Novel00376	Novel00376.1	2	2194	2255	+
Scaffold45317	Novel00377	Novel00377.1	1	1450	1861	-
Scaffold45317	Novel00377	Novel00377.1	2	3543	3732	-
Scaffold45669	Novel00378	Novel00378.1	1	1	1110	+
Scaffold45669	Novel00378	Novel00378.1	2	1270	1342	+
Scaffold45669	Novel00378	Novel00378.1	3	1455	1523	+
Scaffold45669	Novel00378	Novel00378.1	4	2169	2537	+
Scaffold45669	Novel00378	Novel00378.2	1	1090	1110	+
Scaffold45669	Novel00378	Novel00378.2	2	1267	1342	+
Scaffold45669	Novel00378	Novel00378.2	3	1455	1523	+
Scaffold45669	Novel00378	Novel00378.2	4	2169	2537	+
Scaffold45669	Novel00378	Novel00378.3	1	1110	1110	+
Scaffold45669	Novel00378	Novel00378.3	2	1277	1342	+
Scaffold45669	Novel00378	Novel00378.3	3	1455	1523	+
Scaffold45669	Novel00378	Novel00378.3	4	2169	2537	+
Scaffold46238	Novel00379	Novel00379.1	1	621	1277	-
Scaffold46238	Novel00379	Novel00379.1	2	1631	2312	-
Scaffold46277	Novel00380	Novel00380.1	1	9	56	-
Scaffold46277	Novel00380	Novel00380.1	2	138	233	-
Scaffold46277	Novel00380	Novel00380.1	3	953	992	-
Scaffold46277	Novel00380	Novel00380.1	4	1088	1200	-
Scaffold46305	Novel00381	Novel00381.1	1	1231	1657	+
Scaffold46305	Novel00381	Novel00381.1	2	2477	2686	+
Scaffold46580	Novel00382	Novel00382.1	1	1185	1256	-
Scaffold46580	Novel00382	Novel00382.1	2	1922	2004	-
Scaffold46580	Novel00382	Novel00382.1	3	2091	2171	-
Scaffold46580	Novel00382	Novel00382.1	4	2280	2280	-
Scaffold46580	Novel00382	Novel00382.2	1	1185	1256	-
Scaffold46580	Novel00382	Novel00382.2	2	1922	2004	-
Scaffold46580	Novel00382	Novel00382.2	3	2091	2170	-
Scaffold46580	Novel00382	Novel00382.2	4	2280	2281	-
Scaffold46580	Novel00382	Novel00382.3	1	1185	1256	-
Scaffold46580	Novel00382	Novel00382.3	2	1922	2004	-
Scaffold46580	Novel00382	Novel00382.3	3	2091	2171	-
Scaffold46580	Novel00382	Novel00382.3	4	2307	2307	-
Scaffold46580	Novel00382	Novel00382.4	1	1185	1256	-
Scaffold46580	Novel00382	Novel00382.4	2	1922	2004	-
Scaffold46580	Novel00382	Novel00382.4	3	2091	2169	-
Scaffold46580	Novel00382	Novel00382.4	4	2280	3470	-
Scaffold46742	Novel00383	Novel00383.1	1	1491	1797	-
Scaffold46742	Novel00383	Novel00383.1	2	1903	2023	-
Scaffold46769	Novel00384	Novel00384.1	1	1728	1769	+
Scaffold46769	Novel00384	Novel00384.1	2	1871	2017	+
Scaffold47170	Novel00385	Novel00385.1	1	2235	2342	+
Scaffold47170	Novel00385	Novel00385.1	2	2436	2846	+
Scaffold47205	Novel00386	Novel00386.1	1	1035	1169	-
Scaffold47205	Novel00386	Novel00386.1	2	1274	1387	-
Scaffold47297	Novel00387	Novel00387.1	1	306	392	+
Scaffold47297	Novel00387	Novel00387.1	2	640	693	+
Scaffold47297	Novel00387	Novel00387.1	3	1663	1748	+
Scaffold47298	Novel00388	Novel00388.1	1	2578	2917	-
Scaffold47298	Novel00388	Novel00388.1	2	3113	3257	-
Scaffold47309	Novel00389	Novel00389.1	1	2917	3082	-
Scaffold47309	Novel00389	Novel00389.1	2	3322	3323	-
Scaffold47309	Novel00389	Novel00389.2	1	2917	3086	-
Scaffold47309	Novel00389	Novel00389.2	2	3326	3335	-
Scaffold47324	Novel00390	Novel00390.1	1	2050	2520	-
Scaffold47324	Novel00390	Novel00390.1	2	3094	3344	-
Scaffold47324	Novel00390	Novel00390.2	1	2050	2514	-
Scaffold47324	Novel00390	Novel00390.2	2	3094	3344	-
Scaffold48308	Novel00391	Novel00391.1	1	154	223	-
Scaffold48308	Novel00391	Novel00391.1	2	306	468	-
Scaffold48325	Novel00392	Novel00392.1	1	796	863	+
Scaffold48325	Novel00392	Novel00392.1	2	946	1341	+
Scaffold48505	Novel00393	Novel00393.1	1	138	191	-
Scaffold48505	Novel00393	Novel00393.1	2	294	367	-
Scaffold48505	Novel00393	Novel00393.1	3	852	926	-
Scaffold48505	Novel00393	Novel00393.1	4	1089	1148	-
Scaffold48574	Novel00394	Novel00394.1	1	477	702	+
Scaffold48574	Novel00394	Novel00394.1	2	838	925	+
Scaffold48574	Novel00394	Novel00394.1	3	1024	1316	+
Scaffold48576	Novel00395	Novel00395.1	1	1825	2004	-
Scaffold48576	Novel00395	Novel00395.1	2	2435	3116	-
Scaffold48576	Novel00395	Novel00395.2	1	1825	2323	-
Scaffold48576	Novel00395	Novel00395.2	2	2435	3116	-
Scaffold48576	Novel00395	Novel00395.3	1	1825	2004	-
Scaffold48576	Novel00395	Novel00395.3	2	2321	2323	-
Scaffold48576	Novel00395	Novel00395.3	3	2435	3116	-
Scaffold48940	Novel00396	Novel00396.1	1	483	537	-
Scaffold48940	Novel00396	Novel00396.1	2	627	701	-
Scaffold48940	Novel00396	Novel00396.1	3	771	844	-
Scaffold48940	Novel00396	Novel00396.1	4	2288	2469	-
Scaffold49097	Novel00397	Novel00397.1	1	1486	1983	-
Scaffold49097	Novel00397	Novel00397.1	2	2125	2241	-
Scaffold49606	Novel00398	Novel00398.1	1	628	962	+
Scaffold49606	Novel00398	Novel00398.1	2	2860	2930	+
Scaffold49609	Novel00399	Novel00399.1	1	2175	2245	-
Scaffold49609	Novel00399	Novel00399.1	2	2368	2502	-
Scaffold49921	Novel00400	Novel00400.1	1	1971	2259	+
Scaffold49921	Novel00400	Novel00400.1	2	2370	2692	+
Scaffold49921	Novel00400	Novel00400.2	1	2264	2264	+
Scaffold49921	Novel00400	Novel00400.2	2	2375	2692	+
Scaffold50215	Novel00401	Novel00401.1	1	47	120	-
Scaffold50215	Novel00401	Novel00401.1	2	220	309	-
Scaffold50215	Novel00401	Novel00401.1	3	1486	1587	-
Scaffold50215	Novel00401	Novel00401.1	4	2051	2210	-
Scaffold50361	Novel00402	Novel00402.1	1	2329	2446	-
Scaffold50361	Novel00402	Novel00402.1	2	2537	2595	-
Scaffold50398	Novel00403	Novel00403.1	1	1838	1897	-
Scaffold50398	Novel00403	Novel00403.1	2	2576	2712	-
Scaffold50398	Novel00403	Novel00403.1	3	2788	2858	-
Scaffold50398	Novel00403	Novel00403.2	1	2342	2712	-
Scaffold50398	Novel00403	Novel00403.2	2	2788	2859	-
Scaffold50494	Novel00404	Novel00404.1	1	1110	1149	+
Scaffold50494	Novel00404	Novel00404.1	2	1237	1517	+
Scaffold50688	Novel00405	Novel00405.1	1	640	762	-
Scaffold50688	Novel00405	Novel00405.1	2	852	1228	-
Scaffold50688	Novel00405	Novel00405.1	3	1314	1371	-
Scaffold50688	Novel00405	Novel00405.1	4	1535	1599	-
Scaffold50855	Novel00406	Novel00406.1	1	191	239	+
Scaffold50855	Novel00406	Novel00406.1	2	374	634	+
Scaffold50855	Novel00406	Novel00406.1	3	721	773	+
Scaffold50855	Novel00406	Novel00406.1	4	2484	2599	+
Scaffold50855	Novel00406	Novel00406.1	5	2694	2709	+
Scaffold50855	Novel00406	Novel00406.2	1	191	239	+
Scaffold50855	Novel00406	Novel00406.2	2	374	634	+
Scaffold50855	Novel00406	Novel00406.2	3	721	773	+
Scaffold50855	Novel00406	Novel00406.2	4	2484	2598	+
Scaffold50855	Novel00406	Novel00406.2	5	2694	2709	+
Scaffold51159	Novel00407	Novel00407.1	1	1314	1519	+
Scaffold51159	Novel00407	Novel00407.1	2	1777	2175	+
Scaffold51191	Novel00408	Novel00408.1	1	763	1648	+
Scaffold51191	Novel00408	Novel00408.1	2	1744	1984	+
Scaffold51460	Novel00409	Novel00409.1	1	555	720	+
Scaffold51460	Novel00409	Novel00409.1	2	795	938	+
Scaffold51460	Novel00409	Novel00409.1	3	1006	1170	+
Scaffold51694	Novel00410	Novel00410.1	1	910	1282	+
Scaffold51694	Novel00410	Novel00410.1	2	1344	1357	+
Scaffold5175	Novel00411	Novel00411.1	1	1957	2956	-
Scaffold5175	Novel00411	Novel00411.1	2	3696	3737	-
Scaffold52156	Novel00412	Novel00412.1	1	75	373	+
Scaffold52156	Novel00412	Novel00412.1	2	447	494	+
Scaffold52156	Novel00412	Novel00412.1	3	575	1195	+
Scaffold52294	Novel00413	Novel00413.1	1	208	250	-
Scaffold52294	Novel00413	Novel00413.1	2	337	489	-
Scaffold52294	Novel00413	Novel00413.1	3	2534	2597	-
Scaffold52363	Novel00414	Novel00414.1	1	1333	1961	-
Scaffold52363	Novel00414	Novel00414.1	2	2084	2193	-
Scaffold52481	Novel00415	Novel00415.1	1	433	535	+
Scaffold52481	Novel00415	Novel00415.1	2	662	1156	+
Scaffold52481	Novel00415	Novel00415.1	3	1233	1367	+
Scaffold52481	Novel00415	Novel00415.1	4	1675	1890	+
Scaffold52481	Novel00415	Novel00415.1	5	1985	2074	+
Scaffold52481	Novel00415	Novel00415.1	6	2170	2411	+
Scaffold52481	Novel00415	Novel00415.1	7	2485	2516	+
Scaffold52481	Novel00415	Novel00415.2	1	1153	1156	+
Scaffold52481	Novel00415	Novel00415.2	2	1239	1367	+
Scaffold52481	Novel00415	Novel00415.2	3	1675	1890	+
Scaffold52481	Novel00415	Novel00415.2	4	1985	2074	+
Scaffold52481	Novel00415	Novel00415.2	5	2170	2411	+
Scaffold52481	Novel00415	Novel00415.2	6	2485	2516	+
Scaffold52655	Novel00416	Novel00416.1	1	2	270	+
Scaffold52655	Novel00416	Novel00416.1	2	389	483	+
Scaffold52655	Novel00416	Novel00416.1	3	607	685	+
Scaffold52655	Novel00416	Novel00416.1	4	1709	1923	+
Scaffold52809	Novel00417	Novel00417.1	1	424	1461	+
Scaffold52809	Novel00417	Novel00417.1	2	2022	2311	+
Scaffold52826	Novel00418	Novel00418.1	1	1	50	-
Scaffold52826	Novel00418	Novel00418.1	2	157	218	-
Scaffold52826	Novel00418	Novel00418.1	3	297	624	-
Scaffold52826	Novel00418	Novel00418.1	4	716	868	-
Scaffold52842	Novel00419	Novel00419.1	1	5	40	-
Scaffold52842	Novel00419	Novel00419.1	2	165	327	-
Scaffold52842	Novel00419	Novel00419.1	3	519	612	-
Scaffold53053	Novel00420	Novel00420.1	1	1	449	+
Scaffold53053	Novel00420	Novel00420.1	2	696	726	+
Scaffold53053	Novel00420	Novel00420.1	3	938	984	+
Scaffold53053	Novel00420	Novel00420.1	4	1607	1852	+
Scaffold53087	Novel00421	Novel00421.1	1	23	365	+
Scaffold53087	Novel00421	Novel00421.1	2	1315	1507	+
Scaffold53342	Novel00422	Novel00422.1	1	48	202	+
Scaffold53342	Novel00422	Novel00422.1	2	947	997	+
Scaffold53342	Novel00422	Novel00422.1	3	1257	1417	+
Scaffold53342	Novel00422	Novel00422.1	4	1592	1820	+
Scaffold53342	Novel00422	Novel00422.1	5	2139	2395	+
Scaffold53342	Novel00422	Novel00422.2	1	90	202	+
Scaffold53342	Novel00422	Novel00422.2	2	947	997	+
Scaffold53342	Novel00422	Novel00422.2	3	1249	1417	+
Scaffold53342	Novel00422	Novel00422.2	4	1592	1820	+
Scaffold53342	Novel00422	Novel00422.2	5	2139	2395	+
Scaffold53693	Novel00423	Novel00423.1	1	204	542	-
Scaffold53693	Novel00423	Novel00423.1	2	1784	1985	-
Scaffold53806	Novel00424	Novel00424.1	1	262	354	+
Scaffold53806	Novel00424	Novel00424.1	2	452	550	+
Scaffold53806	Novel00424	Novel00424.1	3	641	697	+
Scaffold53806	Novel00424	Novel00424.1	4	1182	1245	+
Scaffold53806	Novel00424	Novel00424.1	5	1348	1573	+
Scaffold53890	Novel00425	Novel00425.1	1	355	691	-
Scaffold53890	Novel00425	Novel00425.1	2	1848	1963	-
Scaffold53991	Novel00426	Novel00426.1	1	1650	1739	-
Scaffold53991	Novel00426	Novel00426.1	2	1912	2165	-
Scaffold54013	Novel00427	Novel00427.1	1	277	581	+
Scaffold54013	Novel00427	Novel00427.1	2	827	909	+
Scaffold54100	Novel00428	Novel00428.1	1	841	869	-
Scaffold54100	Novel00428	Novel00428.1	2	1527	1594	-
Scaffold54100	Novel00428	Novel00428.1	3	1915	2434	-
Scaffold54100	Novel00428	Novel00428.2	1	1527	1594	-
Scaffold54100	Novel00428	Novel00428.2	2	1886	2434	-
Scaffold54213	Novel00429	Novel00429.1	1	570	849	-
Scaffold54213	Novel00429	Novel00429.1	2	973	1024	-
Scaffold54279	Novel00430	Novel00430.1	1	1707	1786	+
Scaffold54279	Novel00430	Novel00430.1	2	1856	1973	+
Scaffold54389	Novel00431	Novel00431.1	1	68	184	+
Scaffold54389	Novel00431	Novel00431.1	2	280	705	+
Scaffold54555	Novel00432	Novel00432.1	1	682	735	+
Scaffold54555	Novel00432	Novel00432.1	2	821	921	+
Scaffold54555	Novel00432	Novel00432.1	3	1006	1077	+
Scaffold54555	Novel00432	Novel00432.1	4	1556	1604	+
Scaffold54555	Novel00432	Novel00432.1	5	1688	1729	+
Scaffold54555	Novel00432	Novel00432.1	6	1820	1941	+
Scaffold54555	Novel00432	Novel00432.1	7	2029	2088	+
Scaffold54555	Novel00432	Novel00432.1	8	2170	2218	+
Scaffold54555	Novel00432	Novel00432.1	9	2306	2353	+
Scaffold54555	Novel00432	Novel00432.2	1	1091	1416	+
Scaffold54555	Novel00432	Novel00432.2	2	1556	1604	+
Scaffold54555	Novel00432	Novel00432.2	3	1688	1729	+
Scaffold54555	Novel00432	Novel00432.2	4	1820	1941	+
Scaffold54555	Novel00432	Novel00432.2	5	2029	2088	+
Scaffold54555	Novel00432	Novel00432.2	6	2170	2218	+
Scaffold54555	Novel00432	Novel00432.2	7	2306	2353	+
Scaffold54555	Novel00432	Novel00432.3	1	1423	1426	+
Scaffold54555	Novel00432	Novel00432.3	2	1556	1604	+
Scaffold54555	Novel00432	Novel00432.3	3	1688	1729	+
Scaffold54555	Novel00432	Novel00432.3	4	1820	1941	+
Scaffold54555	Novel00432	Novel00432.3	5	2029	2088	+
Scaffold54555	Novel00432	Novel00432.3	6	2170	2218	+
Scaffold54555	Novel00432	Novel00432.3	7	2306	2353	+
Scaffold54629	Novel00433	Novel00433.1	1	1167	1253	+
Scaffold54629	Novel00433	Novel00433.1	2	1498	1661	+
Scaffold54820	Novel00434	Novel00434.1	1	690	749	-
Scaffold54820	Novel00434	Novel00434.1	2	1069	1278	-
Scaffold55003	Novel00435	Novel00435.1	1	372	689	+
Scaffold55003	Novel00435	Novel00435.1	2	1770	2213	+
Scaffold55395	Novel00436	Novel00436.1	1	12	605	+
Scaffold55395	Novel00436	Novel00436.1	2	657	839	+
Scaffold55395	Novel00436	Novel00436.1	3	946	1514	+
Scaffold55673	Novel00437	Novel00437.1	1	569	741	-
Scaffold55673	Novel00437	Novel00437.1	2	846	955	-
Scaffold55673	Novel00437	Novel00437.1	3	1048	1472	-
Scaffold56169	Novel00438	Novel00438.1	1	441	663	+
Scaffold56169	Novel00438	Novel00438.1	2	734	889	+
Scaffold56169	Novel00438	Novel00438.1	3	984	1143	+
Scaffold56169	Novel00438	Novel00438.1	4	1225	1376	+
Scaffold56169	Novel00438	Novel00438.1	5	2174	2212	+
Scaffold56537	Novel00439	Novel00439.1	1	28	50	-
Scaffold56537	Novel00439	Novel00439.1	2	1299	1562	-
Scaffold56624	Novel00440	Novel00440.1	1	1556	1762	-
Scaffold56624	Novel00440	Novel00440.1	2	1850	1916	-
Scaffold56624	Novel00440	Novel00440.1	3	2005	2047	-
Scaffold56624	Novel00440	Novel00440.1	4	2150	2172	-
Scaffold56624	Novel00440	Novel00440.2	1	1556	1762	-
Scaffold56624	Novel00440	Novel00440.2	2	1850	1913	-
Scaffold56624	Novel00440	Novel00440.2	3	2005	2047	-
Scaffold56624	Novel00440	Novel00440.2	4	2150	2172	-
Scaffold56765	Novel00441	Novel00441.1	1	70	319	+
Scaffold56765	Novel00441	Novel00441.1	2	531	1140	+
Scaffold56891	Novel00442	Novel00442.1	1	593	839	+
Scaffold56891	Novel00442	Novel00442.1	2	937	1186	+
Scaffold56891	Novel00442	Novel00442.1	3	1293	1346	+
Scaffold56891	Novel00442	Novel00442.1	4	1499	1591	+
Scaffold57076	Novel00443	Novel00443.1	1	337	637	+
Scaffold57076	Novel00443	Novel00443.1	2	747	851	+
Scaffold57076	Novel00443	Novel00443.1	3	1122	1187	+
Scaffold57076	Novel00443	Novel00443.1	4	1315	1547	+
Scaffold57341	Novel00444	Novel00444.1	1	1	31	-
Scaffold57341	Novel00444	Novel00444.1	2	1123	1215	-
Scaffold57341	Novel00444	Novel00444.1	3	1316	1873	-
Scaffold57555	Novel00445	Novel00445.1	1	12	114	-
Scaffold57555	Novel00445	Novel00445.1	2	248	433	-
Scaffold57555	Novel00445	Novel00445.1	3	611	734	-
Scaffold57555	Novel00445	Novel00445.1	4	1025	1113	-
Scaffold57653	Novel00446	Novel00446.1	1	315	447	-
Scaffold57653	Novel00446	Novel00446.1	2	546	679	-
Scaffold57653	Novel00446	Novel00446.1	3	835	932	-
Scaffold57653	Novel00446	Novel00446.1	4	1020	1162	-
Scaffold58154	Novel00447	Novel00447.1	1	138	181	+
Scaffold58154	Novel00447	Novel00447.1	2	307	1189	+
Scaffold58154	Novel00447	Novel00447.2	1	161	181	+
Scaffold58154	Novel00447	Novel00447.2	2	305	1189	+
Scaffold58647	Novel00448	Novel00448.1	1	384	447	+
Scaffold58647	Novel00448	Novel00448.1	2	531	1229	+
Scaffold59091	Novel00449	Novel00449.1	1	813	1173	-
Scaffold59091	Novel00449	Novel00449.1	2	1354	1418	-
Scaffold59436	Novel00450	Novel00450.1	1	327	1235	+
Scaffold59436	Novel00450	Novel00450.1	2	1407	1834	+
Scaffold59670	Novel00451	Novel00451.1	1	430	487	+
Scaffold59670	Novel00451	Novel00451.1	2	884	985	+
Scaffold59670	Novel00451	Novel00451.1	3	1061	1174	+
Scaffold59728	Novel00452	Novel00452.1	1	85	175	-
Scaffold59728	Novel00452	Novel00452.1	2	299	372	-
Scaffold59728	Novel00452	Novel00452.1	3	458	726	-
Scaffold59938	Novel00453	Novel00453.1	1	89	453	+
Scaffold59938	Novel00453	Novel00453.1	2	1235	1439	+
Scaffold60109	Novel00454	Novel00454.1	1	738	997	+
Scaffold60109	Novel00454	Novel00454.1	2	1122	1190	+
Scaffold60109	Novel00454	Novel00454.1	3	1282	1410	+
Scaffold60109	Novel00454	Novel00454.1	4	1500	1614	+
Scaffold60249	Novel00455	Novel00455.1	1	107	328	+
Scaffold60249	Novel00455	Novel00455.1	2	417	654	+
Scaffold60404	Novel00456	Novel00456.1	1	5	309	+
Scaffold60404	Novel00456	Novel00456.1	2	378	470	+
Scaffold60404	Novel00456	Novel00456.1	3	853	933	+
Scaffold60404	Novel00456	Novel00456.1	4	1015	1224	+
Scaffold60404	Novel00456	Novel00456.2	1	95	290	+
Scaffold60404	Novel00456	Novel00456.2	2	378	470	+
Scaffold60404	Novel00456	Novel00456.2	3	853	933	+
Scaffold60404	Novel00456	Novel00456.2	4	1015	1224	+
Scaffold60404	Novel00457	Novel00457.1	1	1341	1797	+
Scaffold60404	Novel00457	Novel00457.1	2	1873	1882	+
Scaffold60404	Novel00458	Novel00458.1	1	795	1221	-
Scaffold60404	Novel00458	Novel00458.1	2	1339	1802	-
Scaffold60627	Novel00459	Novel00459.1	1	1	39	+
Scaffold60627	Novel00459	Novel00459.1	2	143	476	+
Scaffold60989	Novel00460	Novel00460.1	1	450	493	+
Scaffold60989	Novel00460	Novel00460.1	2	573	846	+
Scaffold61280	Novel00461	Novel00461.1	1	191	452	+
Scaffold61280	Novel00461	Novel00461.1	2	520	523	+
Scaffold61280	Novel00462	Novel00462.1	1	69	456	-
Scaffold61280	Novel00462	Novel00462.1	2	524	758	-
Scaffold61343	Novel00463	Novel00463.1	1	412	520	-
Scaffold61343	Novel00463	Novel00463.1	2	672	760	-
Scaffold61413	Novel00464	Novel00464.1	1	549	613	+
Scaffold61413	Novel00464	Novel00464.1	2	696	772	+
Scaffold61413	Novel00464	Novel00464.1	3	852	939	+
Scaffold61413	Novel00464	Novel00464.1	4	1323	1595	+
Scaffold61413	Novel00464	Novel00464.1	5	1772	1817	+
Scaffold61426	Novel00465	Novel00465.1	1	1048	1525	-
Scaffold61426	Novel00465	Novel00465.1	2	1606	1816	-
Scaffold61561	Novel00466	Novel00466.1	1	14	25	-
Scaffold61561	Novel00466	Novel00466.1	2	678	942	-
Scaffold61661	Novel00467	Novel00467.1	1	248	914	-
Scaffold61661	Novel00467	Novel00467.1	2	1328	1419	-
Scaffold62070	Novel00468	Novel00468.1	1	1	165	+
Scaffold62070	Novel00468	Novel00468.1	2	241	282	+
Scaffold62070	Novel00468	Novel00468.1	3	662	917	+
Scaffold62107	Novel00469	Novel00469.1	1	176	411	-
Scaffold62107	Novel00469	Novel00469.1	2	493	696	-
Scaffold62161	Novel00470	Novel00470.1	1	21	153	-
Scaffold62161	Novel00470	Novel00470.1	2	902	969	-
Scaffold62161	Novel00470	Novel00470.1	3	1623	1753	-
Scaffold62280	Novel00471	Novel00471.1	1	266	568	+
Scaffold62280	Novel00471	Novel00471.1	2	1704	1746	+
Scaffold62525	Novel00472	Novel00472.1	1	68	192	+
Scaffold62525	Novel00472	Novel00472.1	2	285	355	+
Scaffold62525	Novel00472	Novel00472.1	3	1241	1606	+
Scaffold62561	Novel00473	Novel00473.1	1	228	497	+
Scaffold62561	Novel00473	Novel00473.1	2	1532	1723	+
Scaffold62577	Novel00474	Novel00474.1	1	192	468	-
Scaffold62577	Novel00474	Novel00474.1	2	704	878	-
Scaffold62577	Novel00474	Novel00474.1	3	969	1063	-
Scaffold62577	Novel00474	Novel00474.1	4	1292	1612	-
Scaffold63217	Novel00475	Novel00475.1	1	2	217	-
Scaffold63217	Novel00475	Novel00475.1	2	360	472	-
Scaffold63217	Novel00475	Novel00475.1	3	1215	1286	-
Scaffold63217	Novel00475	Novel00475.1	4	1453	1615	-
Scaffold63404	Novel00476	Novel00476.1	1	668	798	+
Scaffold63404	Novel00476	Novel00476.1	2	1310	1589	+
Scaffold63413	Novel00477	Novel00477.1	1	593	957	-
Scaffold63413	Novel00477	Novel00477.1	2	1045	1090	-
Scaffold63441	Novel00478	Novel00478.1	1	590	732	-
Scaffold63441	Novel00478	Novel00478.1	2	876	1100	-
Scaffold63441	Novel00478	Novel00478.1	3	1217	1476	-
Scaffold63441	Novel00478	Novel00478.2	1	590	732	-
Scaffold63441	Novel00478	Novel00478.2	2	876	1100	-
Scaffold63441	Novel00478	Novel00478.2	3	1209	1476	-
Scaffold63710	Novel00479	Novel00479.1	1	208	408	+
Scaffold63710	Novel00479	Novel00479.1	2	519	570	+
Scaffold63710	Novel00479	Novel00479.1	3	691	766	+
Scaffold63710	Novel00479	Novel00479.1	4	863	1173	+
Scaffold63818	Novel00480	Novel00480.1	1	60	209	+
Scaffold63818	Novel00480	Novel00480.1	2	324	720	+
Scaffold63937	Novel00481	Novel00481.1	1	241	489	-
Scaffold63937	Novel00481	Novel00481.1	2	1130	1377	-
Scaffold64106	Novel00482	Novel00482.1	1	909	1377	+
Scaffold64106	Novel00482	Novel00482.1	2	1579	1614	+
Scaffold64330	Novel00483	Novel00483.1	1	982	1318	+
Scaffold64330	Novel00483	Novel00483.1	2	1422	1573	+
Scaffold64463	Novel00484	Novel00484.1	1	169	540	+
Scaffold64463	Novel00484	Novel00484.1	2	629	786	+
Scaffold64758	Novel00485	Novel00485.1	1	31	570	-
Scaffold64758	Novel00485	Novel00485.1	2	965	1320	-
Scaffold64944	Novel00486	Novel00486.1	1	1	41	+
Scaffold64944	Novel00486	Novel00486.1	2	124	719	+
Scaffold65396	Novel00487	Novel00487.1	1	29	286	-
Scaffold65396	Novel00487	Novel00487.1	2	362	623	-
Scaffold65790	Novel00488	Novel00488.1	1	487	604	+
Scaffold65790	Novel00488	Novel00488.1	2	832	1105	+
Scaffold65814	Novel00489	Novel00489.1	1	581	1258	+
Scaffold65814	Novel00489	Novel00489.1	2	1358	1391	+
Scaffold65835	Novel00490	Novel00490.1	1	10	173	+
Scaffold65835	Novel00490	Novel00490.1	2	256	344	+
Scaffold65835	Novel00490	Novel00490.1	3	446	599	+
Scaffold65835	Novel00490	Novel00490.1	4	796	1151	+
Scaffold65835	Novel00490	Novel00490.2	1	10	173	+
Scaffold65835	Novel00490	Novel00490.2	2	256	344	+
Scaffold65835	Novel00490	Novel00490.2	3	441	599	+
Scaffold65835	Novel00490	Novel00490.2	4	796	1151	+
Scaffold65947	Novel00491	Novel00491.1	1	44	644	-
Scaffold65947	Novel00491	Novel00491.1	2	835	902	-
Scaffold66130	Novel00492	Novel00492.1	1	1	1064	-
Scaffold66130	Novel00492	Novel00492.1	2	1154	1376	-
Scaffold66317	Novel00493	Novel00493.1	1	84	153	+
Scaffold66317	Novel00493	Novel00493.1	2	324	487	+
Scaffold66434	Novel00494	Novel00494.1	1	195	450	-
Scaffold66434	Novel00494	Novel00494.1	2	982	1086	-
Scaffold66434	Novel00494	Novel00494.1	3	1173	1488	-
Scaffold66602	Novel00495	Novel00495.1	1	441	553	+
Scaffold66602	Novel00495	Novel00495.1	2	710	867	+
Scaffold66602	Novel00495	Novel00495.1	3	1101	1196	+
Scaffold66602	Novel00495	Novel00495.1	4	1442	1463	+
Scaffold66612	Novel00496	Novel00496.1	1	429	613	+
Scaffold66612	Novel00496	Novel00496.1	2	1081	1230	+
Scaffold66618	Novel00497	Novel00497.1	1	411	654	-
Scaffold66618	Novel00497	Novel00497.1	2	778	1167	-
Scaffold66973	Novel00498	Novel00498.1	1	63	767	+
Scaffold66973	Novel00498	Novel00498.1	2	925	1257	+
Scaffold67188	Novel00499	Novel00499.1	1	956	1210	-
Scaffold67188	Novel00499	Novel00499.1	2	1414	1457	-
Scaffold67336	Novel00500	Novel00500.1	1	1	243	+
Scaffold67336	Novel00500	Novel00500.1	2	329	396	+
Scaffold67336	Novel00500	Novel00500.1	3	958	1204	+
Scaffold67396	Novel00501	Novel00501.1	1	329	360	-
Scaffold67396	Novel00501	Novel00501.1	2	471	813	-
Scaffold67665	Novel00502	Novel00502.1	1	7	40	-
Scaffold67665	Novel00502	Novel00502.1	2	120	755	-
Scaffold67814	Novel00503	Novel00503.1	1	89	165	-
Scaffold67814	Novel00503	Novel00503.1	2	350	531	-
Scaffold67814	Novel00503	Novel00503.1	3	1406	1426	-
Scaffold67870	Novel00504	Novel00504.1	1	33	124	+
Scaffold67870	Novel00504	Novel00504.1	2	199	328	+
Scaffold67870	Novel00504	Novel00504.1	3	557	738	+
Scaffold67945	Novel00505	Novel00505.1	1	153	815	-
Scaffold67945	Novel00505	Novel00505.1	2	893	1192	-
Scaffold67960	Novel00506	Novel00506.1	1	23	257	-
Scaffold67960	Novel00506	Novel00506.1	2	378	1271	-
Scaffold68544	Novel00507	Novel00507.1	1	7	306	+
Scaffold68544	Novel00507	Novel00507.1	2	880	1045	+
Scaffold68549	Novel00508	Novel00508.1	1	40	274	-
Scaffold68549	Novel00508	Novel00508.1	2	414	484	-
Scaffold68549	Novel00508	Novel00508.1	3	632	670	-
Scaffold68598	Novel00509	Novel00509.1	1	165	270	+
Scaffold68598	Novel00509	Novel00509.1	2	370	525	+
Scaffold68598	Novel00509	Novel00509.1	3	634	1244	+
Scaffold68612	Novel00510	Novel00510.1	1	424	503	-
Scaffold68612	Novel00510	Novel00510.1	2	604	720	-
Scaffold68612	Novel00510	Novel00510.1	3	832	911	-
Scaffold68612	Novel00510	Novel00510.1	4	998	1052	-
Scaffold68612	Novel00510	Novel00510.1	5	1225	1297	-
Scaffold69127	Novel00511	Novel00511.1	1	210	266	+
Scaffold69127	Novel00511	Novel00511.1	2	732	849	+
Scaffold69127	Novel00511	Novel00511.1	3	1005	1156	+
Scaffold69127	Novel00511	Novel00511.2	1	210	266	+
Scaffold69127	Novel00511	Novel00511.2	2	724	849	+
Scaffold69127	Novel00511	Novel00511.2	3	1005	1156	+
Scaffold69175	Novel00512	Novel00512.1	1	137	272	+
Scaffold69175	Novel00512	Novel00512.1	2	456	806	+
Scaffold69175	Novel00512	Novel00512.1	3	902	1063	+
Scaffold69211	Novel00513	Novel00513.1	1	4	82	-
Scaffold69211	Novel00513	Novel00513.1	2	176	373	-
Scaffold69234	Novel00514	Novel00514.1	1	677	1230	+
Scaffold69234	Novel00514	Novel00514.1	2	1354	1372	+
Scaffold69248	Novel00515	Novel00515.1	1	2	145	-
Scaffold69248	Novel00515	Novel00515.1	2	405	1247	-
Scaffold69339	Novel00516	Novel00516.1	1	114	747	+
Scaffold69339	Novel00516	Novel00516.1	2	886	1073	+
Scaffold69353	Novel00517	Novel00517.1	1	604	688	-
Scaffold69353	Novel00517	Novel00517.1	2	791	895	-
Scaffold69353	Novel00517	Novel00517.1	3	1028	1360	-
Scaffold69581	Novel00518	Novel00518.1	1	307	425	-
Scaffold69581	Novel00518	Novel00518.1	2	513	782	-
Scaffold69645	Novel00519	Novel00519.1	1	123	186	+
Scaffold69645	Novel00519	Novel00519.1	2	268	340	+
Scaffold69645	Novel00519	Novel00519.1	3	496	1358	+
Scaffold69811	Novel00520	Novel00520.1	1	908	1149	+
Scaffold69811	Novel00520	Novel00520.1	2	1243	1355	+
Scaffold69834	Novel00521	Novel00521.1	1	54	149	+
Scaffold69834	Novel00521	Novel00521.1	2	255	614	+
Scaffold69942	Novel00522	Novel00522.1	1	726	783	+
Scaffold69942	Novel00522	Novel00522.1	2	914	1029	+
Scaffold70097	Novel00523	Novel00523.1	1	25	127	+
Scaffold70097	Novel00523	Novel00523.1	2	418	593	+
Scaffold70097	Novel00523	Novel00523.1	3	678	1174	+
Scaffold70147	Novel00524	Novel00524.1	1	262	377	+
Scaffold70147	Novel00524	Novel00524.1	2	451	571	+
Scaffold70202	Novel00525	Novel00525.1	1	18	190	-
Scaffold70202	Novel00525	Novel00525.1	2	356	483	-
Scaffold7026	Novel00526	Novel00526.1	1	14578	14849	-
Scaffold7026	Novel00526	Novel00526.1	2	14950	15173	-
Scaffold70406	Novel00527	Novel00527.1	1	44	482	+
Scaffold70406	Novel00527	Novel00527.1	2	569	805	+
Scaffold70439	Novel00528	Novel00528.1	1	57	700	-
Scaffold70439	Novel00528	Novel00528.1	2	831	909	-
Scaffold70439	Novel00528	Novel00528.1	3	1013	1047	-
Scaffold70439	Novel00528	Novel00528.1	4	1123	1202	-
Scaffold70439	Novel00528	Novel00528.1	5	1288	1332	-
Scaffold70648	Novel00529	Novel00529.1	1	104	282	-
Scaffold70648	Novel00529	Novel00529.1	2	359	698	-
Scaffold70656	Novel00530	Novel00530.1	1	47	868	+
Scaffold70656	Novel00530	Novel00530.1	2	1009	1223	+
Scaffold70981	Novel00531	Novel00531.1	1	91	769	-
Scaffold70981	Novel00531	Novel00531.1	2	910	989	-
Scaffold71200	Novel00532	Novel00532.1	1	28	95	-
Scaffold71200	Novel00532	Novel00532.1	2	179	463	-
Scaffold71366	Novel00533	Novel00533.1	1	7	238	-
Scaffold71366	Novel00533	Novel00533.1	2	815	1140	-
Scaffold71653	Novel00534	Novel00534.1	1	1	323	-
Scaffold71653	Novel00534	Novel00534.1	2	401	625	-
Scaffold71758	Novel00535	Novel00535.1	1	296	374	-
Scaffold71758	Novel00535	Novel00535.1	2	930	1121	-
Scaffold72076	Novel00536	Novel00536.1	1	319	573	+
Scaffold72076	Novel00536	Novel00536.1	2	652	862	+
Scaffold72076	Novel00536	Novel00536.1	3	944	1030	+
Scaffold72346	Novel00537	Novel00537.1	1	4	449	-
Scaffold72346	Novel00537	Novel00537.1	2	664	760	-
Scaffold72490	Novel00538	Novel00538.1	1	436	508	-
Scaffold72490	Novel00538	Novel00538.1	2	601	724	-
Scaffold72490	Novel00538	Novel00538.1	3	906	1002	-
Scaffold72490	Novel00538	Novel00538.1	4	1091	1250	-
Scaffold72561	Novel00539	Novel00539.1	1	125	987	-
Scaffold72561	Novel00539	Novel00539.1	2	1087	1265	-
Scaffold72561	Novel00539	Novel00539.2	1	125	251	-
Scaffold72561	Novel00539	Novel00539.2	2	848	987	-
Scaffold72561	Novel00539	Novel00539.2	3	1087	1265	-
Scaffold72698	Novel00540	Novel00540.1	1	1	187	+
Scaffold72698	Novel00540	Novel00540.1	2	292	480	+
Scaffold72698	Novel00540	Novel00540.1	3	768	1262	+
Scaffold72769	Novel00541	Novel00541.1	1	48	375	-
Scaffold72769	Novel00541	Novel00541.1	2	465	538	-
Scaffold72769	Novel00541	Novel00541.1	3	630	786	-
Scaffold72769	Novel00541	Novel00541.1	4	873	1175	-
Scaffold73106	Novel00542	Novel00542.1	1	78	217	+
Scaffold73106	Novel00542	Novel00542.1	2	557	667	+
Scaffold73200	Novel00543	Novel00543.1	1	911	999	+
Scaffold73200	Novel00543	Novel00543.1	2	1084	1246	+
Scaffold73271	Novel00544	Novel00544.1	1	586	760	-
Scaffold73271	Novel00544	Novel00544.1	2	1225	1247	-
Scaffold73553	Novel00545	Novel00545.1	1	19	94	+
Scaffold73553	Novel00545	Novel00545.1	2	945	1117	+
Scaffold73663	Novel00546	Novel00546.1	1	356	493	-
Scaffold73663	Novel00546	Novel00546.1	2	600	673	-
Scaffold73663	Novel00546	Novel00546.1	3	810	896	-
Scaffold73737	Novel00547	Novel00547.1	1	239	618	+
Scaffold73737	Novel00547	Novel00547.1	2	1018	1090	+
Scaffold73745	Novel00548	Novel00548.1	1	4	346	-
Scaffold73745	Novel00548	Novel00548.1	2	455	930	-
Scaffold73875	Novel00549	Novel00549.1	1	471	615	-
Scaffold73875	Novel00549	Novel00549.1	2	704	993	-
Scaffold74151	Novel00550	Novel00550.1	1	471	700	+
Scaffold74151	Novel00550	Novel00550.1	2	1101	1189	+
Scaffold74434	Novel00551	Novel00551.1	1	83	303	+
Scaffold74434	Novel00551	Novel00551.1	2	393	891	+
Scaffold74449	Novel00552	Novel00552.1	1	485	702	+
Scaffold74449	Novel00552	Novel00552.1	2	827	1105	+
Scaffold74577	Novel00553	Novel00553.1	1	83	315	+
Scaffold74577	Novel00553	Novel00553.1	2	476	605	+
Scaffold74577	Novel00553	Novel00553.1	3	1192	1213	+
Scaffold74615	Novel00554	Novel00554.1	1	1	522	-
Scaffold74615	Novel00554	Novel00554.1	2	677	724	-
Scaffold74615	Novel00554	Novel00554.2	1	1	38	-
Scaffold74615	Novel00554	Novel00554.2	2	260	316	-
Scaffold74615	Novel00554	Novel00554.2	3	433	725	-
Scaffold74791	Novel00555	Novel00555.1	1	278	377	+
Scaffold74791	Novel00555	Novel00555.1	2	547	659	+
Scaffold74791	Novel00555	Novel00555.1	3	810	932	+
Scaffold74791	Novel00555	Novel00555.1	4	1047	1125	+
Scaffold74791	Novel00555	Novel00555.2	1	280	377	+
Scaffold74791	Novel00555	Novel00555.2	2	547	659	+
Scaffold74791	Novel00555	Novel00555.2	3	810	932	+
Scaffold74791	Novel00555	Novel00555.2	4	1051	1125	+
Scaffold74791	Novel00555	Novel00555.3	1	281	377	+
Scaffold74791	Novel00555	Novel00555.3	2	547	659	+
Scaffold74791	Novel00555	Novel00555.3	3	810	852	+
Scaffold74791	Novel00555	Novel00555.3	4	1047	1125	+
Scaffold75283	Novel00556	Novel00556.1	1	423	430	+
Scaffold75283	Novel00556	Novel00556.1	2	544	703	+
Scaffold75283	Novel00556	Novel00556.1	3	802	1104	+
Scaffold75310	Novel00557	Novel00557.1	1	221	1058	-
Scaffold75310	Novel00557	Novel00557.1	2	1175	1196	-
Scaffold75474	Novel00558	Novel00558.1	1	580	630	-
Scaffold75474	Novel00558	Novel00558.1	2	730	879	-
Scaffold75474	Novel00558	Novel00558.1	3	1111	1189	-
Scaffold75636	Novel00559	Novel00559.1	1	348	509	+
Scaffold75636	Novel00559	Novel00559.1	2	593	739	+
Scaffold75818	Novel00560	Novel00560.1	1	454	894	-
Scaffold75818	Novel00560	Novel00560.1	2	1060	1186	-
Scaffold76511	Novel00561	Novel00561.1	1	191	289	+
Scaffold76511	Novel00561	Novel00561.1	2	360	473	+
Scaffold76511	Novel00561	Novel00561.1	3	591	638	+
Scaffold76511	Novel00561	Novel00561.1	4	734	787	+
Scaffold76883	Novel00562	Novel00562.1	1	1	330	-
Scaffold76883	Novel00562	Novel00562.1	2	799	1124	-
Scaffold76937	Novel00563	Novel00563.1	1	22	140	-
Scaffold76937	Novel00563	Novel00563.1	2	301	439	-
Scaffold76937	Novel00563	Novel00563.1	3	571	651	-
Scaffold76937	Novel00563	Novel00563.2	1	22	140	-
Scaffold76937	Novel00563	Novel00563.2	2	303	439	-
Scaffold76937	Novel00563	Novel00563.2	3	571	686	-
Scaffold76937	Novel00563	Novel00563.2	4	758	836	-
Scaffold76937	Novel00563	Novel00563.3	1	22	140	-
Scaffold76937	Novel00563	Novel00563.3	2	303	439	-
Scaffold76937	Novel00563	Novel00563.3	3	571	654	-
Scaffold76937	Novel00563	Novel00563.3	4	758	863	-
Scaffold77067	Novel00564	Novel00564.1	1	158	420	+
Scaffold77067	Novel00564	Novel00564.1	2	718	770	+
Scaffold77067	Novel00564	Novel00564.1	3	849	974	+
Scaffold77502	Novel00565	Novel00565.1	1	101	682	+
Scaffold77502	Novel00565	Novel00565.1	2	753	753	+
Scaffold77502	Novel00566	Novel00566.1	1	201	447	-
Scaffold77502	Novel00566	Novel00566.1	2	524	686	-
Scaffold77502	Novel00566	Novel00566.1	3	757	878	-
Scaffold77502	Novel00566	Novel00566.1	4	963	1062	-
Scaffold77846	Novel00567	Novel00567.1	1	60	236	-
Scaffold77846	Novel00567	Novel00567.1	2	350	431	-
Scaffold77846	Novel00567	Novel00567.1	3	725	1001	-
Scaffold77861	Novel00568	Novel00568.1	1	108	365	+
Scaffold77861	Novel00568	Novel00568.1	2	454	667	+
Scaffold77866	Novel00569	Novel00569.1	1	473	815	+
Scaffold77866	Novel00569	Novel00569.1	2	910	1137	+
Scaffold77910	Novel00570	Novel00570.1	1	70	173	-
Scaffold77910	Novel00570	Novel00570.1	2	548	1125	-
Scaffold78383	Novel00571	Novel00571.1	1	256	533	+
Scaffold78383	Novel00571	Novel00571.1	2	615	740	+
Scaffold78650	Novel00572	Novel00572.1	1	507	708	+
Scaffold78650	Novel00572	Novel00572.1	2	804	916	+
Scaffold78650	Novel00572	Novel00572.1	3	1039	1104	+
Scaffold78650	Novel00572	Novel00572.2	1	634	708	+
Scaffold78650	Novel00572	Novel00572.2	2	804	892	+
Scaffold78650	Novel00572	Novel00572.2	3	1039	1104	+
Scaffold78819	Novel00573	Novel00573.1	1	126	279	-
Scaffold78819	Novel00573	Novel00573.1	2	363	687	-
Scaffold79091	Novel00574	Novel00574.1	1	54	458	+
Scaffold79091	Novel00574	Novel00574.1	2	611	1107	+
Scaffold79220	Novel00575	Novel00575.1	1	542	888	-
Scaffold79220	Novel00575	Novel00575.1	2	977	1103	-
Scaffold79265	Novel00576	Novel00576.1	1	1	497	+
Scaffold79265	Novel00576	Novel00576.1	2	994	1110	+
Scaffold80005	Novel00577	Novel00577.1	1	4	454	+
Scaffold80005	Novel00577	Novel00577.1	2	538	690	+
Scaffold80005	Novel00577	Novel00577.1	3	869	910	+
Scaffold80005	Novel00577	Novel00577.2	1	5	454	+
Scaffold80005	Novel00577	Novel00577.2	2	538	690	+
Scaffold80005	Novel00577	Novel00577.2	3	801	910	+
Scaffold80990	Novel00578	Novel00578.1	1	19	94	-
Scaffold80990	Novel00578	Novel00578.1	2	287	944	-
Scaffold80990	Novel00578	Novel00578.2	1	19	94	-
Scaffold80990	Novel00578	Novel00578.2	2	182	840	-
Scaffold80990	Novel00578	Novel00578.2	3	915	1060	-
Scaffold81409	Novel00579	Novel00579.1	1	5	95	+
Scaffold81409	Novel00579	Novel00579.1	2	181	237	+
Scaffold81409	Novel00579	Novel00579.1	3	361	813	+
Scaffold81409	Novel00579	Novel00579.2	1	8	95	+
Scaffold81409	Novel00579	Novel00579.2	2	184	237	+
Scaffold81409	Novel00579	Novel00579.2	3	361	813	+
Scaffold81610	Novel00580	Novel00580.1	1	80	309	+
Scaffold81610	Novel00580	Novel00580.1	2	380	437	+
Scaffold81610	Novel00580	Novel00580.1	3	547	656	+
Scaffold81639	Novel00581	Novel00581.1	1	72	259	+
Scaffold81639	Novel00581	Novel00581.1	2	406	832	+
Scaffold81639	Novel00581	Novel00581.1	3	920	970	+
Scaffold81639	Novel00581	Novel00581.2	1	97	259	+
Scaffold81639	Novel00581	Novel00581.2	2	390	876	+
Scaffold81862	Novel00582	Novel00582.1	1	117	293	-
Scaffold81862	Novel00582	Novel00582.1	2	449	883	-
Scaffold81945	Novel00583	Novel00583.1	1	3	208	+
Scaffold81945	Novel00583	Novel00583.1	2	447	876	+
Scaffold82008	Novel00584	Novel00584.1	1	381	599	-
Scaffold82008	Novel00584	Novel00584.1	2	706	775	-
Scaffold82008	Novel00584	Novel00584.1	3	1038	1061	-
Scaffold82133	Novel00585	Novel00585.1	1	500	859	-
Scaffold82133	Novel00585	Novel00585.1	2	947	1034	-
Scaffold82174	Novel00586	Novel00586.1	1	1	94	-
Scaffold82174	Novel00586	Novel00586.1	2	185	240	-
Scaffold82174	Novel00586	Novel00586.1	3	837	1003	-
Scaffold82174	Novel00586	Novel00586.2	1	1	94	-
Scaffold82174	Novel00586	Novel00586.2	2	185	1003	-
Scaffold82501	Novel00587	Novel00587.1	1	114	538	-
Scaffold82501	Novel00587	Novel00587.1	2	676	741	-
Scaffold82501	Novel00587	Novel00587.1	3	837	1050	-
Scaffold82944	Novel00588	Novel00588.1	1	15	733	-
Scaffold82944	Novel00588	Novel00588.1	2	808	867	-
Scaffold82944	Novel00588	Novel00588.2	1	15	730	-
Scaffold82944	Novel00588	Novel00588.2	2	808	899	-
Scaffold82979	Novel00589	Novel00589.1	1	474	706	-
Scaffold82979	Novel00589	Novel00589.1	2	934	1046	-
Scaffold83067	Novel00590	Novel00590.1	1	111	293	-
Scaffold83067	Novel00590	Novel00590.1	2	485	856	-
Scaffold83478	Novel00591	Novel00591.1	1	147	546	+
Scaffold83478	Novel00591	Novel00591.1	2	628	718	+
Scaffold83619	Novel00592	Novel00592.1	1	8	293	+
Scaffold83619	Novel00592	Novel00592.1	2	722	983	+
Scaffold83619	Novel00592	Novel00592.2	1	8	293	+
Scaffold83619	Novel00592	Novel00592.2	2	674	983	+
Scaffold83960	Novel00593	Novel00593.1	1	375	786	-
Scaffold83960	Novel00593	Novel00593.1	2	867	1018	-
Scaffold83965	Novel00594	Novel00594.1	1	275	353	+
Scaffold83965	Novel00594	Novel00594.1	2	435	521	+
Scaffold83965	Novel00594	Novel00594.1	3	921	1011	+
Scaffold84296	Novel00595	Novel00595.1	1	13	609	-
Scaffold84296	Novel00595	Novel00595.1	2	725	762	-
Scaffold84508	Novel00596	Novel00596.1	1	163	254	-
Scaffold84508	Novel00596	Novel00596.1	2	428	476	-
Scaffold84508	Novel00596	Novel00596.1	3	678	723	-
Scaffold84672	Novel00597	Novel00597.1	1	8	81	-
Scaffold84672	Novel00597	Novel00597.1	2	364	523	-
Scaffold84930	Novel00598	Novel00598.1	1	2	331	-
Scaffold84930	Novel00598	Novel00598.1	2	399	732	-
Scaffold84998	Novel00599	Novel00599.1	1	25	68	-
Scaffold84998	Novel00599	Novel00599.1	2	655	966	-
Scaffold85403	Novel00600	Novel00600.1	1	116	208	-
Scaffold85403	Novel00600	Novel00600.1	2	433	1010	-
Scaffold85543	Novel00601	Novel00601.1	1	7	255	+
Scaffold85543	Novel00601	Novel00601.1	2	337	452	+
Scaffold85543	Novel00601	Novel00601.1	3	550	850	+
Scaffold85888	Novel00602	Novel00602.1	1	131	417	+
Scaffold85888	Novel00602	Novel00602.1	2	749	942	+
Scaffold85888	Novel00602	Novel00602.2	1	131	417	+
Scaffold85888	Novel00602	Novel00602.2	2	714	942	+
Scaffold86048	Novel00603	Novel00603.1	1	18	151	+
Scaffold86048	Novel00603	Novel00603.1	2	251	361	+
Scaffold86048	Novel00603	Novel00603.1	3	454	541	+
Scaffold86048	Novel00603	Novel00603.1	4	651	717	+
Scaffold86048	Novel00603	Novel00603.1	5	795	873	+
Scaffold86048	Novel00603	Novel00603.2	1	36	151	+
Scaffold86048	Novel00603	Novel00603.2	2	258	361	+
Scaffold86048	Novel00603	Novel00603.2	3	454	541	+
Scaffold86048	Novel00603	Novel00603.2	4	651	717	+
Scaffold86048	Novel00603	Novel00603.2	5	795	873	+
Scaffold86490	Novel00604	Novel00604.1	1	36	416	+
Scaffold86490	Novel00604	Novel00604.1	2	493	612	+
Scaffold86490	Novel00604	Novel00604.1	3	689	920	+
Scaffold86849	Novel00605	Novel00605.1	1	3	165	-
Scaffold86849	Novel00605	Novel00605.1	2	240	327	-
Scaffold86849	Novel00605	Novel00605.1	3	408	666	-
Scaffold87173	Novel00606	Novel00606.1	1	54	529	-
Scaffold87173	Novel00606	Novel00606.1	2	694	908	-
Scaffold87173	Novel00606	Novel00606.2	1	54	529	-
Scaffold87173	Novel00606	Novel00606.2	2	686	908	-
Scaffold87288	Novel00607	Novel00607.1	1	376	419	+
Scaffold87288	Novel00607	Novel00607.1	2	606	810	+
Scaffold88109	Novel00608	Novel00608.1	1	362	559	+
Scaffold88109	Novel00608	Novel00608.1	2	675	939	+
Scaffold88558	Novel00609	Novel00609.1	1	270	585	-
Scaffold88558	Novel00609	Novel00609.1	2	700	809	-
Scaffold88558	Novel00609	Novel00609.1	3	911	966	-
Scaffold88603	Novel00610	Novel00610.1	1	59	193	-
Scaffold88603	Novel00610	Novel00610.1	2	268	838	-
Scaffold88792	Novel00611	Novel00611.1	1	28	513	+
Scaffold88792	Novel00611	Novel00611.1	2	624	957	+
Scaffold88949	Novel00612	Novel00612.1	1	60	104	-
Scaffold88949	Novel00612	Novel00612.1	2	201	291	-
Scaffold88949	Novel00612	Novel00612.1	3	677	761	-
Scaffold88949	Novel00612	Novel00612.1	4	864	960	-
Scaffold8906	Novel00613	Novel00613.1	1	20523	20865	+
Scaffold8906	Novel00613	Novel00613.1	2	21014	21142	+
Scaffold89215	Novel00614	Novel00614.1	1	11	380	+
Scaffold89215	Novel00614	Novel00614.1	2	458	530	+
Scaffold89215	Novel00614	Novel00614.1	3	624	852	+
Scaffold89215	Novel00614	Novel00614.2	1	11	380	+
Scaffold89215	Novel00614	Novel00614.2	2	451	530	+
Scaffold89215	Novel00614	Novel00614.2	3	624	852	+
Scaffold89412	Novel00615	Novel00615.1	1	469	745	-
Scaffold89412	Novel00615	Novel00615.1	2	816	820	-
Scaffold89412	Novel00615	Novel00615.2	1	469	751	-
Scaffold89412	Novel00615	Novel00615.2	2	875	953	-
Scaffold89412	Novel00615	Novel00615.3	1	469	751	-
Scaffold89412	Novel00615	Novel00615.3	2	816	955	-
Scaffold89712	Novel00616	Novel00616.1	1	285	476	+
Scaffold89712	Novel00616	Novel00616.1	2	634	719	+
Scaffold90089	Novel00617	Novel00617.1	1	6	39	-
Scaffold90089	Novel00617	Novel00617.1	2	104	203	-
Scaffold90089	Novel00617	Novel00617.1	3	284	362	-
Scaffold90217	Novel00618	Novel00618.1	1	32	61	+
Scaffold90217	Novel00618	Novel00618.1	2	373	724	+
Scaffold90217	Novel00619	Novel00619.1	1	81	150	-
Scaffold90217	Novel00619	Novel00619.1	2	244	699	-
Scaffold90217	Novel00619	Novel00619.1	3	791	919	-
Scaffold90357	Novel00620	Novel00620.1	1	83	335	-
Scaffold90357	Novel00620	Novel00620.1	2	477	572	-
Scaffold90370	Novel00621	Novel00621.1	1	180	185	-
Scaffold90370	Novel00621	Novel00621.1	2	376	675	-
Scaffold90749	Novel00622	Novel00622.1	1	60	194	-
Scaffold90749	Novel00622	Novel00622.1	2	362	939	-
Scaffold90894	Novel00623	Novel00623.1	1	49	281	-
Scaffold90894	Novel00623	Novel00623.1	2	371	616	-
Scaffold91150	Novel00624	Novel00624.1	1	136	480	-
Scaffold91150	Novel00624	Novel00624.1	2	702	724	-
Scaffold91150	Novel00624	Novel00624.2	1	136	553	-
Scaffold91150	Novel00624	Novel00624.2	2	702	911	-
Scaffold91248	Novel00625	Novel00625.1	1	243	534	+
Scaffold91248	Novel00625	Novel00625.1	2	641	724	+
Scaffold91634	Novel00626	Novel00626.1	1	1	189	+
Scaffold91634	Novel00626	Novel00626.1	2	320	399	+
Scaffold91736	Novel00627	Novel00627.1	1	379	445	+
Scaffold91736	Novel00627	Novel00627.1	2	542	815	+
Scaffold92048	Novel00628	Novel00628.1	1	2	166	+
Scaffold92048	Novel00628	Novel00628.1	2	430	894	+
Scaffold92250	Novel00629	Novel00629.1	1	4	30	-
Scaffold92250	Novel00629	Novel00629.1	2	122	266	-
Scaffold92250	Novel00629	Novel00629.1	3	352	413	-
Scaffold92253	Novel00630	Novel00630.1	1	3	187	-
Scaffold92253	Novel00630	Novel00630.1	2	280	356	-
Scaffold92253	Novel00630	Novel00630.1	3	705	833	-
Scaffold92253	Novel00630	Novel00630.2	1	3	172	-
Scaffold92253	Novel00630	Novel00630.2	2	280	356	-
Scaffold92253	Novel00630	Novel00630.2	3	705	836	-
Scaffold92687	Novel00631	Novel00631.1	1	78	419	+
Scaffold92687	Novel00631	Novel00631.1	2	477	643	+
Scaffold92729	Novel00632	Novel00632.1	1	22	524	-
Scaffold92729	Novel00632	Novel00632.1	2	643	734	-
Scaffold92778	Novel00633	Novel00633.1	1	459	647	+
Scaffold92778	Novel00633	Novel00633.1	2	720	918	+
Scaffold92894	Novel00634	Novel00634.1	1	23	271	+
Scaffold92894	Novel00634	Novel00634.1	2	360	655	+
Scaffold92894	Novel00634	Novel00634.1	3	788	885	+
Scaffold92913	Novel00635	Novel00635.1	1	9	35	-
Scaffold92913	Novel00635	Novel00635.1	2	376	654	-
Scaffold92916	Novel00636	Novel00636.1	1	30	411	-
Scaffold92916	Novel00636	Novel00636.1	2	657	915	-
Scaffold9308	Novel00637	Novel00637.1	1	39483	39661	-
Scaffold93183	Novel00638	Novel00638.1	1	17	383	-
Scaffold93183	Novel00638	Novel00638.1	2	490	664	-
Scaffold93197	Novel00639	Novel00639.1	1	9	281	+
Scaffold93197	Novel00639	Novel00639.1	2	383	857	+
Scaffold93595	Novel00640	Novel00640.1	1	570	792	-
Scaffold93595	Novel00640	Novel00640.1	2	861	908	-
Scaffold93746	Novel00641	Novel00641.1	1	271	486	+
Scaffold93746	Novel00641	Novel00641.1	2	703	843	+
Scaffold93910	Novel00642	Novel00642.1	1	68	345	+
Scaffold93910	Novel00642	Novel00642.1	2	459	622	+
Scaffold93948	Novel00643	Novel00643.1	1	150	508	-
Scaffold93948	Novel00643	Novel00643.1	2	603	801	-
Scaffold94098	Novel00644	Novel00644.1	1	201	216	-
Scaffold94098	Novel00644	Novel00644.1	2	315	506	-
Scaffold94271	Novel00645	Novel00645.1	1	36	200	-
Scaffold94271	Novel00645	Novel00645.1	2	390	494	-
Scaffold94271	Novel00645	Novel00645.1	3	601	604	-
Scaffold94271	Novel00645	Novel00645.2	1	36	200	-
Scaffold94271	Novel00645	Novel00645.2	2	390	494	-
Scaffold94271	Novel00645	Novel00645.2	3	617	719	-
Scaffold94391	Novel00646	Novel00646.1	1	136	203	-
Scaffold94391	Novel00646	Novel00646.1	2	532	825	-
Scaffold94536	Novel00647	Novel00647.1	1	238	356	+
Scaffold94536	Novel00647	Novel00647.1	2	433	545	+
Scaffold94721	Novel00648	Novel00648.1	1	157	556	-
Scaffold94721	Novel00648	Novel00648.1	2	777	824	-
Scaffold95188	Novel00649	Novel00649.1	1	1	353	-
Scaffold95188	Novel00649	Novel00649.1	2	433	483	-
Scaffold95188	Novel00649	Novel00649.1	3	581	883	-
Scaffold95303	Novel00650	Novel00650.1	1	2	155	+
Scaffold95303	Novel00650	Novel00650.1	2	236	360	+
Scaffold95303	Novel00650	Novel00650.1	3	452	887	+
Scaffold95333	Novel00651	Novel00651.1	1	45	150	-
Scaffold95333	Novel00651	Novel00651.1	2	243	860	-
Scaffold95500	Novel00652	Novel00652.1	1	101	290	-
Scaffold95500	Novel00652	Novel00652.1	2	579	615	-
Scaffold95500	Novel00652	Novel00652.1	3	725	890	-
Scaffold95810	Novel00653	Novel00653.1	1	1	234	-
Scaffold95810	Novel00653	Novel00653.1	2	343	546	-
Scaffold96871	Novel00654	Novel00654.1	1	7	270	+
Scaffold96871	Novel00654	Novel00654.1	2	407	565	+
Scaffold97337	Novel00655	Novel00655.1	1	153	287	-
Scaffold97337	Novel00655	Novel00655.1	2	768	842	-
Scaffold98979	Novel00656	Novel00656.1	1	167	368	+
Scaffold98979	Novel00656	Novel00656.1	2	532	742	+
Scaffold99032	Novel00657	Novel00657.1	1	57	369	+
Scaffold99032	Novel00657	Novel00657.1	2	463	521	+
Scaffold99363	Novel00658	Novel00658.1	1	137	333	-
[truncated: 16,548 more rows]

## Sheet: Table S4
Table S4. Length distribution of the transcriptome assembly for Tulasnella sp.
Transcript length interval	200-500 bp	500-1k bp	1k-2k bp	>2k bp	Total (bp)
Number of transcripts	31858	11852	9995	5262	58967
Number of Unigenes	23636	11707	9992	5262	50597
continued to Table S3
	Min Length (bp)	Mean Length (bp)	Median Length (bp)	Max Length (bp)	N50 (Length,bp)	N90 (Length, bp)	Total Nucleotides (bp)
Length of Transcripts	201	820	449	12137	1410	309	48367187
Length of Unigenes	201	912	546	12137	1488	367	46127492

## Sheet: Table S6
Table S6 BLAST analysis of non-redundant unigenes from Tulasnella sp. in public databases.
Public database	Number of Unigenes	Percentage (%)
Annotated in NR	23758	46.95
Annotated in NT	6380	12.6
Annotated in KO	6993	13.82
Annotated in SwissProt	17567	34.71
Annotated in PFAM	23473	46.39
Annotated in GO	23532	46.5
Annotated in KOG	9105	17.99
Annotated in all Databases	1637	3.23
Annotated in at least one Database	35616	70.39
Total Unigenes	50597	100

## Sheet: Table S7
DoTc_vs_Do.DGE
Gene_id	DoTc_readcount	Do_readcount	log2(DoTc_readcount/Do_readcount)	p-val	p-adj	Blast swiss prot
AT1G31200.1-D1	5.95683	60.5022	-3.3444	5.23e-08	5.81e-07	sp|Q9SA16|P2A09_ARATH Protein PHLOEM PROTEIN 2-LIKE A9 OS=Arabidopsis thaliana GN=PP2A9 PE=2 SV=1//2.16896e-29
Dendrobium_GLEAN_10000184	781.683	387.779	1.0113	8.6e-14	1.64e-12	-//-
Dendrobium_GLEAN_10000301	253.603	50.9358	2.3158	1.23e-29	5.06e-28	-//-
Dendrobium_GLEAN_10000389	108.563	40.1165	1.4363	1.38e-08	1.64e-07	sp|Q9SEE4|PIRL_SOLLC Pirin-like protein OS=Solanum lycopersicum PE=2 SV=1//3.91655e-14
Dendrobium_GLEAN_10000453	65.2704	16.6589	1.9701	4.91e-09	6.11e-08	sp|P0C035|ATL60_ARATH RING-H2 finger protein ATL60 OS=Arabidopsis thaliana GN=ATL60 PE=2 SV=1//1.28726e-16
Dendrobium_GLEAN_10000461	7.09212	135.181	-4.2525	1.74e-39	9.76e-38	sp|P92980|APR3_ARATH 5&apos;-adenylylsulfate reductase 3, chloroplastic OS=Arabidopsis thaliana GN=APR3 PE=2 SV=2//4.72405e-11
Dendrobium_GLEAN_10000626	85.5528	41.6149	1.0397	8.77e-05	0.00058818	sp|P24068|OCS1_MAIZE Ocs element-binding factor 1 OS=Zea mays GN=OBF1 PE=2 SV=2//1.0166e-18
Dendrobium_GLEAN_10000655	157.017	477.168	-1.6036	4.83e-17	1.14e-15	sp|O64538|SAU40_ARATH Auxin-responsive protein SAUR40 OS=Arabidopsis thaliana GN=SAUR40 PE=2 SV=1//1.42378e-15
Dendrobium_GLEAN_10000663	890.223	2909.25	-1.7084	1.84e-18	4.68e-17	sp|Q45QI7|CFI_CAMSI Chalcone--flavonone isomerase OS=Camellia sinensis GN=CHI PE=2 SV=2//9.57356e-20
Dendrobium_GLEAN_10000674	263.536	104.111	1.3399	8.44e-05	0.00056834	sp|B9F4I8|LPA1_ORYSJ P-loop NTPase domain-containing protein LPA1 OS=Oryza sativa subsp. japonica GN=LPA1 PE=2 SV=1//8.97698e-38
Dendrobium_GLEAN_10000675	120.945	45.7047	1.4039	5.45e-09	6.77e-08	sp|Q9LMB9|CRK1_ARATH Cysteine-rich receptor-like protein kinase 1 OS=Arabidopsis thaliana GN=CRK1 PE=2 SV=2//8.00152e-10
Dendrobium_GLEAN_10000710	22.345	3.88438	2.5242	4.74e-05	0.0003341	sp|Q67VU7|BGA10_ORYSJ Putative beta-galactosidase 10 OS=Oryza sativa subsp. japonica GN=Os06g0628500 PE=3 SV=1//5.63218e-47
Dendrobium_GLEAN_10000737	48.1513	10.5473	2.1907	5.46e-08	6.05e-07	-//-
Dendrobium_GLEAN_10000837	559.01	204.953	1.4476	2.72e-22	8.4e-21	sp|Q8LC69|ATL8_ARATH RING-H2 finger protein ATL8 OS=Arabidopsis thaliana GN=ATL8 PE=2 SV=2//3.13818e-40
Dendrobium_GLEAN_10000861	480.031	221.575	1.1153	5.53e-10	7.63e-09	sp|Q9LTC0|Y5707_ARATH Probable receptor-like protein kinase At5g47070 OS=Arabidopsis thaliana GN=At5g47070 PE=1 SV=1//2.68659e-10
Dendrobium_GLEAN_10000870	68.1347	137.409	-1.012	4.56e-06	3.86e-05	sp|Q9FE20|PBS1_ARATH Serine/threonine-protein kinase PBS1 OS=Arabidopsis thaliana GN=PBS1 PE=1 SV=1//1.4344e-47
Dendrobium_GLEAN_10000879	62.9194	8.12581	2.9529	5.07e-12	8.47e-11	sp|Q9FMK7|BT1_ARATH BTB/POZ and TAZ domain-containing protein 1 OS=Arabidopsis thaliana GN=BT1 PE=1 SV=1//1.64971e-23
Dendrobium_GLEAN_10000912	47.147	18.5216	1.348	0.00019231	0.0011958	sp|Q8GXD9|SCO3_ARATH Protein SNOWY COTYLEDON 3 OS=Arabidopsis thaliana GN=SCO3 PE=1 SV=1//9.75335e-21
Dendrobium_GLEAN_10000962	0.675766	9.61584	-3.8308	0.00053393	0.0029737	-//-
Dendrobium_GLEAN_10000979	400.812	4.61402	6.4408	9.63e-116	2.11e-113	sp|Q6Q2C2|HYES_PIG Bifunctional epoxide hydrolase 2 OS=Sus scrofa GN=EPHX2 PE=2 SV=1//1.46093e-07
Dendrobium_GLEAN_10001006	151.125	357.402	-1.2418	6.23e-14	1.2e-12	sp|Q948U0|RBOHA_SOLTU Respiratory burst oxidase homolog protein A OS=Solanum tuberosum GN=RBOHA PE=1 SV=1//2.66587e-45
Dendrobium_GLEAN_10001024	111.452	318.709	-1.5158	4.08e-17	9.67e-16	sp|Q7Y232|U73B4_ARATH UDP-glycosyltransferase 73B4 OS=Arabidopsis thaliana GN=UGT73B4 PE=2 SV=1//2.99039e-45
Dendrobium_GLEAN_10001060	300.833	603.834	-1.0052	1.51e-12	2.65e-11	-//-
Dendrobium_GLEAN_10001081	114.172	54.6455	1.063	8.92e-06	7.17e-05	-//-
Dendrobium_GLEAN_10001091	1469.87	429.125	1.7762	1.26e-42	7.69e-41	-//-
Dendrobium_GLEAN_10001106	351.142	13.298	4.7228	1.8e-85	2.66e-83	-//-
Dendrobium_GLEAN_10001119	22.4236	2.87151	2.9651	0.00013744	0.00088378	sp|Q9CA36|VQ8_ARATH VQ motif-containing protein 8, chloroplastic OS=Arabidopsis thaliana GN=VQ8 PE=2 SV=1//1.09984e-07
Dendrobium_GLEAN_10001124	350.111	814.077	-1.2174	5.58e-19	1.46e-17	-//-
Dendrobium_GLEAN_10001156	96.1236	292.317	-1.6046	2.37e-12	4.06e-11	-//-
Dendrobium_GLEAN_10001220	1291.83	27.8195	5.5372	6.32e-202	3.21e-199	-//-
Dendrobium_GLEAN_10001246	300.519	135.497	1.1492	2.59e-11	4.05e-10	-//-
Dendrobium_GLEAN_10001320	936.741	438.107	1.0964	1.35e-16	3.12e-15	sp|Q9FJ95|DHSO_ARATH Sorbitol dehydrogenase OS=Arabidopsis thaliana GN=SDH PE=1 SV=1//9.19764e-62
Dendrobium_GLEAN_10001325	34.4408	10.7955	1.6737	0.00010867	0.00071374	sp|F4JXC5|SBT54_ARATH Subtilisin-like protease SBT5.4 OS=Arabidopsis thaliana GN=SBT5.4 PE=1 SV=1//2.4725e-30
Dendrobium_GLEAN_10001403	93.1976	18.1609	2.3595	7.86e-15	1.62e-13	sp|P87027|SPG1_SCHPO Septum-promoting GTP-binding protein 1 OS=Schizosaccharomyces pombe (strain 972 / ATCC 24843) GN=spg1 PE=1 SV=1//6.16641e-26
Dendrobium_GLEAN_10001405	633.066	76.4162	3.0504	2.8e-73	3.24e-71	sp|Q9SD85|F3PH_ARATH Flavonoid 3&apos;-monooxygenase OS=Arabidopsis thaliana GN=CYP75B1 PE=1 SV=1//1.5584e-47
Dendrobium_GLEAN_10001410	0.300315	8.26547	-4.7825	0.00068043	0.0036987	sp|Q50EK3|C04C1_PINTA Cytochrome P450 704C1 OS=Pinus taeda GN=CYP704C1 PE=2 SV=1//4.37083e-21
Dendrobium_GLEAN_10001413	3027.07	80.0022	5.2417	1.09e-254	8.26e-252	-//-
Dendrobium_GLEAN_10001422	137.555	22.1459	2.6349	5.05e-23	1.62e-21	sp|Q9SGU2|SAU71_ARATH Auxin-responsive protein SAUR71 OS=Arabidopsis thaliana GN=SAUR71 PE=2 SV=1//9.57061e-22
Dendrobium_GLEAN_10001448	1.51074	31.7266	-4.3924	1.28e-11	2.07e-10	sp|F4I9E1|NFD4_ARATH Protein NUCLEAR FUSION DEFECTIVE 4 OS=Arabidopsis thaliana GN=NFD4 PE=3 SV=1//8.46172e-49
Dendrobium_GLEAN_10001469	369.117	96.783	1.9313	2.5e-18	6.33e-17	-//-
Dendrobium_GLEAN_10001683	160.142	8.18804	4.2897	8.53e-44	5.44e-42	-//-
Dendrobium_GLEAN_10001898	1336.08	179.329	2.8973	1.16e-42	7.14e-41	sp|Q38857|XTH22_ARATH Xyloglucan endotransglucosylase/hydrolase protein 22 OS=Arabidopsis thaliana GN=XTH22 PE=1 SV=1//1.11045e-59
Dendrobium_GLEAN_10002077	20.4088	3.53133	2.5309	8.39e-05	0.0005652	sp|Q9FJA2|TT2_ARATH Transcription factor TT2 OS=Arabidopsis thaliana GN=TT2 PE=1 SV=1//6.98971e-07
Dendrobium_GLEAN_10002128	203.485	544.369	-1.4197	0.00017208	0.0010802	sp|Q9SS03|DIR21_ARATH Dirigent protein 21 OS=Arabidopsis thaliana GN=DIR21 PE=3 SV=1//3.57741e-59
Dendrobium_GLEAN_10002131	412.985	24.8238	4.0563	7.72e-82	1.07e-79	-//-
Dendrobium_GLEAN_10002148	58.6428	9.1271	2.6837	4.23e-07	4.17e-06	sp|Q2QMX9|ACA1_ORYSJ Calcium-transporting ATPase 1, plasma membrane-type OS=Oryza sativa subsp. japonica GN=Os12g0586600 PE=2 SV=1//2.27638e-20
Dendrobium_GLEAN_10002244	244.226	10.3299	4.5633	8.04e-33	3.67e-31	sp|P0C035|ATL60_ARATH RING-H2 finger protein ATL60 OS=Arabidopsis thaliana GN=ATL60 PE=2 SV=1//1.75692e-20
Dendrobium_GLEAN_10002311	42.1358	102.511	-1.2827	3.82e-07	3.8e-06	-//-
Dendrobium_GLEAN_10002394	46.8357	623.816	-3.7354	1.92e-78	2.47e-76	sp|P92980|APR3_ARATH 5&apos;-adenylylsulfate reductase 3, chloroplastic OS=Arabidopsis thaliana GN=APR3 PE=2 SV=2//0
Dendrobium_GLEAN_10002414	8.38798	28.4945	-1.7643	0.00016974	0.001068	-//-
Dendrobium_GLEAN_10002438	102.846	11.4434	3.1679	8.75e-23	2.77e-21	sp|Q39134|AAP3_ARATH Amino acid permease 3 OS=Arabidopsis thaliana GN=AAP3 PE=1 SV=2//2.34993e-21
Dendrobium_GLEAN_10002483	33.195	71.7776	-1.1126	0.00010175	0.00067275	sp|Q93V43|TCP2_ARATH Transcription factor TCP2 OS=Arabidopsis thaliana GN=TCP2 PE=2 SV=1//2.89133e-42
Dendrobium_GLEAN_10002487	46.3846	165.139	-1.832	2e-06	1.8e-05	sp|Q9SJL9|XTH32_ARATH Probable xyloglucan endotransglucosylase/hydrolase protein 32 OS=Arabidopsis thaliana GN=XTH32 PE=2 SV=1//3.5347e-138
Dendrobium_GLEAN_10002513	98.5756	458.735	-2.2184	2.19e-14	4.34e-13	sp|Q9ZWS9|ARR3_ARATH Two-component response regulator ARR3 OS=Arabidopsis thaliana GN=ARR3 PE=2 SV=1//8.62701e-28
Dendrobium_GLEAN_10002788	48.6868	8.52554	2.5137	1.55e-09	2.05e-08	-//-
Dendrobium_GLEAN_10002809	144.858	19.232	2.9131	8.31e-27	3.07e-25	sp|Q9LV48|PERK1_ARATH Proline-rich receptor-like protein kinase PERK1 OS=Arabidopsis thaliana GN=PERK1 PE=2 SV=1//2.1622e-06
Dendrobium_GLEAN_10002848	385.787	18.2192	4.4043	3.1e-85	4.51e-83	sp|Q9FN04|AAP4_ARATH Amino acid permease 4 OS=Arabidopsis thaliana GN=AAP4 PE=1 SV=1//3.19072e-20
Dendrobium_GLEAN_10002871	21.0897	1.7501	3.591	1.02e-06	9.48e-06	sp|O22213|CKX1_ARATH Cytokinin dehydrogenase 1 OS=Arabidopsis thaliana GN=CKX1 PE=1 SV=1//1.1128e-18
Dendrobium_GLEAN_10002888	175.822	13.2553	3.7295	2.28e-41	1.35e-39	sp|Q10LN5|SWT16_ORYSJ Bidirectional sugar transporter SWEET16 OS=Oryza sativa subsp. japonica GN=SWEET16 PE=3 SV=1//5.9914e-27
Dendrobium_GLEAN_10002890	217.754	1630.67	-2.9047	7.08e-20	1.94e-18	-//-
Dendrobium_GLEAN_10002895	264.791	124.374	1.0902	6.91e-10	9.44e-09	sp|P57758|CTNS_ARATH Cystinosin homolog OS=Arabidopsis thaliana GN=At5g40670 PE=2 SV=1//4.72727e-37
Dendrobium_GLEAN_10002952	26.5343	60.5629	-1.1906	0.00012747	0.00082404	sp|Q9C9X7|IDD14_ARATH Protein indeterminate-domain 14 OS=Arabidopsis thaliana GN=IDD14 PE=1 SV=1//1.7154e-130
Dendrobium_GLEAN_10002984	71.0096	164.054	-1.2081	3.78e-05	0.00027209	-//-
Dendrobium_GLEAN_10002986	17.1876	148.849	-3.1144	6.88e-31	2.95e-29	sp|Q9C554|EXPA1_ARATH Expansin-A1 OS=Arabidopsis thaliana GN=EXPA1 PE=2 SV=1//3.6463e-128
Dendrobium_GLEAN_10003174	793.984	341.711	1.2163	7.23e-19	1.88e-17	sp|Q67ZU1|LIP2_ARATH Triacylglycerol lipase 2 OS=Arabidopsis thaliana GN=LIP2 PE=2 SV=1//7.00747e-18
Dendrobium_GLEAN_10003320	787.498	360.686	1.1265	4.48e-14	8.7e-13	sp|Q9LFP7|Y5158_ARATH Probable receptor-like protein kinase At5g15080 OS=Arabidopsis thaliana GN=At5g15080 PE=2 SV=1//3.91286e-20
Dendrobium_GLEAN_10003339	55.0986	115.732	-1.0707	4.04e-06	3.45e-05	sp|Q9FFC6|GDL78_ARATH GDSL esterase/lipase At5g22810 OS=Arabidopsis thaliana GN=At5g22810 PE=3 SV=3//2.27593e-20
Dendrobium_GLEAN_10003366	599.663	1217.76	-1.022	1.29e-08	1.54e-07	-//-
Dendrobium_GLEAN_10003445	2132.54	855.127	1.3184	3.4e-27	1.27e-25	-//-
Dendrobium_GLEAN_10003457	105.322	52.263	1.0109	4.22e-05	0.00030006	sp|Q9LUJ2|PP249_ARATH Pentatricopeptide repeat-containing protein At3g22690 OS=Arabidopsis thaliana GN=PCMP-H56 PE=2 SV=1//0
Dendrobium_GLEAN_10003538	308.27	99.7946	1.6272	6.26e-20	1.72e-18	sp|Q9SH30|HMA5_ARATH Probable copper-transporting ATPase HMA5 OS=Arabidopsis thaliana GN=HMA5 PE=1 SV=2//3.02879e-80
Dendrobium_GLEAN_10003580	21.9177	5.75497	1.9292	0.00071644	0.0038746	sp|O22264|MYB12_ARATH Transcription factor MYB12 OS=Arabidopsis thaliana GN=MYB12 PE=2 SV=1//2.72579e-10
Dendrobium_GLEAN_10003630	183.722	372.516	-1.0198	0.00095077	0.0049703	sp|Q6R2J8|SRF8_ARATH Protein STRUBBELIG-RECEPTOR FAMILY 8 OS=Arabidopsis thaliana GN=SRF8 PE=2 SV=1//1.2711e-19
Dendrobium_GLEAN_10003670	11.6184	110.152	-3.245	1.27e-25	4.52e-24	-//-
Dendrobium_GLEAN_10003671	6.19621	38.4677	-2.6342	1.68e-08	1.98e-07	sp|Q9FFI5|NAC86_ARATH NAC domain-containing protein 86 OS=Arabidopsis thaliana GN=NAC086 PE=2 SV=1//4.04063e-62
Dendrobium_GLEAN_10003714	133.425	58.0134	1.2016	1.36e-07	1.43e-06	sp|Q6EPQ3|SPXM1_ORYSJ SPX domain-containing membrane protein Os02g45520 OS=Oryza sativa subsp. japonica GN=Os02g0678200 PE=2 SV=1//1.41928e-85
Dendrobium_GLEAN_10003826	41.1331	8.5487	2.2665	2.09e-05	0.00015747	sp|Q9SRQ7|NPC4_ARATH Non-specific phospholipase C4 OS=Arabidopsis thaliana GN=NPC4 PE=1 SV=1//4.85447e-86
Dendrobium_GLEAN_10003847	1501.55	130.342	3.5261	3.77e-127	9.36e-125	sp|Q42381|HLS1_ARATH Probable N-acetyltransferase HLS1 OS=Arabidopsis thaliana GN=HLS1 PE=1 SV=1//1.66991e-25
Dendrobium_GLEAN_10003973	145.293	20.3726	2.8343	2.06e-06	1.85e-05	sp|Q9AST3|SBH2_ARATH Sphinganine C(4)-monooxygenase 2 OS=Arabidopsis thaliana GN=SBH2 PE=1 SV=1//2.4392e-120
Dendrobium_GLEAN_10004018	742.654	2503.71	-1.7533	1.74e-45	1.15e-43	sp|Q67YI6|ATL65_ARATH RING-H2 finger protein ATL65 OS=Arabidopsis thaliana GN=ATL65 PE=2 SV=2//5.2706e-33
Dendrobium_GLEAN_10004104	46.3613	16.337	1.5048	4.65e-05	0.00032862	sp|Q9FFJ8|LIMYB_ARATH L10-interacting MYB domain-containing protein OS=Arabidopsis thaliana GN=LIMYB PE=1 SV=1//4.6861e-13
Dendrobium_GLEAN_10004121	211.073	79.8803	1.4018	9.47e-13	1.68e-11	sp|Q9ZTW3|VA721_ARATH Vesicle-associated membrane protein 721 OS=Arabidopsis thaliana GN=VAMP721 PE=1 SV=1//4.90383e-57
Dendrobium_GLEAN_10004266	38.2315	118.028	-1.6263	2.35e-05	0.00017552	sp|Q8W1L6|MFP_ORYSJ Peroxisomal fatty acid beta-oxidation multifunctional protein OS=Oryza sativa subsp. japonica GN=MFP PE=1 SV=2//8.62951e-36
Dendrobium_GLEAN_10004291	245.227	95.0879	1.3668	2.79e-13	5.15e-12	sp|Q6YWQ4|HAK25_ORYSJ Potassium transporter 25 OS=Oryza sativa subsp. japonica GN=HAK25 PE=2 SV=1//1.66227e-159
Dendrobium_GLEAN_10004678	255.517	51.9137	2.2992	2.03e-29	8.3e-28	sp|O80725|AB4B_ARATH ABC transporter B family member 4 OS=Arabidopsis thaliana GN=ABCB4 PE=1 SV=1//1.34044e-18
Dendrobium_GLEAN_10004886	111.99	10.1161	3.4686	4.78e-19	1.26e-17	-//-
Dendrobium_GLEAN_10004926	47.7568	148.319	-1.6349	4.34e-05	0.00030772	sp|Q9SMZ3|FBX13_ARATH F-box only protein 13 OS=Arabidopsis thaliana GN=FBX13 PE=2 SV=2//6.02311e-121
Dendrobium_GLEAN_10004931	157.73	5315.66	-5.0747	7.9e-278	7.25e-275	-//-
Dendrobium_GLEAN_10004983	20.8826	1.10585	4.2391	1.03e-07	1.1e-06	-//-
Dendrobium_GLEAN_10004993	2207.37	1.02445	11.073	0	0	sp|P83332|TLP1_PRUPE Thaumatin-like protein 1 OS=Prunus persica PE=2 SV=1//5.63655e-88
Dendrobium_GLEAN_10005254	55.6319	16.6745	1.7383	9.5e-06	7.59e-05	sp|Q8LFY8|ATL54_ARATH RING-H2 finger protein ATL54 OS=Arabidopsis thaliana GN=ATL54 PE=2 SV=2//3.09061e-14
Dendrobium_GLEAN_10005351	1792.38	649.714	1.464	7.79e-09	9.51e-08	-//-
Dendrobium_GLEAN_10005474	2208.76	127.11	4.1191	7.64e-63	7.49e-61	-//-
Dendrobium_GLEAN_10005496	63.2415	19.1	1.7273	2.1e-07	2.16e-06	-//-
Dendrobium_GLEAN_10005512	193.2	419.039	-1.117	1.2e-11	1.95e-10	sp|P43156|CYSP_HEMSP Thiol protease SEN102 OS=Hemerocallis sp. GN=SEN102 PE=2 SV=1//0
Dendrobium_GLEAN_10005615	347.919	57.0388	2.6087	9.42e-24	3.11e-22	sp|Q9LFT0|TBL19_ARATH Protein trichome birefringence-like 19 OS=Arabidopsis thaliana GN=TBL19 PE=3 SV=1//4.30937e-130
Dendrobium_GLEAN_10005670	158.518	26.0267	2.6066	1.04e-15	2.29e-14	sp|A2RVM0|TIC32_ARATH Short-chain dehydrogenase TIC 32, chloroplastic OS=Arabidopsis thaliana GN=TIC32 PE=2 SV=1//8.12913e-18
Dendrobium_GLEAN_10005684	439.298	158.685	1.469	0.00010489	0.00069104	sp|Q9FYB5|DNJ11_ARATH Chaperone protein dnaJ 11, chloroplastic OS=Arabidopsis thaliana GN=ATJ11 PE=1 SV=2//1.00771e-24
Dendrobium_GLEAN_10005722	787.053	1656.48	-1.0736	2.32e-18	5.88e-17	sp|Q9SE94|MTHR1_MAIZE Methylenetetrahydrofolate reductase 1 OS=Zea mays PE=2 SV=1//5.80844e-82
Dendrobium_GLEAN_10005754	58.9136	132.046	-1.1644	1.77e-07	1.83e-06	sp|Q9ZVN2|Y1457_ARATH Acyltransferase-like protein At1g54570, chloroplastic OS=Arabidopsis thaliana GN=At1g54570 PE=2 SV=1//2.82235e-85
Dendrobium_GLEAN_10005758	5599.03	1.70741	11.679	3.16e-89	4.84e-87	sp|P49329|LEC_ALOAR Mannose-specific lectin OS=Aloe arborescens PE=1 SV=1//6.69069e-23
Dendrobium_GLEAN_10005798	158.798	38.8326	2.0319	5.11e-18	1.26e-16	sp|Q9SX78|CXE2_ARATH Probable carboxylesterase 2 OS=Arabidopsis thaliana GN=CXE2 PE=2 SV=1//1.35364e-30
Dendrobium_GLEAN_10005829	17.1915	77.5286	-2.173	9.74e-12	1.59e-10	sp|Q3EAQ5|PTR36_ARATH Probable peptide/nitrate transporter At3g43790 OS=Arabidopsis thaliana GN=ZIFL2 PE=2 SV=2//9.21319e-32
Dendrobium_GLEAN_10005840	1.47317	22.7243	-3.9472	5.68e-08	6.28e-07	sp|Q9SFD8|NFYB9_ARATH Nuclear transcription factor Y subunit B-9 OS=Arabidopsis thaliana GN=NFYB9 PE=1 SV=2//8.29791e-59
Dendrobium_GLEAN_10005845	414.112	1377.24	-1.7337	1.34e-31	5.9e-30	-//-
Dendrobium_GLEAN_10005946	598.074	1300.8	-1.121	1.85e-18	4.71e-17	-//-
Dendrobium_GLEAN_10005990	69.1198	150.464	-1.1223	1.41e-05	0.00010965	sp|Q9M9E0|LRKS1_ARATH L-type lectin-domain containing receptor kinase S.1 OS=Arabidopsis thaliana GN=LECRKS1 PE=2 SV=1//3.55254e-21
Dendrobium_GLEAN_10006017	31.3943	145.81	-2.2155	8.84e-20	2.41e-18	-//-
Dendrobium_GLEAN_10006052	2337.93	939.493	1.3153	5.46e-14	1.06e-12	sp|Q58821|Y1426_METJA Uncharacterized protein MJ1426 OS=Methanocaldococcus jannaschii (strain ATCC 43067 / DSM 2661 / JAL-1 / JCM 10045 / NBRC 100440) GN=MJ1426 PE=3 SV=1//6.57546e-10
Dendrobium_GLEAN_10006147	5.88169	23.4033	-1.9924	0.00026347	0.0015873	sp|Q9LVC3|PUM12_ARATH Pumilio homolog 12 OS=Arabidopsis thaliana GN=APUM12 PE=2 SV=2//2.45121e-46
Dendrobium_GLEAN_10006214	117.771	4.7146	4.6427	1.03e-36	5.28e-35	sp|Q8GX69|BGA16_ARATH Beta-galactosidase 16 OS=Arabidopsis thaliana GN=BGAL16 PE=2 SV=2//0
Dendrobium_GLEAN_10006336	38.4598	12.2858	1.6464	8.64e-05	0.00058019	sp|P86626|LEC3_CROVR Mannose-specific lectin 3 OS=Crocus vernus PE=1 SV=3//1.84067e-09
Dendrobium_GLEAN_10006365	25.2212	78.2047	-1.6326	2.89e-08	3.31e-07	sp|Q5SMU7|ORC1_ORYSJ Origin of replication complex subunit 1 OS=Oryza sativa subsp. japonica GN=ORC1 PE=2 SV=1//0
Dendrobium_GLEAN_10006434	29.5251	3.51577	3.07	8.86e-08	9.52e-07	sp|Q8H4H5|NRAM5_ORYSJ Metal transporter Nramp5 OS=Oryza sativa subsp. japonica GN=NRAMP5 PE=2 SV=1//3.94664e-23
Dendrobium_GLEAN_10006438	141.119	12.5416	3.4921	6.14e-19	1.61e-17	sp|Q3HRP0|CNBL7_ORYSJ Calcineurin B-like protein 7 OS=Oryza sativa subsp. japonica GN=CBL7 PE=2 SV=1//2.27913e-39
Dendrobium_GLEAN_10006562	34.0584	156.304	-2.1983	2.1e-20	5.92e-19	sp|Q0D9V6|STAR1_ORYSJ Protein STAR1 OS=Oryza sativa subsp. japonica GN=STAR1 PE=1 SV=1//6.39851e-34
Dendrobium_GLEAN_10006579	171.832	37.1597	2.2092	1.49e-21	4.45e-20	sp|Q9SUS4|RHA1A_ARATH RING-H2 zinc finger protein RHA1a OS=Arabidopsis thaliana GN=RHA1A PE=2 SV=1//1.76517e-10
Dendrobium_GLEAN_10006612	209.79	64.7888	1.6951	9.48e-06	7.58e-05	sp|P0C035|ATL60_ARATH RING-H2 finger protein ATL60 OS=Arabidopsis thaliana GN=ATL60 PE=2 SV=1//2.75196e-41
Dendrobium_GLEAN_10006697	1.55541	15.5766	-3.324	3.55e-05	0.00025737	sp|Q9FFI5|NAC86_ARATH NAC domain-containing protein 86 OS=Arabidopsis thaliana GN=NAC086 PE=2 SV=1//6.81118e-56
Dendrobium_GLEAN_10006766	2485.8	899.222	1.467	1.75e-07	1.81e-06	-//-
Dendrobium_GLEAN_10006803	6.6578	44.6217	-2.7446	7.26e-10	9.91e-09	sp|Q9LYS2|AB10C_ARATH ABC transporter C family member 10 OS=Arabidopsis thaliana GN=ABCC10 PE=2 SV=2//7.59779e-38
Dendrobium_GLEAN_10006844	130.177	270.928	-1.0574	1.14e-09	1.53e-08	sp|Q9ZVN2|Y1457_ARATH Acyltransferase-like protein At1g54570, chloroplastic OS=Arabidopsis thaliana GN=At1g54570 PE=2 SV=1//3.61385e-53
Dendrobium_GLEAN_10006939	846.969	0.7101	10.22	1.45e-214	8.24e-212	-//-
Dendrobium_GLEAN_10007064	423.477	1056.91	-1.3195	5.36e-21	1.56e-19	sp|F8WKW1|UGT2_GARJA 7-deoxyloganetin glucosyltransferase OS=Gardenia jasminoides GN=UGT85A24 PE=1 SV=1//0
Dendrobium_GLEAN_10007090	216.854	100.959	1.1029	5.02e-09	6.25e-08	sp|Q9M2Z5|FBL53_ARATH F-box/LRR-repeat protein At3g48880 OS=Arabidopsis thaliana GN=At3g48880 PE=2 SV=1//2.7598e-26
Dendrobium_GLEAN_10007104	80.9587	175.143	-1.1133	3.54e-08	4e-07	sp|Q5PP26|PII2_ARATH Piriformospora indica-insensitive protein 2 OS=Arabidopsis thaliana GN=PII-2 PE=2 SV=1//6.5711e-45
Dendrobium_GLEAN_10007138	174.094	44.079	1.9817	1.05e-18	2.71e-17	-//-
Dendrobium_GLEAN_10007151	152.85	47.4591	1.6874	4.22e-07	4.17e-06	sp|Q8S8E3|PYL6_ARATH Abscisic acid receptor PYL6 OS=Arabidopsis thaliana GN=PYL6 PE=1 SV=1//1.76631e-61
Dendrobium_GLEAN_10007202	978.993	411.388	1.2508	5.11e-21	1.49e-19	sp|P0CH30|RING1_GOSHI E3 ubiquitin-protein ligase RING1 OS=Gossypium hirsutum GN=RING1 PE=1 SV=1//2.21818e-34
Dendrobium_GLEAN_10007295	118.699	398.262	-1.7464	1.94e-22	6.06e-21	sp|Q9LRQ8|PMAT2_ARATH Phenolic glucoside malonyltransferase 2 OS=Arabidopsis thaliana GN=PMAT2 PE=1 SV=1//4.18908e-37
Dendrobium_GLEAN_10007327	13.8138	103.026	-2.8988	2.96e-17	7.07e-16	sp|P00434|PERP7_BRARR Peroxidase P7 OS=Brassica rapa subsp. rapa PE=1 SV=3//1.8772e-128
Dendrobium_GLEAN_10007371	12.8664	38.3389	-1.5752	8.73e-05	0.00058612	-//-
Dendrobium_GLEAN_10007386	101.932	4.92041	4.3727	1.21e-30	5.14e-29	sp|Q9FWC1|TRE_ORYSJ Probable trehalase OS=Oryza sativa subsp. japonica GN=Os10g0521000 PE=2 SV=1//5.55403e-08
Dendrobium_GLEAN_10007400	259.867	752.768	-1.5344	2.31e-27	8.66e-26	sp|P20025|MYB38_MAIZE Myb-related protein Zm38 OS=Zea mays PE=2 SV=1//4.57824e-98
Dendrobium_GLEAN_10007404	10.3136	101.873	-3.3042	2.05e-09	2.66e-08	sp|P36917|XYNA_THESA Endo-1,4-beta-xylanase A OS=Thermoanaerobacterium saccharolyticum GN=xynA PE=1 SV=1//5.92867e-06
Dendrobium_GLEAN_10007474	453.483	155.381	1.5452	2.21e-22	6.88e-21	-//-
Dendrobium_GLEAN_10007540	20.339	0.368617	5.786	8.33e-09	1.01e-07	sp|C0HJB3|MANA_CANEN Alpha-mannosidase OS=Canavalia ensiformis PE=1 SV=1//2.50323e-10
Dendrobium_GLEAN_10007556	283.207	0.341482	9.6958	7.16e-46	4.8e-44	sp|P30617|LEC_GALNI Mannose-specific lectin OS=Galanthus nivalis PE=1 SV=1//1.45003e-14
Dendrobium_GLEAN_10007583	465.929	206.841	1.1716	1.34e-14	2.71e-13	sp|Q9LHN7|PHSC_ARATH Probable polyamine transporter At3g13620 OS=Arabidopsis thaliana GN=At3g13620 PE=2 SV=1//4.8093e-89
Dendrobium_GLEAN_10007595	44.8558	6.44553	2.7989	4.79e-10	6.66e-09	-//-
Dendrobium_GLEAN_10007596	108.669	11.3001	3.2655	1.19e-19	3.22e-18	-//-
Dendrobium_GLEAN_10007661	126.218	7.46637	4.0794	0.00091294	0.0047946	sp|Q9S7L5|ERF18_ARATH Ethylene-responsive transcription factor ERF018 OS=Arabidopsis thaliana GN=ERF018 PE=2 SV=1//2.3011e-33
Dendrobium_GLEAN_10007700	87.26	23.8602	1.8707	9.31e-05	0.0006204	-//-
Dendrobium_GLEAN_10007727	757.535	111.417	2.7653	2.58e-55	2.17e-53	sp|P82266|K125_ARATH Probable 125 kDa kinesin-related protein OS=Arabidopsis thaliana GN=At2g36200 PE=2 SV=2//2.79052e-129
Dendrobium_GLEAN_10007825	189.54	78.2156	1.277	1.77e-09	2.32e-08	sp|Q9FL28|FLS2_ARATH LRR receptor-like serine/threonine-protein kinase FLS2 OS=Arabidopsis thaliana GN=FLS2 PE=1 SV=1//7.4789e-06
Dendrobium_GLEAN_10008164	1961.19	407.45	2.267	2.93e-55	2.46e-53	-//-
Dendrobium_GLEAN_10008188	3502.72	121.441	4.8501	2.47e-118	5.51e-116	sp|P52711|CBP23_HORVU Serine carboxypeptidase II-3 OS=Hordeum vulgare GN=CXP;2-3 PE=2 SV=1//4.5123e-104
Dendrobium_GLEAN_10008301	39.7759	2.14224	4.2147	3.29e-13	6.05e-12	sp|Q7XU29|CCD7_ORYSJ Carotenoid cleavage dioxygenase 7, chloroplastic OS=Oryza sativa subsp. japonica GN=CCD7 PE=1 SV=2//5.5322e-69
Dendrobium_GLEAN_10008358	203.125	85.2584	1.2525	8.21e-08	8.88e-07	sp|P53683|CDPK2_ORYSJ Calcium-dependent protein kinase isoform 2 OS=Oryza sativa subsp. japonica GN=CPK2 PE=2 SV=2//2.15537e-105
Dendrobium_GLEAN_10008370	634.104	242.841	1.3847	1.76e-21	5.23e-20	sp|Q9FG72|OPT1_ARATH Oligopeptide transporter 1 OS=Arabidopsis thaliana GN=OPT1 PE=2 SV=1//1.11677e-36
Dendrobium_GLEAN_10008378	187.378	41.3316	2.1806	1.85e-22	5.78e-21	-//-
Dendrobium_GLEAN_10008416	8462.36	1.36593	12.597	1.66e-287	1.56e-284	sp|Q5RBU7|PCP_PONAB Lysosomal Pro-X carboxypeptidase OS=Pongo abelii GN=PRCP PE=2 SV=1//1.60195e-103
Dendrobium_GLEAN_10008482	15.6159	66.1131	-2.0819	6.68e-09	8.23e-08	sp|Q8L3R2|CML41_ARATH Probable calcium-binding protein CML41 OS=Arabidopsis thaliana GN=CML41 PE=2 SV=2//2.05057e-39
Dendrobium_GLEAN_10008499	4113.21	8.46729	8.9241	0	0	sp|Q7M443|CHIT2_TULBA Chitinase 2 OS=Tulipa bakeri PE=1 SV=1//6.01521e-90
Dendrobium_GLEAN_10008678	121.039	50.0431	1.2742	3.61e-06	3.12e-05	sp|Q8LPG9|IQD14_ARATH Protein IQ-DOMAIN 14 OS=Arabidopsis thaliana GN=IQD14 PE=1 SV=1//1.54865e-15
Dendrobium_GLEAN_10008711	118.027	35.3513	1.7393	0.0001656	0.0010457	-//-
Dendrobium_GLEAN_10008739	242.696	7.48156	5.0197	6.81e-69	7.46e-67	sp|Q6NKX1|PROD2_ARATH Proline dehydrogenase 2, mitochondrial OS=Arabidopsis thaliana GN=POX2 PE=2 SV=1//1.78254e-44
Dendrobium_GLEAN_10008769	1610.37	497.009	1.696	1.12e-16	2.59e-15	sp|Q9FVA1|LEC1_CROVR Mannose-specific lectin 1 OS=Crocus vernus GN=LECCVA1 PE=1 SV=1//6.04234e-82
Dendrobium_GLEAN_10008800	614.05	65.8762	3.2205	2.16e-69	2.38e-67	-//-
Dendrobium_GLEAN_10008910	704.391	2.47576	8.1524	2.9e-130	7.42e-128	sp|Q9FIW5|NAC94_ARATH Putative NAC domain-containing protein 94 OS=Arabidopsis thaliana GN=ANAC094 PE=3 SV=1//2.22418e-55
Dendrobium_GLEAN_10008926	139.049	56.4495	1.3006	1.18e-05	9.34e-05	sp|P49101|CDPK2_MAIZE Calcium-dependent protein kinase 2 OS=Zea mays GN=CPK2 PE=2 SV=1//2.24909e-76
Dendrobium_GLEAN_10008996	713.551	9.28955	6.2633	1.96e-164	7.02e-162	sp|Q5MAU8|PPA27_ARATH Probable inactive purple acid phosphatase 27 OS=Arabidopsis thaliana GN=PAP27 PE=2 SV=1//5.78617e-101
Dendrobium_GLEAN_10009055	2.79424	16.0418	-2.5213	0.00041099	0.0023597	-//-
Dendrobium_GLEAN_10009173	220.996	90.9432	1.281	0.00046694	0.0026439	sp|Q8VYZ3|PME53_ARATH Probable pectinesterase 53 OS=Arabidopsis thaliana GN=PME53 PE=2 SV=1//3.26248e-170
Dendrobium_GLEAN_10009205	51.9516	9.00632	2.5282	6.77e-08	7.4e-07	sp|Q9LZV8|ATL74_ARATH RING-H2 finger protein ATL74 OS=Arabidopsis thaliana GN=ATL74 PE=2 SV=1//4.51146e-16
Dendrobium_GLEAN_10009226	481.229	159.004	1.5977	3.84e-24	1.3e-22	sp|F4I8B9|Y1501_ARATH Putative WEB family protein At1g65010, chloroplastic OS=Arabidopsis thaliana GN=At1g65010 PE=1 SV=1//1.46502e-06
Dendrobium_GLEAN_10009315	510.94	64.7392	2.9804	6.49e-13	1.17e-11	sp|Q7XU29|CCD7_ORYSJ Carotenoid cleavage dioxygenase 7, chloroplastic OS=Oryza sativa subsp. japonica GN=CCD7 PE=1 SV=2//1.41727e-153
Dendrobium_GLEAN_10009450	102.956	47.8657	1.105	9.06e-06	7.27e-05	-//-
Dendrobium_GLEAN_10009474	864.782	1845.06	-1.0933	1e-06	9.38e-06	sp|Q9LJR3|SPA3_ARATH Protein SPA1-RELATED 3 OS=Arabidopsis thaliana GN=SPA3 PE=1 SV=1//2.17707e-146
Dendrobium_GLEAN_10009495	414.414	174.493	1.2479	1.13e-12	1.99e-11	-//-
Dendrobium_GLEAN_10009530	1244.86	15.3162	6.3448	1.6e-69	1.77e-67	-//-
Dendrobium_GLEAN_10009535	633.535	1.0827	9.1926	4.09e-82	5.75e-80	sp|Q84YJ9|HAK26_ORYSJ Potassium transporter 26 OS=Oryza sativa subsp. japonica GN=HAK26 PE=2 SV=1//0
Dendrobium_GLEAN_10009538	955.559	439.257	1.1213	2.9e-17	6.94e-16	-//-
Dendrobium_GLEAN_10009563	493.482	211.454	1.2227	7.21e-16	1.6e-14	sp|Q9FGK3|MO25N_ARATH Putative MO25-like protein At5g47540 OS=Arabidopsis thaliana GN=At5g47540 PE=2 SV=1//4.57067e-17
Dendrobium_GLEAN_10009610	244.803	66.4815	1.8806	1.16e-05	9.14e-05	sp|Q39134|AAP3_ARATH Amino acid permease 3 OS=Arabidopsis thaliana GN=AAP3 PE=1 SV=2//9.06182e-165
Dendrobium_GLEAN_10009613	63.8396	12.9493	2.3016	3.88e-05	0.00027819	sp|Q1EPG7|CSPL1_MUSAC CASP-like protein 1E1 OS=Musa acuminata GN=MA4_106O17.50 PE=2 SV=1//1.53438e-24
Dendrobium_GLEAN_10009667	135.913	272.909	-1.0057	3.76e-07	3.74e-06	sp|O24575|DCAM_MAIZE S-adenosylmethionine decarboxylase proenzyme OS=Zea mays GN=SAMDC PE=2 SV=1//4.97281e-174
Dendrobium_GLEAN_10009668	170.433	345.457	-1.0193	4.24e-10	5.93e-09	-//-
Dendrobium_GLEAN_10009685	92.3567	6.0107	3.9416	8.42e-26	3.01e-24	sp|Q9SRQ6|NPC3_ARATH Non-specific phospholipase C3 OS=Arabidopsis thaliana GN=NPC3 PE=2 SV=1//9.68203e-48
Dendrobium_GLEAN_10009757	68.1212	1.42418	5.5799	3.31e-18	8.32e-17	sp|Q9SD05|SSL6_ARATH Protein STRICTOSIDINE SYNTHASE-LIKE 6 OS=Arabidopsis thaliana GN=SSL6 PE=2 SV=1//1.96196e-37
Dendrobium_GLEAN_10009811	68.5115	4.66829	3.8754	8.75e-20	2.38e-18	sp|O82166|AHL21_ARATH AT-hook motif nuclear-localized protein 21 OS=Arabidopsis thaliana GN=AHL21 PE=2 SV=1//1.93783e-51
Dendrobium_GLEAN_10009833	47.9476	104.274	-1.1208	4.58e-06	3.87e-05	sp|P69242|RPOT3_NICSY DNA-directed RNA polymerase 3, chloroplastic OS=Nicotiana sylvestris GN=RPOT3 PE=2 SV=1//2.32525e-25
Dendrobium_GLEAN_10009865	54.3963	4.95551	3.4564	1.48e-14	2.96e-13	sp|Q9LVR5|MCU3_ARATH Calcium uniporter protein 3, mitochondrial OS=Arabidopsis thaliana GN=At5g66650 PE=2 SV=1//1.64532e-16
Dendrobium_GLEAN_10009866	73.8449	7.81146	3.2408	8.55e-18	2.1e-16	sp|O64823|MCU2_ARATH Calcium uniporter protein 2, mitochondrial OS=Arabidopsis thaliana GN=At2g23790 PE=2 SV=1//8.19028e-47
Dendrobium_GLEAN_10010002	179.884	61.2271	1.5548	1.85e-13	3.46e-12	sp|Q9S9K9|MYB3_ARATH Transcription factor MYB3 OS=Arabidopsis thaliana GN=MYB3 PE=1 SV=1//3.51644e-61
Dendrobium_GLEAN_10010030	137.074	59.4845	1.2044	1.11e-07	1.17e-06	-//-
Dendrobium_GLEAN_10010042	310.099	153.967	1.0101	1.65e-09	2.17e-08	sp|Q9ZUH1|Y2424_ARATH BTB/POZ domain-containing protein At2g24240 OS=Arabidopsis thaliana GN=At2g24240 PE=2 SV=1//0
Dendrobium_GLEAN_10010076	85.9324	819.085	-3.2527	1.43e-06	1.31e-05	sp|Q40256|MT3_MUSAC Metallothionein-like protein type 3 OS=Musa acuminata PE=3 SV=1//4.46763e-10
Dendrobium_GLEAN_10010102	202.57	0.737235	8.1021	1.91e-75	2.34e-73	sp|O81970|C71A9_SOYBN Cytochrome P450 71A9 OS=Glycine max GN=CYP71A9 PE=2 SV=1//7.16847e-55
Dendrobium_GLEAN_10010152	110.915	541.486	-2.2875	5.5e-46	3.69e-44	sp|Q39085|DIM_ARATH Delta(24)-sterol reductase OS=Arabidopsis thaliana GN=DIM PE=1 SV=2//0
Dendrobium_GLEAN_10010154	365.82	1357.3	-1.8915	1.84e-07	1.9e-06	sp|Q93X17|SNAK2_SOLTU Snakin-2 OS=Solanum tuberosum GN=SN2 PE=1 SV=1//6.43482e-23
Dendrobium_GLEAN_10010156	1714.93	851.345	1.0103	1.63e-16	3.74e-15	sp|Q8BYH7|TBC17_MOUSE TBC1 domain family member 17 OS=Mus musculus GN=Tbc1d17 PE=2 SV=2//3.88421e-16
Dendrobium_GLEAN_10010290	114.102	431.093	-1.9177	1.79e-28	7.01e-27	sp|F4HNU8|OFP4_ARATH Transcription repressor OFP4 OS=Arabidopsis thaliana GN=OFP4 PE=1 SV=1//1.11629e-10
Dendrobium_GLEAN_10010355	1.21753	13.1048	-3.4281	0.00013725	0.00088272	sp|Q0D3N0|PER2_ORYSJ Peroxidase 2 OS=Oryza sativa subsp. japonica GN=PRX112 PE=2 SV=1//1.1462e-72
Dendrobium_GLEAN_10010491	955.318	197.273	2.2758	2.37e-56	2.07e-54	sp|Q96303|PHT14_ARATH Inorganic phosphate transporter 1-4 OS=Arabidopsis thaliana GN=PHT1-4 PE=1 SV=1//0
Dendrobium_GLEAN_10010551	32.0669	5.66162	2.5018	1.05e-06	9.74e-06	sp|Q766C3|NEP1_NEPGR Aspartic proteinase nepenthesin-1 OS=Nepenthes gracilis GN=nep1 PE=1 SV=1//1.05715e-71
Dendrobium_GLEAN_10010619	35.3532	89.1279	-1.334	7.55e-07	7.17e-06	sp|A7PZL3|PGLR_VITVI Probable polygalacturonase OS=Vitis vinifera GN=GSVIVT00026920001 PE=1 SV=1//6.68011e-28
Dendrobium_GLEAN_10010656	2662.76	896.873	1.5699	1.82e-38	9.88e-37	sp|Q6K498|HOX4_ORYSJ Homeobox-leucine zipper protein HOX4 OS=Oryza sativa subsp. japonica GN=HOX4 PE=1 SV=1//2.88205e-42
Dendrobium_GLEAN_10010677	214.164	512.395	-1.2585	0.00014637	0.00093536	sp|P49730|RIR2_TOBAC Ribonucleoside-diphosphate reductase small chain OS=Nicotiana tabacum PE=2 SV=1//0
Dendrobium_GLEAN_10010678	137.555	298.509	-1.1178	5.43e-05	0.00037813	sp|P49730|RIR2_TOBAC Ribonucleoside-diphosphate reductase small chain OS=Nicotiana tabacum PE=2 SV=1//1.21265e-44
Dendrobium_GLEAN_10010728	258.419	2.5029	6.69	2.01e-48	1.41e-46	sp|Q9FIW5|NAC94_ARATH Putative NAC domain-containing protein 94 OS=Arabidopsis thaliana GN=ANAC094 PE=3 SV=1//1.99543e-58
Dendrobium_GLEAN_10010784	3677.07	46.2253	6.3137	4.25e-94	6.91e-92	sp|Q10717|CYSP2_MAIZE Cysteine proteinase 2 OS=Zea mays GN=CCP2 PE=2 SV=1//1.96172e-179
Dendrobium_GLEAN_10011087	283.659	117.801	1.2678	4.85e-13	8.78e-12	sp|C0LGP4|Y3475_ARATH Probable LRR receptor-like serine/threonine-protein kinase At3g47570 OS=Arabidopsis thaliana GN=At3g47570 PE=2 SV=1//0
Dendrobium_GLEAN_10011155	27.6641	4.52864	2.6109	0.00089538	0.0047162	sp|Q8W4C3|PARNL_ARATH Poly(A)-specific ribonuclease PARN-like OS=Arabidopsis thaliana GN=At3g25430 PE=2 SV=1//7.04301e-19
Dendrobium_GLEAN_10011166	2492.64	1109.86	1.1673	1.28e-22	4.02e-21	sp|Q8L736|SKI11_ARATH F-box/kelch-repeat protein SKIP11 OS=Arabidopsis thaliana GN=SKIP11 PE=1 SV=2//1.9219e-158
Dendrobium_GLEAN_10011169	41.5022	0.698523	5.8927	1.06e-12	1.87e-11	sp|Q9LZJ6|ATL5_ARATH RING-H2 finger protein ATL5 OS=Arabidopsis thaliana GN=ATL5 PE=2 SV=1//5.62318e-15
Dendrobium_GLEAN_10011290	168.426	355.854	-1.0792	2.6e-05	0.00019274	sp|Q9M876|SYYM_ARATH Tyrosine--tRNA ligase, chloroplastic/mitochondrial OS=Arabidopsis thaliana GN=EMB2768 PE=2 SV=1//8.84638e-51
Dendrobium_GLEAN_10011299	509.62	169.804	1.5855	1.45e-24	4.96e-23	sp|Q9C9N6|PMI2_ARATH Protein PLASTID MOVEMENT IMPAIRED 2 OS=Arabidopsis thaliana GN=PMI2 PE=1 SV=1//1.79906e-53
Dendrobium_GLEAN_10011371	49.4483	13.9622	1.8244	9.44e-05	0.0006283	sp|P25096|P21_SOYBN Protein P21 OS=Glycine max PE=1 SV=1//4.5259e-99
Dendrobium_GLEAN_10011411	71.1505	17.5861	2.0164	6.08e-10	8.37e-09	sp|Q9SEE4|PIRL_SOLLC Pirin-like protein OS=Solanum lycopersicum PE=2 SV=1//7.07719e-132
Dendrobium_GLEAN_10011432	75.6213	32.4132	1.2222	0.00014244	0.00091299	sp|Q9LMA1|FMO1_ARATH Probable flavin-containing monooxygenase 1 OS=Arabidopsis thaliana GN=FMO1 PE=2 SV=1//3.28252e-44
Dendrobium_GLEAN_10011474	444.154	5.00181	6.4725	2.85e-124	6.87e-122	sp|Q9LEL6|6OMT_COPJA (RS)-norcoclaurine 6-O-methyltransferase OS=Coptis japonica PE=1 SV=1//4.22752e-36
Dendrobium_GLEAN_10011557	22.0039	62.6003	-1.5084	4.27e-05	0.00030327	-//-
Dendrobium_GLEAN_10011591	144.44	60.4941	1.2556	1.46e-08	1.73e-07	sp|Q0DV28|ARK1_ORYSJ Armadillo repeat-containing kinesin-like protein 1 OS=Oryza sativa subsp. japonica GN=Os03g0152900 PE=2 SV=2//3.06636e-23
Dendrobium_GLEAN_10011806	0.938514	22.3209	-4.5719	6.53e-09	8.05e-08	sp|Q9MAX3|SUT12_ARATH Sulfate transporter 1.2 OS=Arabidopsis thaliana GN=SULTR1;2 PE=1 SV=1//3.10585e-77
Dendrobium_GLEAN_10011870	381.894	189.104	1.014	1.05e-10	1.55e-09	sp|O80970|NPY2_ARATH BTB/POZ domain-containing protein NPY2 OS=Arabidopsis thaliana GN=NPY2 PE=2 SV=1//3.09095e-171
Dendrobium_GLEAN_10011873	326.415	4.65672	6.1313	1.01e-97	1.79e-95	sp|O04089|ZIP4_ARATH Zinc transporter 4, chloroplastic OS=Arabidopsis thaliana GN=ZIP4 PE=2 SV=1//1.35565e-117
Dendrobium_GLEAN_10011875	227.289	2.54161	6.4826	1.49e-42	9.09e-41	sp|O04089|ZIP4_ARATH Zinc transporter 4, chloroplastic OS=Arabidopsis thaliana GN=ZIP4 PE=2 SV=1//1.90367e-25
Dendrobium_GLEAN_10011894	5.33283	39.3605	-2.8838	1.15e-09	1.53e-08	sp|Q9LMK2|LSH6_ARATH Protein LIGHT-DEPENDENT SHORT HYPOCOTYLS 6 OS=Arabidopsis thaliana GN=LSH6 PE=1 SV=1//4.71915e-79
Dendrobium_GLEAN_10011908	2399.78	637.53	1.9123	1.48e-50	1.09e-48	sp|Q41144|STC_RICCO Sugar carrier protein C OS=Ricinus communis GN=STC PE=2 SV=1//1.25089e-160
Dendrobium_GLEAN_10011909	693.192	172.144	2.0096	5.55e-41	3.26e-39	sp|Q41144|STC_RICCO Sugar carrier protein C OS=Ricinus communis GN=STC PE=2 SV=1//2.14802e-56
Dendrobium_GLEAN_10012072	426.151	1168.79	-1.4556	2.22e-28	8.66e-27	sp|Q9LYT3|TT12_ARATH Protein TRANSPARENT TESTA 12 OS=Arabidopsis thaliana GN=TT12 PE=2 SV=1//4.98284e-24
Dendrobium_GLEAN_10012142	497.122	137.91	1.8499	5.67e-31	2.44e-29	sp|Q9SEE4|PIRL_SOLLC Pirin-like protein OS=Solanum lycopersicum PE=2 SV=1//2.89374e-143
Dendrobium_GLEAN_10012148	202.778	443.868	-1.1302	2.95e-05	0.00021706	sp|O64495|SBT12_ARATH Subtilisin-like protease SBT1.2 OS=Arabidopsis thaliana GN=SBT1.2 PE=2 SV=1//0
Dendrobium_GLEAN_10012152	11.5167	52.3478	-2.1844	1.37e-08	1.63e-07	sp|Q9LV10|PTR53_ARATH Protein NRT1/ PTR FAMILY 2.11 OS=Arabidopsis thaliana GN=NPF2.11 PE=1 SV=1//0
Dendrobium_GLEAN_10012186	148.909	16.6514	3.1607	4.86e-30	2.03e-28	sp|O81970|C71A9_SOYBN Cytochrome P450 71A9 OS=Glycine max GN=CYP71A9 PE=2 SV=1//6.40484e-29
Dendrobium_GLEAN_10012190	110.573	1.81595	5.9281	2.1e-40	1.21e-38	sp|O81970|C71A9_SOYBN Cytochrome P450 71A9 OS=Glycine max GN=CYP71A9 PE=2 SV=1//1.76507e-58
Dendrobium_GLEAN_10012195	13.7266	36.3059	-1.4032	0.00069336	0.0037647	sp|Q9C5R8|BAS1B_ARATH 2-Cys peroxiredoxin BAS1-like, chloroplastic OS=Arabidopsis thaliana GN=At5g06290 PE=2 SV=3//4.34146e-50
Dendrobium_GLEAN_10012258	163.887	956.713	-2.5454	8.24e-11	1.24e-09	sp|Q42798|C93A1_SOYBN 3,9-dihydroxypterocarpan 6A-monooxygenase OS=Glycine max GN=CYP93A1 PE=1 SV=1//5.74055e-138
Dendrobium_GLEAN_10012330	656.104	18.5255	5.1463	2.4e-51	1.82e-49	sp|Q9SD05|SSL6_ARATH Protein STRICTOSIDINE SYNTHASE-LIKE 6 OS=Arabidopsis thaliana GN=SSL6 PE=2 SV=1//1.90302e-112
Dendrobium_GLEAN_10012393	20.0455	0.357041	5.811	6.11e-08	6.72e-07	-//-
Dendrobium_GLEAN_10012400	359.48	176.256	1.0282	7.12e-07	6.79e-06	sp|B1B3P3|N8DT1_SOPFL Naringenin 8-dimethylallyltransferase 1, chloroplastic OS=Sophora flavescens GN=N8DT-1 PE=1 SV=1//4.72557e-21
Dendrobium_GLEAN_10012428	44.1111	90.5984	-1.0383	6.6e-05	0.00045289	sp|Q7XLY8|ATL41_ORYSJ E3 ubiquitin-protein ligase Os04g0590900 OS=Oryza sativa subsp. japonica GN=Os04g0590900 PE=2 SV=2//1.25967e-62
Dendrobium_GLEAN_10012431	258.899	14.9515	4.114	1.18e-60	1.08e-58	sp|Q9SRV7|SY131_ARATH Putative syntaxin-131 OS=Arabidopsis thaliana GN=SYP131 PE=3 SV=1//3.84886e-114
Dendrobium_GLEAN_10012438	176.547	13.9542	3.6613	1.86e-40	1.08e-38	sp|Q40746|NIP11_ORYSJ Aquaporin NIP1-1 OS=Oryza sativa subsp. japonica GN=NIP1-1 PE=2 SV=1//1.72218e-110
Dendrobium_GLEAN_10012472	177.527	53.718	1.7246	1.83e-14	3.65e-13	sp|Q5VST6|AB17B_HUMAN Alpha/beta hydrolase domain-containing protein 17B OS=Homo sapiens GN=ABHD17B PE=2 SV=1//1.19397e-34
Dendrobium_GLEAN_10012487	24.2433	92.456	-1.9312	8.05e-05	0.00054424	sp|M1BYJ7|ENDB1_SOLTU External alternative NAD(P)H-ubiquinone oxidoreductase B1, mitochondrial OS=Solanum tuberosum GN=NDB1 PE=3 SV=1//5.46871e-125
Dendrobium_GLEAN_10012505	6241.85	2.73186	11.158	0	0	sp|Q39962|CBPR_HEVBR Citrate-binding protein OS=Hevea brasiliensis GN=CBP PE=1 SV=1//7.24896e-82
Dendrobium_GLEAN_10012579	492.248	7.44683	6.0466	1.62e-41	9.63e-40	sp|Q9C7R6|PUB17_ARATH U-box domain-containing protein 17 OS=Arabidopsis thaliana GN=PUB17 PE=2 SV=1//2.89522e-152
Dendrobium_GLEAN_10012601	69.2906	8.27306	3.0662	6.69e-16	1.49e-14	sp|Q9FVQ0|YUC10_ARATH Probable indole-3-pyruvate monooxygenase YUCCA10 OS=Arabidopsis thaliana GN=YUC10 PE=2 SV=1//1.40177e-45
Dendrobium_GLEAN_10012642	184.938	60.8274	1.6042	3.2e-10	4.51e-09	sp|Q9SS01|AAE20_ARATH Benzoate--CoA ligase, peroxisomal OS=Arabidopsis thaliana GN=AAE20 PE=1 SV=1//0
Dendrobium_GLEAN_10012693	0.586429	16.7288	-4.8342	4.51e-07	4.43e-06	-//-
Dendrobium_GLEAN_10012786	90.4371	2.88309	4.9712	1.05e-30	4.5e-29	sp|Q9SIA1|MATE8_ARATH MATE efflux family protein 8 OS=Arabidopsis thaliana GN=DTXL4 PE=3 SV=2//4.69729e-17
Dendrobium_GLEAN_10012940	0.337883	10.7879	-4.9967	0.00020285	0.0012554	sp|O80592|AAP8_ARATH Amino acid permease 8 OS=Arabidopsis thaliana GN=AAP8 PE=1 SV=1//8.02556e-91
Dendrobium_GLEAN_10012961	8.0966	35.8555	-2.1468	1.9e-06	1.72e-05	sp|Q9FN37|PSKR2_ARATH Phytosulfokine receptor 2 OS=Arabidopsis thaliana GN=PSKR2 PE=2 SV=1//8.82665e-92
Dendrobium_GLEAN_10012972	406.83	96.7408	2.0722	4.54e-08	5.09e-07	sp|Q72AW6|CLPB_DESVH Chaperone protein ClpB OS=Desulfovibrio vulgaris (strain Hildenborough / ATCC 29579 / NCIMB 8303) GN=clpB PE=3 SV=1//1.15389e-13
Dendrobium_GLEAN_10012977	69.2659	34.5482	1.0035	0.00043259	0.0024683	-//-
Dendrobium_GLEAN_10013021	464.026	2.8328	7.3558	1.18e-66	1.24e-64	sp|P30617|LEC_GALNI Mannose-specific lectin OS=Galanthus nivalis PE=1 SV=1//1.26604e-26
Dendrobium_GLEAN_10013032	71.0643	276.09	-1.9579	2.41e-08	2.79e-07	sp|Q94BZ1|ZIFL1_ARATH Protein ZINC INDUCED FACILITATOR-LIKE 1 OS=Arabidopsis thaliana GN=ZIFL1 PE=2 SV=1//5.66226e-77
Dendrobium_GLEAN_10013063	494.336	92.0654	2.4248	3e-16	6.79e-15	sp|Q9SNC6|PUB13_ARATH U-box domain-containing protein 13 OS=Arabidopsis thaliana GN=PUB13 PE=1 SV=1//1.18755e-100
Dendrobium_GLEAN_10013094	5.11659	31.537	-2.6238	4.02e-07	3.98e-06	sp|Q8VWZ7|C76B6_CATRO Geraniol 8-hydroxylase OS=Catharanthus roseus GN=CYP76B6 PE=1 SV=1//1.29792e-84
Dendrobium_GLEAN_10013103	725	45.0716	4.0077	3.92e-111	8.33e-109	sp|Q304B9|NCASE_ARATH Neutral ceramidase OS=Arabidopsis thaliana GN=At2g38010 PE=3 SV=1//8.80234e-43
Dendrobium_GLEAN_10013161	1200.66	135.893	3.1433	1.04e-07	1.1e-06	sp|Q54R82|MKKA_DICDI Mitogen-activated protein kinase kinase kinase A OS=Dictyostelium discoideum GN=mkkA PE=1 SV=2//1.29341e-45
Dendrobium_GLEAN_10013192	2568.64	212.948	3.5924	2.32e-79	3.03e-77	sp|Q6J9S1|RA211_ARATH Ethylene-responsive transcription factor RAP2-11 OS=Arabidopsis thaliana GN=RAP2-11 PE=2 SV=1//7.44212e-20
Dendrobium_GLEAN_10013256	835.158	286.677	1.5426	5.67e-07	5.48e-06	sp|P83332|TLP1_PRUPE Thaumatin-like protein 1 OS=Prunus persica PE=2 SV=1//1.70638e-80
Dendrobium_GLEAN_10013317	229.391	81.9292	1.4854	1.63e-14	3.27e-13	sp|O65238|Y5537_ARATH G-type lectin S-receptor-like serine/threonine-protein kinase At5g35370 OS=Arabidopsis thaliana GN=At5g35370 PE=2 SV=2//0
Dendrobium_GLEAN_10013350	18.896	1.40862	3.7457	2.31e-06	2.05e-05	sp|Q9SAH7|WRK40_ARATH Probable WRKY transcription factor 40 OS=Arabidopsis thaliana GN=WRKY40 PE=1 SV=1//9.85416e-42
Dendrobium_GLEAN_10013372	129.937	22.2237	2.5476	9.42e-11	1.4e-09	sp|Q8LG53|UN932_ARATH UNC93-like protein 2 OS=Arabidopsis thaliana GN=At1g18010 PE=2 SV=2//0
Dendrobium_GLEAN_10013388	84.4867	9.36734	3.173	1.43e-09	1.9e-08	sp|Q9SF24|LOR10_ARATH Protein LURP-one-related 10 OS=Arabidopsis thaliana GN=At3g11740 PE=2 SV=2//4.22206e-06
Dendrobium_GLEAN_10013478	248.156	20.085	3.6271	1.19e-40	6.93e-39	sp|Q69LA1|PROT2_ORYSJ Probable proline transporter 2 OS=Oryza sativa subsp. japonica GN=LOC_Os07g01090 PE=2 SV=1//2.00436e-96
Dendrobium_GLEAN_10013480	41.1485	13.7954	1.5767	7.76e-05	0.00052588	sp|Q9FJ45|GDL83_ARATH GDSL esterase/lipase At5g45910 OS=Arabidopsis thaliana GN=At5g45910 PE=2 SV=1//5.9732e-130
Dendrobium_GLEAN_10013491	1623.91	403.016	2.0106	8.81e-30	3.63e-28	sp|J9U5U9|DAD2_PETHY Probable strigolactone esterase DAD2 OS=Petunia hybrida GN=DAD2 PE=1 SV=1//8.98918e-139
Dendrobium_GLEAN_10013621	45.6331	99.8377	-1.1295	9.27e-06	7.43e-05	sp|Q9C616|KAN2_ARATH Probable transcription factor KAN2 OS=Arabidopsis thaliana GN=KAN2 PE=2 SV=1//4.06545e-62
Dendrobium_GLEAN_10013702	270.383	1054.07	-1.9629	2.96e-39	1.64e-37	sp|Q5EAE9|ATL43_ARATH RING-H2 finger protein ATL43 OS=Arabidopsis thaliana GN=ATL43 PE=2 SV=2//1.02108e-37
Dendrobium_GLEAN_10013764	389.224	187.341	1.0549	2.53e-11	3.97e-10	sp|Q9FHZ1|SCL23_ARATH Scarecrow-like protein 23 OS=Arabidopsis thaliana GN=SCL23 PE=1 SV=1//1.56993e-68
Dendrobium_GLEAN_10013765	150.773	61.9372	1.2835	6.22e-05	0.00042814	-//-
Dendrobium_GLEAN_10013803	6.64153	41.6803	-2.6498	5.63e-09	6.97e-08	sp|Q54GU0|ARSB_DICDI Putative transporter arsB OS=Dictyostelium discoideum GN=arsB PE=2 SV=1//9.82307e-56
Dendrobium_GLEAN_10013815	1062.29	3956.99	-1.8972	1.22e-20	3.47e-19	sp|P81392|MYB06_ANTMA Myb-related protein 306 OS=Antirrhinum majus GN=MYB306 PE=2 SV=1//1.94888e-105
Dendrobium_GLEAN_10013865	983.216	429.065	1.1963	1.21e-11	1.96e-10	sp|Q0WP01|PTR9_ARATH Protein NRT1/ PTR FAMILY 5.10 OS=Arabidopsis thaliana GN=NPF5.10 PE=2 SV=1//1.63208e-129
Dendrobium_GLEAN_10013866	714.423	343.846	1.055	5.88e-06	4.89e-05	sp|Q8VZE2|PTR22_ARATH Protein NRT1/ PTR FAMILY 5.14 OS=Arabidopsis thaliana GN=NPF5.14 PE=2 SV=2//6.70291e-27
Dendrobium_GLEAN_10013912	1425.4	111.344	3.6783	1.09e-127	2.71e-125	sp|P24465|C71A1_PERAE Cytochrome P450 71A1 OS=Persea americana GN=CYP71A1 PE=1 SV=2//8.82534e-37
Dendrobium_GLEAN_10013913	9992.05	671.028	3.8963	1.94e-204	9.98e-202	sp|A6YIH8|C7D55_HYOMU Premnaspirodiene oxygenase OS=Hyoscyamus muticus GN=CYP71D55 PE=1 SV=1//9.77491e-133
Dendrobium_GLEAN_10013967	271.38	71.2579	1.9292	6.96e-24	2.31e-22	sp|Q9LJW5|MIF2_ARATH Mini zinc finger protein 2 OS=Arabidopsis thaliana GN=MIF2 PE=1 SV=1//4.09625e-25
Dendrobium_GLEAN_10013984	7.57111	38.3117	-2.3392	3.53e-07	3.53e-06	sp|Q9FLS0|FB253_ARATH F-box protein At5g07610 OS=Arabidopsis thaliana GN=At5g07610 PE=2 SV=1//1.94433e-11
Dendrobium_GLEAN_10014056	121.132	37.9551	1.6742	3.63e-07	3.62e-06	sp|Q94CD1|HHT1_ARATH Omega-hydroxypalmitate O-feruloyl transferase OS=Arabidopsis thaliana GN=HHT1 PE=1 SV=1//5.81656e-144
Dendrobium_GLEAN_10014184	30.352	6.02265	2.3333	5.3e-06	4.44e-05	sp|O64823|MCU2_ARATH Calcium uniporter protein 2, mitochondrial OS=Arabidopsis thaliana GN=At2g23790 PE=2 SV=1//8.80399e-71
Dendrobium_GLEAN_10014233	64.8803	20.6642	1.6506	4e-07	3.97e-06	sp|Q1A173|RADL6_ARATH Protein RADIALIS-like 6 OS=Arabidopsis thaliana GN=RL6 PE=2 SV=1//8.01245e-32
Dendrobium_GLEAN_10014288	87.0788	16.6821	2.384	0.00024402	0.0014824	sp|O04138|CHI4_ORYSJ Chitinase 4 OS=Oryza sativa subsp. japonica GN=Cht4 PE=2 SV=2//3.37249e-104
Dendrobium_GLEAN_10014417	2.73331	65.5568	-4.584	1.02e-22	3.23e-21	sp|O82088|SELFP_SOLLC Protein SELF-PRUNING OS=Solanum lycopersicum GN=SP PE=2 SV=1//2.61291e-42
Dendrobium_GLEAN_10014447	622.831	19.8919	4.9686	1.3e-18	3.33e-17	sp|Q8LGD5|MKS1_ARATH Protein MKS1 OS=Arabidopsis thaliana GN=MKS1 PE=1 SV=2//3.97847e-07
Dendrobium_GLEAN_10014459	2952.53	534.378	2.466	1.11e-70	1.24e-68	-//-
Dendrobium_GLEAN_10014492	375.307	1.83151	7.6789	3.59e-119	8.14e-117	sp|O64515|OCT2_ARATH Organic cation/carnitine transporter 2 OS=Arabidopsis thaliana GN=OCT2 PE=2 SV=1//1.70945e-139
Dendrobium_GLEAN_10014504	2529.3	985.017	1.3605	1.08e-29	4.43e-28	sp|Q4KMJ1|CHAC2_DANRE Putative glutathione-specific gamma-glutamylcyclotransferase 2 OS=Danio rerio GN=chac2 PE=2 SV=1//9.56965e-34
Dendrobium_GLEAN_10014517	8.86354	66.6815	-2.9113	1.37e-05	0.00010724	sp|Q9SF32|IQD1_ARATH Protein IQ-DOMAIN 1 OS=Arabidopsis thaliana GN=IQD1 PE=1 SV=1//1.88028e-07
Dendrobium_GLEAN_10014578	634.756	149.381	2.0872	7.17e-42	4.29e-40	sp|Q9FWC1|TRE_ORYSJ Probable trehalase OS=Oryza sativa subsp. japonica GN=Os10g0521000 PE=2 SV=1//3.6971e-48
Dendrobium_GLEAN_10014637	29.9873	296.884	-3.3075	2.24e-53	1.81e-51	-//-
Dendrobium_GLEAN_10014832	16.2633	54.4983	-1.7446	5.53e-07	5.36e-06	sp|Q9FFI5|NAC86_ARATH NAC domain-containing protein 86 OS=Arabidopsis thaliana GN=NAC086 PE=2 SV=1//3.904e-97
Dendrobium_GLEAN_10014890	305.652	96.213	1.6676	1.99e-20	5.6e-19	sp|Q9LZV8|ATL74_ARATH RING-H2 finger protein ATL74 OS=Arabidopsis thaliana GN=ATL74 PE=2 SV=1//2.40017e-40
Dendrobium_GLEAN_10014928	129.12	59.3482	1.1214	6.82e-07	6.53e-06	sp|Q9SEE4|PIRL_SOLLC Pirin-like protein OS=Solanum lycopersicum PE=2 SV=1//1.16742e-48
Dendrobium_GLEAN_10014931	602.06	296.356	1.0226	8.47e-13	1.51e-11	sp|Q8W496|PTC52_ARATH Protochlorophyllide-dependent translocon component 52, chloroplastic OS=Arabidopsis thaliana GN=PTC52 PE=2 SV=1//9.35561e-89
Dendrobium_GLEAN_10015021	153.055	513.91	-1.7475	3.74e-29	1.51e-27	sp|Q9LI74|CHUP1_ARATH Protein CHUP1, chloroplastic OS=Arabidopsis thaliana GN=CHUP1 PE=1 SV=1//3.01674e-52
Dendrobium_GLEAN_10015043	429.472	114.856	1.9027	3.81e-30	1.6e-28	sp|Q09473|ERD22_CAEEL Putative ER lumen protein-retaining receptor C28H8.4 OS=Caenorhabditis elegans GN=C28H8.4 PE=3 SV=1//3.3951e-18
Dendrobium_GLEAN_10015087	573.976	180.627	1.668	1.13e-11	1.84e-10	sp|O49404|BEH3_ARATH BES1/BZR1 homolog protein 3 OS=Arabidopsis thaliana GN=BEH3 PE=1 SV=1//8.04842e-24
Dendrobium_GLEAN_10015149	72.5061	28.1182	1.3666	4.58e-06	3.87e-05	sp|Q8LEV3|Y2060_ARATH BTB/POZ domain-containing protein At2g30600 OS=Arabidopsis thaliana GN=At2g30600/At2g30610 PE=2 SV=1//2.29761e-64
Dendrobium_GLEAN_10015166	636.462	1313.11	-1.0448	8.77e-17	2.04e-15	sp|Q8VZK9|CSLE1_ARATH Cellulose synthase-like protein E1 OS=Arabidopsis thaliana GN=CSLE1 PE=2 SV=1//9.24272e-109
Dendrobium_GLEAN_10015299	541.898	37.7887	3.842	1.13e-43	7.16e-42	sp|Q9C9G4|ENDO2_ARATH Endonuclease 2 OS=Arabidopsis thaliana GN=ENDO2 PE=1 SV=1//7.48159e-40
Dendrobium_GLEAN_10015367	117.731	259.104	-1.138	0.00012532	0.00081208	sp|Q94BM7|SPA4_ARATH Protein SPA1-RELATED 4 OS=Arabidopsis thaliana GN=SPA4 PE=1 SV=1//1.16048e-26
Dendrobium_GLEAN_10015386	39.1164	146.809	-1.9081	1.23e-11	1.99e-10	sp|O81866|P2A02_ARATH Protein PHLOEM PROTEIN 2-LIKE A2 OS=Arabidopsis thaliana GN=PP2A2 PE=2 SV=1//4.60298e-16
Dendrobium_GLEAN_10015421	1497.39	63.5744	4.5579	1.53e-175	6.52e-173	sp|Q9AT54|SCGT_TOBAC Scopoletin glucosyltransferase OS=Nicotiana tabacum GN=TOGT1 PE=1 SV=1//1.36657e-105
Dendrobium_GLEAN_10015522	60.8625	25.9879	1.2277	0.00010764	0.00070769	sp|Q9LK73|U88A1_ARATH UDP-glycosyltransferase 88A1 OS=Arabidopsis thaliana GN=UGT88A1 PE=2 SV=1//6.80722e-34
Dendrobium_GLEAN_10015536	911.283	306.933	1.57	3.31e-30	1.39e-28	sp|Q93Y09|SCP45_ARATH Serine carboxypeptidase-like 45 OS=Arabidopsis thaliana GN=SCPL45 PE=2 SV=1//1.73234e-06
Dendrobium_GLEAN_10015540	233.341	57.8346	2.0124	1.1e-09	1.48e-08	sp|F4I9E1|NFD4_ARATH Protein NUCLEAR FUSION DEFECTIVE 4 OS=Arabidopsis thaliana GN=NFD4 PE=3 SV=1//2.43118e-12
Dendrobium_GLEAN_10015702	59.306	8.63408	2.7801	1.55e-12	2.71e-11	-//-
Dendrobium_GLEAN_10015759	9623.97	1510.96	2.6712	7.34e-75	8.78e-73	sp|Q02439|E13F_HORVU Putative glucan endo-1,3-beta-glucosidase GVI (Fragment) OS=Hordeum vulgare PE=3 SV=1//1.04114e-138
Dendrobium_GLEAN_10015800	388.971	171.151	1.1844	1.35e-13	2.56e-12	sp|Q41144|STC_RICCO Sugar carrier protein C OS=Ricinus communis GN=STC PE=2 SV=1//2.106e-77
Dendrobium_GLEAN_10015801	202.629	81.3591	1.3165	2.7e-11	4.23e-10	sp|Q41144|STC_RICCO Sugar carrier protein C OS=Ricinus communis GN=STC PE=2 SV=1//1.45471e-50
Dendrobium_GLEAN_10015894	787.591	1778.38	-1.175	1.4e-21	4.19e-20	sp|Q8W0A1|BGAL2_ORYSJ Beta-galactosidase 2 OS=Oryza sativa subsp. japonica GN=Os01g0580200 PE=2 SV=1//0
Dendrobium_GLEAN_10015942	244.027	970.882	-1.9923	2.67e-14	5.27e-13	sp|O80365|ARR8_ARATH Two-component response regulator ARR8 OS=Arabidopsis thaliana GN=ARR8 PE=1 SV=1//5.57477e-07
Dendrobium_GLEAN_10015989	79.0899	185.574	-1.2304	7.42e-10	1.01e-08	sp|Q9LSS5|ICR3_ARATH Interactor of constitutive active ROPs 3 OS=Arabidopsis thaliana GN=ICR3 PE=1 SV=1//2.23841e-39
Dendrobium_GLEAN_10016001	121.132	41.2618	1.5537	2.85e-10	4.03e-09	-//-
Dendrobium_GLEAN_10016018	883.61	394.491	1.1634	3.72e-05	0.00026801	sp|Q9SNC3|FLA4_ARATH Fasciclin-like arabinogalactan protein 4 OS=Arabidopsis thaliana GN=FLA4 PE=1 SV=1//1.15293e-114
Dendrobium_GLEAN_10016023	734.835	0.341482	11.071	5.32e-190	2.48e-187	sp|Q8H4S4|NAC10_ORYSJ NAC transcription factor ONAC010 OS=Oryza sativa subsp. japonica GN=ONAC010 PE=2 SV=1//1.32855e-70
Dendrobium_GLEAN_10016036	373.802	1.39705	8.0638	4.56e-120	1.05e-117	-//-
Dendrobium_GLEAN_10016071	36.8737	140.953	-1.9345	6.49e-10	8.89e-09	sp|Q9SJL9|XTH32_ARATH Probable xyloglucan endotransglucosylase/hydrolase protein 32 OS=Arabidopsis thaliana GN=XTH32 PE=2 SV=1//1.55355e-136
Dendrobium_GLEAN_10016097	713.803	139.047	2.36	3.25e-53	2.59e-51	sp|Q9LNA5|ACR8_ARATH ACT domain-containing protein ACR8 OS=Arabidopsis thaliana GN=ACR8 PE=2 SV=1//1.85932e-09
Dendrobium_GLEAN_10016101	23.3371	54.9947	-1.2367	0.00016845	0.0010615	-//-
Dendrobium_GLEAN_10016222	17.7738	3.18225	2.4816	0.00027515	0.0016498	-//-
Dendrobium_GLEAN_10016232	141.147	68.9409	1.0338	1.57e-06	1.44e-05	sp|O49255|NAC29_ARATH NAC transcription factor 29 OS=Arabidopsis thaliana GN=NAC029 PE=2 SV=1//4.00199e-78
Dendrobium_GLEAN_10016235	122.404	371.166	-1.6004	9.7e-18	2.37e-16	sp|Q88FY2|6HN3M_PSEPK 6-hydroxynicotinate 3-monooxygenase OS=Pseudomonas putida (strain KT2440) GN=nicC PE=1 SV=1//2.8287e-08
Dendrobium_GLEAN_10016382	2212.38	208.509	3.4074	1.24e-53	1.01e-51	-//-
Dendrobium_GLEAN_10016389	1221.3	20191.1	-4.0472	4.16e-68	4.46e-66	sp|Q9SMT7|4CLLA_ARATH Oxalate--CoA ligase OS=Arabidopsis thaliana GN=AAE3 PE=1 SV=1//0
Dendrobium_GLEAN_10016453	53.1348	9.62741	2.4644	5.01e-10	6.94e-09	sp|Q9SMY6|PME45_ARATH Putative pectinesterase/pectinesterase inhibitor 45 OS=Arabidopsis thaliana GN=PME45 PE=2 SV=1//1.30288e-168
Dendrobium_GLEAN_10016496	1143.76	402.098	1.5082	5.2e-30	2.17e-28	sp|P48000|KNAT3_ARATH Homeobox protein knotted-1-like 3 OS=Arabidopsis thaliana GN=KNAT3 PE=1 SV=1//1.17565e-97
Dendrobium_GLEAN_10016513	23.8413	63.7061	-1.418	6.79e-06	5.6e-05	-//-
Dendrobium_GLEAN_10016517	38.6658	5.63847	2.7777	9.7e-09	1.17e-07	-//-
Dendrobium_GLEAN_10016582	52.6402	22.2349	1.2433	0.00023301	0.0014235	sp|Q84JK8|MAKR6_ARATH Probable membrane-associated kinase regulator 6 OS=Arabidopsis thaliana GN=MAKR6 PE=2 SV=1//4.1774e-09
Dendrobium_GLEAN_10016600	147.884	31.192	2.2452	3.08e-16	6.99e-15	-//-
Dendrobium_GLEAN_10016683	34.4838	3.90393	3.1429	6.03e-09	7.46e-08	-//-
Dendrobium_GLEAN_10016797	230.866	10.7217	4.4285	1.51e-21	4.5e-20	-//-
Dendrobium_GLEAN_10016831	109.752	24.5518	2.1604	5.55e-15	1.16e-13	sp|Q8RXU4|THA1_ARATH Probable low-specificity L-threonine aldolase 1 OS=Arabidopsis thaliana GN=THA1 PE=1 SV=1//7.30214e-40
Dendrobium_GLEAN_10016839	40.9054	92.6469	-1.1795	3.68e-06	3.17e-05	-//-
Dendrobium_GLEAN_10016876	304.144	693.271	-1.1887	1.5e-07	1.57e-06	sp|Q9LJR3|SPA3_ARATH Protein SPA1-RELATED 3 OS=Arabidopsis thaliana GN=SPA3 PE=1 SV=1//6.54273e-45
Dendrobium_GLEAN_10016907	22.9729	5.36284	2.0989	0.00022293	0.0013665	sp|Q9M667|RPP13_ARATH Disease resistance protein RPP13 OS=Arabidopsis thaliana GN=RPP13 PE=2 SV=2//9.66969e-54
Dendrobium_GLEAN_10016975	8.77443	123.747	-3.8179	3.27e-09	4.15e-08	sp|B8BKP4|SWT14_ORYSI Bidirectional sugar transporter SWEET14 OS=Oryza sativa subsp. indica GN=SWEET14 PE=2 SV=1//8.61004e-101
Dendrobium_GLEAN_10016998	100.881	14.2534	2.8233	8.89e-16	1.97e-14	sp|O80476|MES2_ARATH Methylesterase 2 OS=Arabidopsis thaliana GN=MES2 PE=1 SV=1//1.8351e-40
Dendrobium_GLEAN_10017045	95.3908	312.102	-1.7101	0.0001313	0.00084716	sp|Q9SU38|APT4_ARATH Adenine phosphoribosyltransferase 4 OS=Arabidopsis thaliana GN=APT4 PE=1 SV=1//3.67726e-50
Dendrobium_GLEAN_10017062	154.661	442.896	-1.5179	7.62e-22	2.3e-20	sp|Q9LYG9|MSL10_ARATH Mechanosensitive ion channel protein 10 OS=Arabidopsis thaliana GN=MSL10 PE=1 SV=1//3.58056e-150
Dendrobium_GLEAN_10017063	85.0378	228.49	-1.426	2.43e-09	3.13e-08	sp|Q9LYG9|MSL10_ARATH Mechanosensitive ion channel protein 10 OS=Arabidopsis thaliana GN=MSL10 PE=1 SV=1//7.1182e-12
Dendrobium_GLEAN_10017147	527.373	139.066	1.9231	5.6e-34	2.67e-32	sp|Q5MAU8|PPA27_ARATH Probable inactive purple acid phosphatase 27 OS=Arabidopsis thaliana GN=PAP27 PE=2 SV=1//0
Dendrobium_GLEAN_10017206	2127.1	0.341482	12.605	2.52e-68	2.73e-66	sp|Q6H5X0|RIP2_ORYSJ Putative ripening-related protein 2 OS=Oryza sativa subsp. japonica GN=Os02g0637000 PE=3 SV=1//1.40943e-70
Dendrobium_GLEAN_10017234	12.6339	0.357041	5.1451	1.49e-05	0.00011588	sp|Q8W0K2|SWT6B_ORYSJ Bidirectional sugar transporter SWEET6b OS=Oryza sativa subsp. japonica GN=SWEET6B PE=2 SV=1//3.60251e-56
Dendrobium_GLEAN_10017281	514.242	213.509	1.2681	1.27e-13	2.39e-12	sp|P36908|CHIA_CICAR Acidic endochitinase OS=Cicer arietinum PE=2 SV=1//1.10351e-110
Dendrobium_GLEAN_10017287	64.7062	190.804	-1.5601	9.05e-14	1.72e-12	sp|Q84TE9|DOF53_ARATH Dof zinc finger protein DOF5.3 OS=Arabidopsis thaliana GN=DOF5.3 PE=2 SV=1//9.6232e-32
Dendrobium_GLEAN_10017360	3.99756	32.6965	-3.0319	0.00039267	0.0022637	sp|Q9FUS8|GSTUH_ARATH Glutathione S-transferase U17 OS=Arabidopsis thaliana GN=GSTU17 PE=2 SV=1//7.37476e-41
Dendrobium_GLEAN_10017478	2844.4	539.644	2.398	2.08e-22	6.48e-21	-//-
Dendrobium_GLEAN_10017481	131.611	330.484	-1.3283	1.9e-15	4.1e-14	sp|O04933|SPSA2_CRAPL Probable sucrose-phosphate synthase 2 OS=Craterostigma plantagineum GN=SPS2 PE=2 SV=1//3.33401e-30
Dendrobium_GLEAN_10017540	361.214	116.402	1.6337	0.00015108	0.00096127	sp|Q9P6Q3|BCS1_SCHPO Probable mitochondrial chaperone bcs1 OS=Schizosaccharomyces pombe (strain 972 / ATCC 24843) GN=SPAC644.07 PE=2 SV=1//1.03144e-32
Dendrobium_GLEAN_10017624	63.2337	9.56916	2.7242	9.49e-13	1.69e-11	-//-
Dendrobium_GLEAN_10017706	617.872	246.413	1.3262	9.84e-05	0.00065238	-//-
Dendrobium_GLEAN_10017713	229.872	15.1422	3.9242	1.84e-20	5.18e-19	sp|O64495|SBT12_ARATH Subtilisin-like protease SBT1.2 OS=Arabidopsis thaliana GN=SBT1.2 PE=2 SV=1//6.33787e-76
Dendrobium_GLEAN_10017716	205.727	3.60514	5.8345	1.1e-22	3.47e-21	sp|O65351|SBT17_ARATH Subtilisin-like protease SBT1.7 OS=Arabidopsis thaliana GN=SBT1.7 PE=1 SV=1//6.1426e-82
Dendrobium_GLEAN_10017745	41.1831	85.2164	-1.0491	7.15e-05	0.00048706	sp|Q9ZVC2|NPR5_ARATH Regulatory protein NPR5 OS=Arabidopsis thaliana GN=NPR5 PE=1 SV=1//0
Dendrobium_GLEAN_10017767	248.537	524.543	-1.0776	1.81e-13	3.39e-12	sp|Q6DR04|RTNLQ_ARATH Reticulon-like protein B17 OS=Arabidopsis thaliana GN=RTNLB17 PE=2 SV=1//4.90953e-64
Dendrobium_GLEAN_10017768	820.112	369.225	1.1513	2.37e-17	5.73e-16	sp|Q688X9|DI191_ORYSJ Protein DEHYDRATION-INDUCED 19 OS=Oryza sativa subsp. japonica GN=DI19-1 PE=2 SV=1//8.09822e-27
Dendrobium_GLEAN_10017817	940.807	1.76566	9.0575	5.7e-64	5.75e-62	sp|Q8L856|ACFR1_ARATH Transmembrane ascorbate ferrireductase 1 OS=Arabidopsis thaliana GN=CYB561A PE=1 SV=1//8.1036e-25
Dendrobium_GLEAN_10017864	42.4015	89.7957	-1.0825	3.03e-05	0.00022233	-//-
Dendrobium_GLEAN_10017883	189.647	61.6109	1.6221	7.83e-15	1.61e-13	sp|Q2QY12|ACA4_ORYSJ Probable calcium-transporting ATPase 4, plasma membrane-type OS=Oryza sativa subsp. japonica GN=Os12g0136900 PE=3 SV=1//0
Dendrobium_GLEAN_10017902	1662.51	613.531	1.4382	7.32e-14	1.4e-12	-//-
Dendrobium_GLEAN_10017908	1411.5	254.261	2.4728	3.66e-54	3.02e-52	sp|Q70FG7|DODA_BETVU 4,5-DOPA dioxygenase extradiol OS=Beta vulgaris GN=DODA PE=1 SV=1//5.97868e-85
Dendrobium_GLEAN_10017909	362.821	52.1582	2.7983	8.64e-46	5.77e-44	sp|Q949R4|DIOXL_ARATH Extradiol ring-cleavage dioxygenase OS=Arabidopsis thaliana GN=LIGB PE=2 SV=1//1.42048e-29
Dendrobium_GLEAN_10017926	20.8097	51.2108	-1.2992	0.00014018	0.00089952	-//-
Dendrobium_GLEAN_10017937	648.878	246.378	1.3971	4.18e-22	1.28e-20	sp|Q9CAL3|CRK2_ARATH Cysteine-rich receptor-like protein kinase 2 OS=Arabidopsis thaliana GN=CRK2 PE=2 SV=1//6.7625e-101
Dendrobium_GLEAN_10017984	801.181	392.496	1.0295	3.14e-12	5.33e-11	sp|Q9C7S5|PSYR1_ARATH Tyrosine-sulfated glycopeptide receptor 1 OS=Arabidopsis thaliana GN=PSYR1 PE=2 SV=1//0
Dendrobium_GLEAN_10018094	961.964	411.175	1.2262	4.37e-20	1.21e-18	sp|Q8L850|PI5K9_ARATH Phosphatidylinositol 4-phosphate 5-kinase 9 OS=Arabidopsis thaliana GN=PIP5K9 PE=1 SV=2//6.40187e-12
Dendrobium_GLEAN_10018098	13.9336	57.0587	-2.0339	1.48e-08	1.75e-07	-//-
Dendrobium_GLEAN_10018123	5573.25	1212.9	2.2001	5.46e-07	5.3e-06	sp|P24805|TSJT1_TOBAC Stem-specific protein TSJT1 OS=Nicotiana tabacum GN=TSJT1 PE=2 SV=1//4.73159e-28
Dendrobium_GLEAN_10018244	603.131	245.378	1.2975	3.59e-19	9.48e-18	sp|Q3EDL4|Y1154_ARATH Probable serine/threonine-protein kinase At1g01540 OS=Arabidopsis thaliana GN=At1g01540 PE=1 SV=2//0
Dendrobium_GLEAN_10018256	180.563	538.116	-1.5754	7.43e-25	2.56e-23	sp|P93212|14337_SOLLC 14-3-3 protein 7 OS=Solanum lycopersicum GN=TFT7 PE=2 SV=2//4.79238e-132
Dendrobium_GLEAN_10018269	625.422	221.905	1.4949	4.05e-24	1.36e-22	sp|Q5KQN0|CAX2_ORYSJ Vacuolar cation/proton exchanger 2 OS=Oryza sativa subsp. japonica GN=CAX2 PE=2 SV=2//1.80987e-12
Dendrobium_GLEAN_10018273	202.693	81.8684	1.3079	1.03e-10	1.53e-09	sp|Q5KQN0|CAX2_ORYSJ Vacuolar cation/proton exchanger 2 OS=Oryza sativa subsp. japonica GN=CAX2 PE=2 SV=2//7.88039e-36
Dendrobium_GLEAN_10018313	6.81814	30.9474	-2.1824	7.91e-06	6.43e-05	sp|Q9SR34|TAC1_ARATH Transcriptional regulator TAC1 OS=Arabidopsis thaliana GN=TAC1 PE=2 SV=1//1.51358e-13
Dendrobium_GLEAN_10018328	2703.25	11.0632	7.9328	3.59e-273	3.21e-270	sp|P50700|OSL3_ARATH Osmotin-like protein OSM34 OS=Arabidopsis thaliana GN=OSM34 PE=2 SV=2//7.70184e-72
Dendrobium_GLEAN_10018346	587.828	138.868	2.0817	1.36e-18	3.48e-17	sp|Q9CAL3|CRK2_ARATH Cysteine-rich receptor-like protein kinase 2 OS=Arabidopsis thaliana GN=CRK2 PE=2 SV=1//7.43139e-113
Dendrobium_GLEAN_10018374	177.144	70.6715	1.3257	1.64e-10	2.38e-09	-//-
Dendrobium_GLEAN_10018407	1255.22	297.518	2.0769	5.7e-53	4.5e-51	sp|Q06548|APK1A_ARATH Protein kinase APK1A, chloroplastic OS=Arabidopsis thaliana GN=APK1A PE=2 SV=1//2.00587e-35
Dendrobium_GLEAN_10018441	19.3485	1.07872	4.1648	4.26e-07	4.2e-06	sp|Q01417|PM1_SOYBN 18 kDa seed maturation protein OS=Glycine max GN=GMPM1 PE=2 SV=1//9.48823e-16
Dendrobium_GLEAN_10018483	6338.55	1406.56	2.172	1.17e-20	3.36e-19	sp|Q9M2G7|LPPD_ARATH Lipid phosphate phosphatase delta OS=Arabidopsis thaliana GN=LPPD PE=2 SV=1//1.95627e-177
Dendrobium_GLEAN_10018527	6932.22	2284.31	1.6016	8.61e-44	5.48e-42	sp|O48782|HMOX1_ARATH Heme oxygenase 1, chloroplastic OS=Arabidopsis thaliana GN=HO1 PE=1 SV=2//1.48415e-118
Dendrobium_GLEAN_10018544	342.72	4.27616	6.3246	5.32e-43	3.31e-41	sp|Q5NE24|NSP2_MEDTR Nodulation-signaling pathway 2 protein OS=Medicago truncatula GN=NSP2 PE=1 SV=1//3.72649e-123
Dendrobium_GLEAN_10018637	4687.39	2110.54	1.1512	2.84e-08	3.26e-07	-//-
Dendrobium_GLEAN_10018662	37.369	8.85147	2.0779	3.24e-06	2.82e-05	-//-
Dendrobium_GLEAN_10018727	798.558	7.17916	6.7974	1.28e-107	2.59e-105	sp|Q942D4|BURP3_ORYSJ BURP domain-containing protein 3 OS=Oryza sativa subsp. japonica GN=BURP3 PE=2 SV=1//2.33381e-17
Dendrobium_GLEAN_10018785	178.514	26.0494	2.7767	5.57e-05	0.00038766	-//-
Dendrobium_GLEAN_10018845	138.288	389.663	-1.4945	1.23e-12	2.16e-11	sp|Q8VZF1|AEE7_ARATH Acetate/butyrate--CoA ligase AAE7, peroxisomal OS=Arabidopsis thaliana GN=AAE7 PE=1 SV=1//1.24375e-130
Dendrobium_GLEAN_10018854	41.2901	84.2191	-1.0284	0.0001553	0.00098555	-//-
Dendrobium_GLEAN_10018891	429.921	152.04	1.4996	9.33e-21	2.67e-19	sp|Q941X2|LAC3_ORYSJ Laccase-3 OS=Oryza sativa subsp. japonica GN=LAC3 PE=2 SV=1//2.74171e-60
Dendrobium_GLEAN_10018898	40.989	89.2484	-1.1226	2.04e-05	0.00015394	sp|P92973|CCA1_ARATH Protein CCA1 OS=Arabidopsis thaliana GN=CCA1 PE=1 SV=1//2.66155e-15
Dendrobium_GLEAN_10018908	77.9235	12.5069	2.6393	8.82e-12	1.45e-10	-//-
Dendrobium_GLEAN_10018923	3078.13	980.633	1.6503	5.11e-43	3.2e-41	sp|Q38872|CDPK6_ARATH Calcium-dependent protein kinase 6 OS=Arabidopsis thaliana GN=CPK6 PE=1 SV=1//2.81444e-94
Dendrobium_GLEAN_10018924	178.348	25.8093	2.7887	6.9e-30	2.85e-28	sp|Q9LDX3|UTR4_ARATH UDP-galactose/UDP-glucose transporter 4 OS=Arabidopsis thaliana GN=UTR4 PE=2 SV=1//8.76545e-12
Dendrobium_GLEAN_10018981	198.765	34.1217	2.5423	1.48e-28	5.83e-27	-//-
Dendrobium_GLEAN_10019082	3341.61	1620.11	1.0445	4.01e-19	1.06e-17	sp|Q9XF89|CB5_ARATH Chlorophyll a-b binding protein CP26, chloroplastic OS=Arabidopsis thaliana GN=LHCB5 PE=1 SV=1//2.15044e-137
Dendrobium_GLEAN_10019138	62.0796	3.15113	4.3002	8.11e-20	2.21e-18	sp|O49561|G2OX8_ARATH Gibberellin 2-beta-dioxygenase 8 OS=Arabidopsis thaliana GN=GA2OX8 PE=1 SV=2//4.79328e-29
Dendrobium_GLEAN_10019148	1278.95	384.495	1.7339	2.12e-39	1.18e-37	sp|Q55909|Y305_SYNY3 TVP38/TMEM64 family membrane protein slr0305 OS=Synechocystis sp. (strain PCC 6803 / Kazusa) GN=slr0305 PE=3 SV=1//7.89223e-11
Dendrobium_GLEAN_10019196	3648.26	1523.84	1.2595	8.64e-06	6.97e-05	-//-
Dendrobium_GLEAN_10019198	381.297	15.6461	4.607	1.57e-42	9.55e-41	sp|Q14CH1|MOCOS_MOUSE Molybdenum cofactor sulfurase OS=Mus musculus GN=Mocos PE=2 SV=1//5.40086e-18
Dendrobium_GLEAN_10019216	1389.4	320.959	2.114	2.9e-56	2.52e-54	-//-
Dendrobium_GLEAN_10019220	687.096	324.667	1.0816	8.2e-15	1.68e-13	sp|Q6DCD1|FGGY_XENLA FGGY carbohydrate kinase domain-containing protein OS=Xenopus laevis GN=fggy PE=2 SV=2//4.27905e-51
Dendrobium_GLEAN_10019253	1877.11	475.877	1.9798	2.07e-28	8.12e-27	sp|Q6NQE2|FQRL1_ARATH Probable NAD(P)H dehydrogenase (quinone) FQR1-like 1 OS=Arabidopsis thaliana GN=At4g27270 PE=2 SV=1//3.2576e-55
Dendrobium_GLEAN_10019336	43.7652	8.60695	2.3462	4.22e-08	4.74e-07	sp|Q84VY2|NET4B_ARATH Protein NETWORKED 4B OS=Arabidopsis thaliana GN=NET4B PE=2 SV=1//2.1182e-08
Dendrobium_GLEAN_10019338	517.218	1113.78	-1.1066	1.4e-08	1.66e-07	sp|Q7TPQ3|SHPRH_MOUSE E3 ubiquitin-protein ligase SHPRH OS=Mus musculus GN=Shprh PE=1 SV=1//1.79e-65
Dendrobium_GLEAN_10019348	92.786	46.3027	1.0028	8.41e-05	0.00056698	sp|E1U332|ALL12_OLEEU Isoflavone reductase-like protein OS=Olea europaea PE=1 SV=1//3.44314e-51
Dendrobium_GLEAN_10019369	363.965	5.02932	6.1773	8.01e-106	1.55e-103	sp|Q9SUA4|OPT5_ARATH Oligopeptide transporter 5 OS=Arabidopsis thaliana GN=OPT5 PE=2 SV=1//0
Dendrobium_GLEAN_10019395	0.293215	37.2107	-6.9876	9.25e-10	1.25e-08	sp|O22588|TIP32_ARATH Probable aquaporin TIP3-2 OS=Arabidopsis thaliana GN=TIP3-2 PE=2 SV=1//6.50794e-50
Dendrobium_GLEAN_10019405	645.367	1932.53	-1.5823	2.07e-33	9.65e-32	sp|Q9SX20|PTR18_ARATH Protein NRT1/ PTR FAMILY 3.1 OS=Arabidopsis thaliana GN=NPF3.1 PE=2 SV=1//9.46897e-81
Dendrobium_GLEAN_10019408	166.099	564.156	-1.764	3.32e-28	1.29e-26	sp|Q9SX20|PTR18_ARATH Protein NRT1/ PTR FAMILY 3.1 OS=Arabidopsis thaliana GN=NPF3.1 PE=2 SV=1//1.9018e-99
Dendrobium_GLEAN_10019431	1054.37	375.702	1.4887	5.8e-29	2.33e-27	-//-
Dendrobium_GLEAN_10019456	1.22463	32.686	-4.7383	1.14e-12	2e-11	-//-
Dendrobium_GLEAN_10019477	545.545	155.036	1.8151	0.00041394	0.0023738	sp|O49741|GATA2_ARATH GATA transcription factor 2 OS=Arabidopsis thaliana GN=GATA2 PE=2 SV=1//2.57577e-58
Dendrobium_GLEAN_10019489	2542.56	22.6968	6.8076	5.55e-171	2.17e-168	sp|Q9LHF1|LRX4_ARATH Leucine-rich repeat extensin-like protein 4 OS=Arabidopsis thaliana GN=LRX4 PE=2 SV=1//4.2272e-160
Dendrobium_GLEAN_10019529	96.2068	1394.7	-3.8577	5.24e-37	2.71e-35	sp|Q8LC45|XTH33_ARATH Probable xyloglucan endotransglucosylase/hydrolase protein 33 OS=Arabidopsis thaliana GN=XTH33 PE=2 SV=2//4.94435e-09
Dendrobium_GLEAN_10019544	556.844	109.151	2.3509	4.98e-25	1.73e-23	sp|O64515|OCT2_ARATH Organic cation/carnitine transporter 2 OS=Arabidopsis thaliana GN=OCT2 PE=2 SV=1//1.36198e-104
Dendrobium_GLEAN_10019549	121.551	24.6408	2.3024	1.61e-17	3.9e-16	sp|Q9SKX0|AB13C_ARATH ABC transporter C family member 13 OS=Arabidopsis thaliana GN=ABCC13 PE=2 SV=3//5.93976e-17
Dendrobium_GLEAN_10019573	79.8046	293.812	-1.8804	1.27e-20	3.62e-19	sp|Q9ZSK3|ADF4_ARATH Actin-depolymerizing factor 4 OS=Arabidopsis thaliana GN=ADF4 PE=2 SV=2//3.6133e-83
Dendrobium_GLEAN_10019808	1081.92	2.45261	8.7851	1.34e-42	8.16e-41	sp|Q39962|CBPR_HEVBR Citrate-binding protein OS=Hevea brasiliensis GN=CBP PE=1 SV=1//1.02553e-56
Dendrobium_GLEAN_10019815	25.5916	3.89596	2.7156	4.29e-06	3.65e-05	sp|Q3ECH2|Y1670_ARATH Probable receptor-like protein kinase At1g67000 OS=Arabidopsis thaliana GN=At1g67000 PE=2 SV=2//1.17539e-82
Dendrobium_GLEAN_10019825	251.781	63.2329	1.9934	5.79e-10	7.98e-09	sp|Q9FNE1|CRK42_ARATH Cysteine-rich receptor-like protein kinase 42 OS=Arabidopsis thaliana GN=CRK42 PE=2 SV=1//3.78836e-64
Dendrobium_GLEAN_10019933	717.549	14.902	5.5895	2.95e-152	9.3e-150	sp|O23310|NFYB3_ARATH Nuclear transcription factor Y subunit B-3 OS=Arabidopsis thaliana GN=NFYB3 PE=2 SV=1//9.05334e-57
Dendrobium_GLEAN_10020007	2407.71	1179.21	1.0298	8.27e-11	1.24e-09	-//-
Dendrobium_GLEAN_10020013	6335.11	431.168	3.877	1.21e-42	7.45e-41	sp|Q9C823|Y1523_ARATH C-type lectin receptor-like tyrosine-protein kinase At1g52310 OS=Arabidopsis thaliana GN=At1g52310 PE=2 SV=1//7.37455e-96
Dendrobium_GLEAN_10020026	2593.91	577.77	2.1666	9.19e-56	7.82e-54	sp|Q9FME8|OPT4_ARATH Oligopeptide transporter 4 OS=Arabidopsis thaliana GN=OPT4 PE=1 SV=1//0
Dendrobium_GLEAN_10020160	104.907	212.806	-1.0204	6.18e-08	6.79e-07	-//-
Dendrobium_GLEAN_10020180	1105.3	219.658	2.3311	2.03e-47	1.39e-45	-//-
Dendrobium_GLEAN_10020186	169.139	583.685	-1.787	1.4e-09	1.85e-08	sp|Q84MB6|DIOX2_ARATH Probable 2-oxoglutarate-dependent dioxygenase At3g49630 OS=Arabidopsis thaliana GN=At3g50210 PE=2 SV=1//3.5567e-27
Dendrobium_GLEAN_10020342	66.5165	141.705	-1.0911	5.83e-07	5.63e-06	sp|Q9LHA1|C8D11_ARATH Cytochrome P450 81D11 OS=Arabidopsis thaliana GN=CYP81D11 PE=2 SV=1//1.60342e-08
Dendrobium_GLEAN_10020403	56.564	178.52	-1.6581	1.21e-14	2.45e-13	sp|Q8GZ84|PUB36_ARATH U-box domain-containing protein 36 OS=Arabidopsis thaliana GN=PUB36 PE=2 SV=2//1.16305e-07
Dendrobium_GLEAN_10020406	70.4935	215.572	-1.6126	1.15e-12	2.03e-11	-//-
Dendrobium_GLEAN_10020421	251.201	1.47447	7.4125	6.74e-83	9.5e-81	sp|Q9SN22|SCL32_ARATH Scarecrow-like protein 32 OS=Arabidopsis thaliana GN=SCL32 PE=2 SV=1//1.0995e-11
Dendrobium_GLEAN_10020438	979.955	342.415	1.517	6.4e-26	2.3e-24	sp|Q9FPR3|EDR1_ARATH Serine/threonine-protein kinase EDR1 OS=Arabidopsis thaliana GN=EDR1 PE=1 SV=1//1.69727e-28
Dendrobium_GLEAN_10020439	249.87	77.6878	1.6854	1.17e-18	3.02e-17	sp|Q05609|CTR1_ARATH Serine/threonine-protein kinase CTR1 OS=Arabidopsis thaliana GN=CTR1 PE=1 SV=1//9.84236e-11
Dendrobium_GLEAN_10020468	871.117	285.833	1.6077	1.46e-10	2.13e-09	sp|O23207|FQRL2_ARATH Probable NAD(P)H dehydrogenase (quinone) FQR1-like 2 OS=Arabidopsis thaliana GN=At4g36750 PE=1 SV=1//1.743e-61
Dendrobium_GLEAN_10020477	1292.53	130.924	3.3034	7.74e-61	7.21e-59	-//-
Dendrobium_GLEAN_10020487	2534.08	1175.41	1.1083	1.38e-20	3.93e-19	-//-
Dendrobium_GLEAN_10020578	1351.28	11.1019	6.9274	1.33e-242	8.85e-240	sp|P0C035|ATL60_ARATH RING-H2 finger protein ATL60 OS=Arabidopsis thaliana GN=ATL60 PE=2 SV=1//5.86348e-24
Dendrobium_GLEAN_10020643	74.3307	181.076	-1.2846	2.06e-10	2.96e-09	sp|P27489|CB23_SOLLC Chlorophyll a-b binding protein 13, chloroplastic OS=Solanum lycopersicum GN=CAB13 PE=1 SV=1//2.62869e-167
Dendrobium_GLEAN_10020654	15.416	2.87151	2.4245	0.00085483	0.0045264	sp|P24465|C71A1_PERAE Cytochrome P450 71A1 OS=Persea americana GN=CYP71A1 PE=1 SV=2//1.54823e-119
Dendrobium_GLEAN_10020658	375.569	4.59448	6.353	1.13e-109	2.34e-107	sp|P50700|OSL3_ARATH Osmotin-like protein OSM34 OS=Arabidopsis thaliana GN=OSM34 PE=2 SV=2//3.01231e-38
Dendrobium_GLEAN_10020692	302.304	21.3077	3.8266	1.25e-62	1.2e-60	sp|Q9SZW4|HMA2_ARATH Cadmium/zinc-transporting ATPase HMA2 OS=Arabidopsis thaliana GN=HMA2 PE=2 SV=1//1.44048e-100
Dendrobium_GLEAN_10020693	220.315	11.409	4.2713	5.4e-28	2.08e-26	sp|Q9SZW4|HMA2_ARATH Cadmium/zinc-transporting ATPase HMA2 OS=Arabidopsis thaliana GN=HMA2 PE=2 SV=1//8.82126e-90
Dendrobium_GLEAN_10020698	1200.22	408.287	1.5556	3.89e-32	1.74e-30	sp|Q93Y09|SCP45_ARATH Serine carboxypeptidase-like 45 OS=Arabidopsis thaliana GN=SCPL45 PE=2 SV=1//0
Dendrobium_GLEAN_10020751	3214.32	1.73455	10.856	0	0	sp|Q39547|CUCM1_CUCME Cucumisin OS=Cucumis melo PE=1 SV=1//1.59767e-148
Dendrobium_GLEAN_10020767	3939.51	103.68	5.2478	4.32e-48	3.02e-46	sp|Q9SV60|XTH2_ARATH Xyloglucan endotransglucosylase/hydrolase protein 2 OS=Arabidopsis thaliana GN=XTH2 PE=2 SV=1//7.44354e-106
Dendrobium_GLEAN_10020818	663.628	53.0235	3.6457	9.23e-06	7.4e-05	sp|Q9SGP6|GRXC9_ARATH Glutaredoxin-C9 OS=Arabidopsis thaliana GN=GRXC9 PE=1 SV=1//4.44032e-32
Dendrobium_GLEAN_10020835	3443.14	8078.8	-1.2304	8.78e-25	3.02e-23	sp|Q9LDV4|ALAT2_ARATH Alanine aminotransferase 2, mitochondrial OS=Arabidopsis thaliana GN=ALAAT2 PE=2 SV=1//0
Dendrobium_GLEAN_10020870	234.356	895.398	-1.9338	6.35e-10	8.71e-09	sp|Q94B38|GPT2_ARATH Glucose-6-phosphate/phosphate translocator 2, chloroplastic OS=Arabidopsis thaliana GN=GPT2 PE=2 SV=2//0
Dendrobium_GLEAN_10020895	6.42345	32.0301	-2.318	2.49e-06	2.2e-05	sp|Q50EK6|C72B1_PINTA Abietadienol/abietadienal oxidase OS=Pinus taeda GN=CYP720B1 PE=1 SV=1//4.46445e-124
Dendrobium_GLEAN_10020949	368.785	26.6166	3.7924	6.92e-71	7.79e-69	sp|Q9SEE4|PIRL_SOLLC Pirin-like protein OS=Solanum lycopersicum PE=2 SV=1//1.00961e-73
Dendrobium_GLEAN_10021005	1789.87	861.356	1.0552	1.65e-06	1.5e-05	-//-
Dendrobium_GLEAN_10021027	1930.6	697.609	1.4686	1.74e-22	5.43e-21	sp|Q8S9H7|DIV_ANTMA Transcription factor DIVARICATA OS=Antirrhinum majus GN=DIVARICATA PE=2 SV=1//7.22535e-38
Dendrobium_GLEAN_10021121	246.808	684.356	-1.4714	6e-08	6.61e-07	sp|Q8VZF1|AEE7_ARATH Acetate/butyrate--CoA ligase AAE7, peroxisomal OS=Arabidopsis thaliana GN=AAE7 PE=1 SV=1//0
Dendrobium_GLEAN_10021129	162.016	438.043	-1.4349	0.00010284	0.00067904	sp|Q0D3I7|WOX11_ORYSJ WUSCHEL-related homeobox 11 OS=Oryza sativa subsp. japonica GN=WOX11 PE=2 SV=1//1.87091e-20
Dendrobium_GLEAN_10021182	148.735	2.51846	5.8841	5.32e-05	0.00037193	sp|Q9URY4|YI01_SCHPO Putative amidase C869.01 OS=Schizosaccharomyces pombe (strain 972 / ATCC 24843) GN=SPAC869.01 PE=3 SV=1//3.79437e-49
Dendrobium_GLEAN_10021183	1830.74	15.301	6.9027	1.42e-36	7.2e-35	sp|Q9URY4|YI01_SCHPO Putative amidase C869.01 OS=Schizosaccharomyces pombe (strain 972 / ATCC 24843) GN=SPAC869.01 PE=3 SV=1//1.64174e-75
Dendrobium_GLEAN_10021253	386.36	1388.47	-1.8455	1.99e-45	1.31e-43	sp|O23731|CHS8_BROFI Chalcone synthase 8 OS=Bromheadia finlaysoniana GN=CHS8 PE=2 SV=1//0
Dendrobium_GLEAN_10021254	78.4957	266.808	-1.7651	2.91e-21	8.56e-20	sp|Q9LKP7|CHSY_DIAMO Chalcone synthase OS=Dianthus monspessulanus GN=CHS PE=2 SV=1//4.60048e-29
Dendrobium_GLEAN_10021331	294.043	3.9231	6.2279	2.72e-91	4.27e-89	sp|Q94AN4|AP2L1_ARATH AP2-like ethylene-responsive transcription factor At1g16060 OS=Arabidopsis thaliana GN=At1g16060 PE=2 SV=1//4.29825e-07
Dendrobium_GLEAN_10021354	15662.9	6015.75	1.3805	1.24e-34	5.97e-33	sp|Q9ST48|DWRF8_MAIZE DELLA protein DWARF8 OS=Zea mays GN=D8 PE=1 SV=1//0
Dendrobium_GLEAN_10021376	178.035	358.94	-1.0116	1.83e-10	2.64e-09	sp|D0EL35|CTC1_ARATH CST complex subunit CTC1 OS=Arabidopsis thaliana GN=CTC1 PE=1 SV=2//4.28685e-14
Dendrobium_GLEAN_10021410	3874.09	2.43307	10.637	0	0	sp|Q9FIA1|GDL87_ARATH GDSL esterase/lipase At5g55050 OS=Arabidopsis thaliana GN=At5g55050 PE=2 SV=1//7.33978e-84
Dendrobium_GLEAN_10021475	26.9915	68.4912	-1.3434	9.82e-06	7.82e-05	sp|Q9FMV3|Y5349_ARATH CBS domain-containing protein CBSCBSPB1 OS=Arabidopsis thaliana GN=CBSCBSPB1 PE=1 SV=1//8.79008e-17
Dendrobium_GLEAN_10021601	74.289	22.1651	1.7449	2.11e-07	2.17e-06	sp|Q9LJK1|FUT11_ARATH Glycoprotein 3-alpha-L-fucosyltransferase A OS=Arabidopsis thaliana GN=FUT11 PE=2 SV=1//1.09985e-24
Dendrobium_GLEAN_10021610	1414.3	566.515	1.3199	1.87e-25	6.61e-24	sp|Q54VX4|MCFJ_DICDI Mitochondrial substrate carrier family protein J OS=Dictyostelium discoideum GN=mcfJ PE=2 SV=1//4.97782e-33
Dendrobium_GLEAN_10021633	130.717	38.1262	1.7776	7.59e-12	1.25e-10	-//-
Dendrobium_GLEAN_10021764	191.07	7.81508	4.6117	1.58e-33	7.41e-32	-//-
Dendrobium_GLEAN_10021830	35.295	93.7333	-1.4091	1.6e-07	1.67e-06	sp|O23522|PLA14_ARATH Phospholipase A1-Ibeta2, chloroplastic OS=Arabidopsis thaliana GN=At4g16820 PE=1 SV=2//7.42355e-53
Dendrobium_GLEAN_10021875	35.5529	95.2982	-1.4225	7.99e-08	8.66e-07	sp|Q9CA28|TKPR2_ARATH Tetraketide alpha-pyrone reductase 2 OS=Arabidopsis thaliana GN=TKPR2 PE=1 SV=1//7.466e-13
Dendrobium_GLEAN_10021908	58.5361	17.1481	1.7713	3.3e-07	3.32e-06	sp|P30617|LEC_GALNI Mannose-specific lectin OS=Galanthus nivalis PE=1 SV=1//3.06617e-15
Dendrobium_GLEAN_10021979	1215.92	17.4468	6.1229	9.37e-213	5.05e-210	sp|Q9SUA4|OPT5_ARATH Oligopeptide transporter 5 OS=Arabidopsis thaliana GN=OPT5 PE=2 SV=1//0
Dendrobium_GLEAN_10022043	1537.79	394.617	1.9623	2.5e-09	3.21e-08	sp|Q9LNA5|ACR8_ARATH ACT domain-containing protein ACR8 OS=Arabidopsis thaliana GN=ACR8 PE=2 SV=1//2.24263e-156
Dendrobium_GLEAN_10022080	2.23828	27.8777	-3.6387	4.66e-09	5.82e-08	sp|Q9LI65|WTR24_ARATH WAT1-related protein At3g30340 OS=Arabidopsis thaliana GN=At3g30340 PE=2 SV=1//1.18148e-95
Dendrobium_GLEAN_10022120	1648.6	3577.28	-1.1176	0.00026615	0.0016009	sp|Q46036|BLC_CITFR Outer membrane lipoprotein Blc OS=Citrobacter freundii PE=3 SV=1//1.16918e-09
Dendrobium_GLEAN_10022387	798.887	154.575	2.3697	3.33e-56	2.88e-54	sp|Q94AH8|TPS6_ARATH Alpha,alpha-trehalose-phosphate synthase [UDP-forming] 6 OS=Arabidopsis thaliana GN=TPS6 PE=1 SV=2//0
Dendrobium_GLEAN_10022434	32.2799	11.1174	1.5378	0.00050859	0.0028536	sp|Q8VYT3|Y4052_ARATH Probable LRR receptor-like serine/threonine-protein kinase At4g30520 OS=Arabidopsis thaliana GN=At4g30520 PE=2 SV=1//5.58203e-15
Dendrobium_GLEAN_10022435	52.6711	15.0405	1.8082	1.44e-05	0.00011171	sp|Q0WVM4|Y2239_ARATH Probable LRR receptor-like serine/threonine-protein kinase At2g23950 OS=Arabidopsis thaliana GN=At2g23950 PE=2 SV=1//3.01292e-34
Dendrobium_GLEAN_10022436	135.172	28.4673	2.2474	2.03e-18	5.17e-17	sp|Q0WVM4|Y2239_ARATH Probable LRR receptor-like serine/threonine-protein kinase At2g23950 OS=Arabidopsis thaliana GN=At2g23950 PE=2 SV=1//6.54681e-66
Dendrobium_GLEAN_10022451	616.433	224.34	1.4583	3.22e-23	1.04e-21	sp|Q9M1K5|ZDH13_ARATH Probable protein S-acyltransferase 4 OS=Arabidopsis thaliana GN=PAT04 PE=2 SV=1//5.61671e-132
Dendrobium_GLEAN_10022542	764.661	324.978	1.2345	2.19e-09	2.84e-08	sp|C0LGR3|Y4265_ARATH Probable LRR receptor-like serine/threonine-protein kinase At4g26540 OS=Arabidopsis thaliana GN=At4g26540 PE=2 SV=1//0
Dendrobium_GLEAN_10022547	159.947	415.997	-1.379	3.77e-18	9.44e-17	-//-
Dendrobium_GLEAN_10022554	496.222	4.58291	6.7586	3.16e-51	2.37e-49	sp|Q9LSC2|Y3589_ARATH PTI1-like tyrosine-protein kinase At3g15890 OS=Arabidopsis thaliana GN=At3g15890 PE=2 SV=1//5.36532e-56
Dendrobium_GLEAN_10022555	736.814	20.8928	5.1402	1.5e-33	7.03e-32	sp|Q9LSC2|Y3589_ARATH PTI1-like tyrosine-protein kinase At3g15890 OS=Arabidopsis thaliana GN=At3g15890 PE=2 SV=1//1.11853e-83
Dendrobium_GLEAN_10022578	83.1874	14.2027	2.5502	5.83e-15	1.22e-13	sp|Q8S340|PPA22_ARATH Purple acid phosphatase 22 OS=Arabidopsis thaliana GN=PAP22 PE=2 SV=1//4.39618e-163
Dendrobium_GLEAN_10022601	258.706	818.514	-1.6617	4.87e-21	1.42e-19	sp|Q9SVV2|XTH26_ARATH Probable xyloglucan endotransglucosylase/hydrolase protein 26 OS=Arabidopsis thaliana GN=XTH26 PE=2 SV=1//1.56749e-53
Dendrobium_GLEAN_10022603	184.331	614.996	-1.7383	1.09e-17	2.66e-16	sp|Q9SVV2|XTH26_ARATH Probable xyloglucan endotransglucosylase/hydrolase protein 26 OS=Arabidopsis thaliana GN=XTH26 PE=2 SV=1//1.78337e-54
Dendrobium_GLEAN_10022635	263.633	33.4384	2.979	2.31e-16	5.27e-15	-//-
Dendrobium_GLEAN_10022659	203.349	22.4956	3.1762	9.11e-06	7.31e-05	sp|Q9ZUN4|ACCO1_ARATH 1-aminocyclopropane-1-carboxylate oxidase 1 OS=Arabidopsis thaliana GN=ACO1 PE=2 SV=1//1.27438e-31
Dendrobium_GLEAN_10022719	26.1923	139.873	-2.4169	2.18e-21	6.46e-20	sp|Q9SVY1|ZWIP2_ARATH Zinc finger protein WIP2 OS=Arabidopsis thaliana GN=WIP2 PE=1 SV=1//1.0173e-113
Dendrobium_GLEAN_10022752	335.244	1660.32	-2.3082	4.23e-68	4.52e-66	-//-
Dendrobium_GLEAN_10022765	1051.27	2312.01	-1.137	2.65e-21	7.8e-20	sp|O48922|C98A2_SOYBN Cytochrome P450 98A2 OS=Glycine max GN=CYP98A2 PE=2 SV=1//2.3215e-118
Dendrobium_GLEAN_10022775	1019.07	3285.15	-1.6887	2.4e-29	9.74e-28	sp|Q9ZQ97|U73C4_ARATH UDP-glycosyltransferase 73C4 OS=Arabidopsis thaliana GN=UGT73C4 PE=2 SV=1//1.0311e-105
Dendrobium_GLEAN_10022776	171.425	722.203	-2.0748	2.46e-17	5.94e-16	sp|Q9ZQ94|U73C5_ARATH UDP-glycosyltransferase 73C5 OS=Arabidopsis thaliana GN=UGT73C5 PE=2 SV=1//5.80206e-28
Dendrobium_GLEAN_10022847	902.471	205.527	2.1346	3.94e-50	2.87e-48	sp|Q9LVE0|PTR33_ARATH Protein NRT1/ PTR FAMILY 6.4 OS=Arabidopsis thaliana GN=NPF6.4 PE=1 SV=1//0
Dendrobium_GLEAN_10022904	101.427	221.811	-1.1289	1.61e-09	2.12e-08	sp|Q9S9N9|CCR1_ARATH Cinnamoyl-CoA reductase 1 OS=Arabidopsis thaliana GN=CCR1 PE=1 SV=1//5.89722e-38
Dendrobium_GLEAN_10023024	18.7946	177.382	-3.2385	1.1e-36	5.62e-35	sp|Q9M202|ZAT9_ARATH Zinc finger protein ZAT9 OS=Arabidopsis thaliana GN=ZAT9 PE=2 SV=1//1.25586e-43
Dendrobium_GLEAN_10023078	100.153	45.3741	1.1423	5.16e-06	4.33e-05	sp|Q3HRN8|CNBL9_ORYSJ Calcineurin B-like protein 9 OS=Oryza sativa subsp. japonica GN=CBL9 PE=2 SV=2//8.36874e-23
Dendrobium_GLEAN_10023082	415.102	136.873	1.6006	1.23e-15	2.7e-14	sp|P93002|NPR1_ARATH Regulatory protein NPR1 OS=Arabidopsis thaliana GN=NPR1 PE=1 SV=1//2.59224e-61
Dendrobium_GLEAN_10023083	173.536	64.1488	1.4357	2.87e-07	2.9e-06	sp|Q9LFT5|EPFL1_ARATH EPIDERMAL PATTERNING FACTOR-like protein 1 OS=Arabidopsis thaliana GN=EPFL1 PE=1 SV=1//3.38995e-11
Dendrobium_GLEAN_10023108	101.405	311.294	-1.6181	1.75e-06	1.59e-05	sp|O80365|ARR8_ARATH Two-component response regulator ARR8 OS=Arabidopsis thaliana GN=ARR8 PE=1 SV=1//1.59981e-12
Dendrobium_GLEAN_10023191	5.28106	24.9009	-2.2373	4.37e-05	0.00031014	-//-
Dendrobium_GLEAN_10023267	3962.94	21565.4	-2.4441	3.55e-97	6.25e-95	sp|O23141|SPE2_ARATH Arginine decarboxylase 2 OS=Arabidopsis thaliana GN=SPE2 PE=2 SV=1//0
Dendrobium_GLEAN_10023268	5810.51	2009.26	1.532	2.11e-11	3.33e-10	sp|P28475|S6PD_MALDO NADP-dependent D-sorbitol-6-phosphate dehydrogenase OS=Malus domestica GN=S6PDH PE=2 SV=1//7.27206e-75
Dendrobium_GLEAN_10023269	3199.85	1120.85	1.5134	2.36e-15	5.06e-14	sp|P28475|S6PD_MALDO NADP-dependent D-sorbitol-6-phosphate dehydrogenase OS=Malus domestica GN=S6PDH PE=2 SV=1//8.5016e-77
Dendrobium_GLEAN_10023273	285.122	141.188	1.014	4.28e-09	5.36e-08	sp|O22193|PUB4_ARATH U-box domain-containing protein 4 OS=Arabidopsis thaliana GN=PUB4 PE=1 SV=3//1.48926e-08
Dendrobium_GLEAN_10023298	10.7174	0.698523	3.9395	0.00041531	0.0023793	sp|Q9SIH5|FB322_ARATH Probable F-box protein At1g60180 OS=Arabidopsis thaliana GN=At2g36090 PE=2 SV=1//6.13979e-41
Dendrobium_GLEAN_10023369	105.36	48.0408	1.133	4.54e-06	3.84e-05	sp|Q56XP9|ERFL1_ARATH Ethylene-responsive transcription factor-like protein At4g13040 OS=Arabidopsis thaliana GN=At4g13040 PE=2 SV=2//5.04038e-20
Dendrobium_GLEAN_10023378	39.3514	0.341482	6.8485	4.68e-17	1.11e-15	sp|P00302|STEL_TOXVR Stellacyanin OS=Toxicodendron vernicifluum PE=1 SV=1//4.81089e-11
Dendrobium_GLEAN_10023427	2959.64	1392.01	1.0883	1.03e-10	1.53e-09	sp|Q7Y223|MAN2_ARATH Mannan endo-1,4-beta-mannosidase 2 OS=Arabidopsis thaliana GN=MAN2 PE=2 SV=1//2.70723e-163
Dendrobium_GLEAN_10023429	667.003	229.478	1.5393	5.34e-13	9.64e-12	sp|Q2MHE4|HT1_ARATH Serine/threonine-protein kinase HT1 OS=Arabidopsis thaliana GN=HT1 PE=1 SV=1//2.09533e-94
Dendrobium_GLEAN_10023436	46.5054	4.57133	3.3467	3.3e-06	2.86e-05	sp|Q9ZUN4|ACCO1_ARATH 1-aminocyclopropane-1-carboxylate oxidase 1 OS=Arabidopsis thaliana GN=ACO1 PE=2 SV=1//2.4528e-81
Dendrobium_GLEAN_10023455	368.202	0.357041	10.01	2.36e-38	1.28e-36	sp|A3A9H6|ACET1_ORYSJ Probable ascorbate-specific transmembrane electron transporter 1 OS=Oryza sativa subsp. japonica GN=Os02g0642300 PE=3 SV=1//1.68353e-19
Dendrobium_GLEAN_10023486	143.843	64.2183	1.1634	1.05e-07	1.12e-06	sp|Q9SEE4|PIRL_SOLLC Pirin-like protein OS=Solanum lycopersicum PE=2 SV=1//3.0116e-115
Dendrobium_GLEAN_10023561	19.8905	2.13826	3.2176	7.17e-06	5.88e-05	sp|Q69V23|CESA3_ORYSJ Probable cellulose synthase A catalytic subunit 3 [UDP-forming] OS=Oryza sativa subsp. japonica GN=CESA3 PE=2 SV=1//8.25601e-62
Dendrobium_GLEAN_10023562	317.608	104.712	1.6008	1.91e-19	5.13e-18	sp|Q9SJ22|CESA9_ARATH Probable cellulose synthase A catalytic subunit 9 [UDP-forming] OS=Arabidopsis thaliana GN=CESA9 PE=2 SV=1//2.32141e-158
Dendrobium_GLEAN_10023575	684.402	81.4869	3.0702	5.51e-77	6.96e-75	-//-
Dendrobium_GLEAN_10023607	1542.21	246.799	2.6436	4.15e-83	5.92e-81	sp|A2YU42|CSLD2_ORYSI Cellulose synthase-like protein D2 OS=Oryza sativa subsp. indica GN=CSLD2 PE=3 SV=1//0
Dendrobium_GLEAN_10023608	379.329	54.7262	2.7931	2.68e-39	1.49e-37	sp|Q9M9M4|CSLD3_ARATH Cellulose synthase-like protein D3 OS=Arabidopsis thaliana GN=CSLD3 PE=1 SV=1//3.97361e-71
Dendrobium_GLEAN_10023642	221.652	444.052	-1.0024	1.52e-09	2e-08	sp|O64468|GDL36_ARATH GDSL esterase/lipase At2g19050 OS=Arabidopsis thaliana GN=At2g19050 PE=3 SV=1//1.51439e-39
Dendrobium_GLEAN_10023699	242.755	1688.21	-2.7979	7.98e-26	2.86e-24	sp|P22195|PER1_ARAHY Cationic peroxidase 1 OS=Arachis hypogaea GN=PNC1 PE=1 SV=2//4.7105e-158
Dendrobium_GLEAN_10023708	0.900946	15.39	-4.0944	6.59e-06	5.45e-05	sp|Q39266|ZFP7_ARATH Zinc finger protein 7 OS=Arabidopsis thaliana GN=ZFP7 PE=2 SV=1//1.91963e-14
Dendrobium_GLEAN_10023801	579.668	40.0196	3.8564	2.22e-94	3.66e-92	sp|Q9FWC1|TRE_ORYSJ Probable trehalase OS=Oryza sativa subsp. japonica GN=Os10g0521000 PE=2 SV=1//1.40029e-56
Dendrobium_GLEAN_10023845	155.949	487.875	-1.6454	4.04e-11	6.23e-10	sp|Q84WQ5|CBSX5_ARATH CBS domain-containing protein CBSX5 OS=Arabidopsis thaliana GN=CBSX5 PE=2 SV=2//3.3995e-71
Dendrobium_GLEAN_10023877	54.8097	0.341482	7.3265	5.76e-08	6.36e-07	sp|P24465|C71A1_PERAE Cytochrome P450 71A1 OS=Persea americana GN=CYP71A1 PE=1 SV=2//2.07599e-137
Dendrobium_GLEAN_10023879	31.6023	6.74071	2.2291	0.00012619	0.00081666	-//-
Dendrobium_GLEAN_10023892	617.552	3.84567	7.3272	2.07e-137	5.75e-135	sp|Q9LX14|UFC_ARATH Protein UPSTREAM OF FLC OS=Arabidopsis thaliana GN=UFC PE=2 SV=1//2.38118e-20
Dendrobium_GLEAN_10023927	294.671	623.888	-1.0822	1.89e-10	2.72e-09	sp|Q8LGU1|AB8C_ARATH ABC transporter C family member 8 OS=Arabidopsis thaliana GN=ABCC8 PE=2 SV=3//1.26304e-09
Dendrobium_GLEAN_10024051	438.31	139.357	1.6532	5.03e-10	6.97e-09	sp|Q9LPR8|SCL3_ARATH Scarecrow-like protein 3 OS=Arabidopsis thaliana GN=SCL3 PE=2 SV=1//3.87647e-61
Dendrobium_GLEAN_10024054	261.25	115.639	1.1758	5.3e-11	8.09e-10	sp|Q93ZS4|NIK3_ARATH Protein NSP-INTERACTING KINASE 3 OS=Arabidopsis thaliana GN=NIK3 PE=1 SV=1//9.98757e-130
Dendrobium_GLEAN_10024078	30.7994	929.734	-4.9158	5.29e-25	1.83e-23	sp|Q3E8Z8|PME28_ARATH Putative pectinesterase/pectinesterase inhibitor 28 OS=Arabidopsis thaliana GN=PME28 PE=2 SV=1//6.78183e-178
Dendrobium_GLEAN_10024098	455.02	133.11	1.7733	3.79e-13	6.92e-12	sp|Q9FFA7|RUP2_ARATH WD repeat-containing protein RUP2 OS=Arabidopsis thaliana GN=RUP2 PE=1 SV=1//1.67543e-66
Dendrobium_GLEAN_10024210	2174.45	13845.8	-2.6707	1.63e-05	0.00012539	sp|Q9SE26|ACEA_DENCR Isocitrate lyase OS=Dendrobium crumenatum GN=ICL PE=2 SV=1//0
Dendrobium_GLEAN_10024357	15.6627	59.1127	-1.9161	1.97e-05	0.00014923	sp|Q42883|ECAP_SOLLC Calcium-transporting ATPase, endoplasmic reticulum-type OS=Solanum lycopersicum GN=LCA1 PE=2 SV=1//0
Dendrobium_GLEAN_10024363	90.3984	37.9203	1.2533	2.71e-06	2.38e-05	-//-
Dendrobium_GLEAN_10024464	865.432	4019.65	-2.2156	1.06e-07	1.13e-06	-//-
Dendrobium_GLEAN_10024483	646.989	184.96	1.8065	1.62e-33	7.56e-32	sp|C0LGJ1|Y1743_ARATH Probable LRR receptor-like serine/threonine-protein kinase At1g74360 OS=Arabidopsis thaliana GN=At1g74360 PE=2 SV=1//0
Dendrobium_GLEAN_10024526	102.053	218.029	-1.0952	1.02e-06	9.5e-06	sp|P13917|7SB1_SOYBN Basic 7S globulin OS=Glycine max GN=BG PE=1 SV=2//1.31564e-42
Dendrobium_GLEAN_10024558	68.2809	8.97955	2.9268	5.25e-15	1.1e-13	sp|Q8VZ80|PLT5_ARATH Polyol transporter 5 OS=Arabidopsis thaliana GN=PLT5 PE=1 SV=2//6.64017e-140
Dendrobium_GLEAN_10024582	864.495	131.132	2.7208	1.92e-11	3.05e-10	sp|Q9MBG5|CML30_ARATH Probable calcium-binding protein CML30 OS=Arabidopsis thaliana GN=CML30 PE=2 SV=1//3.73025e-31
Dendrobium_GLEAN_10024594	1571.83	561.72	1.4845	1.67e-31	7.31e-30	sp|Q9LT96|Y5977_ARATH Probable leucine-rich repeat receptor-like protein kinase At5g49770 OS=Arabidopsis thaliana GN=At5g49770 PE=2 SV=1//0
Dendrobium_GLEAN_10024749	61.4304	16.9429	1.8583	6.47e-08	7.09e-07	sp|Q5W736|CIPKI_ORYSJ CBL-interacting protein kinase 18 OS=Oryza sativa subsp. japonica GN=CIPK18 PE=2 SV=1//4.26165e-48
Dendrobium_GLEAN_10024789	246.551	19.911	3.6302	2.1e-51	1.59e-49	sp|O64474|HMA4_ARATH Putative cadmium/zinc-transporting ATPase HMA4 OS=Arabidopsis thaliana GN=HMA4 PE=1 SV=2//1.62288e-94
Dendrobium_GLEAN_10024790	139.654	4.33441	5.0099	3.97e-36	1.98e-34	sp|Q9SZW4|HMA2_ARATH Cadmium/zinc-transporting ATPase HMA2 OS=Arabidopsis thaliana GN=HMA2 PE=2 SV=1//1.0963e-18
Dendrobium_GLEAN_10024848	57.9545	3.18586	4.1852	3.24e-18	8.17e-17	sp|Q9FLV9|SLAH3_ARATH S-type anion channel SLAH3 OS=Arabidopsis thaliana GN=SLAH3 PE=1 SV=1//0
Dendrobium_GLEAN_10024861	153.805	60.3534	1.3496	2.23e-05	0.00016724	sp|Q94J16|HFA4B_ORYSJ Heat stress transcription factor A-4b OS=Oryza sativa subsp. japonica GN=HSFA4B PE=2 SV=1//7.65563e-69
Dendrobium_GLEAN_10024873	1668.24	5168.38	-1.6314	6.16e-44	3.94e-42	sp|Q767C8|IH5GT_IRIHO Cyanidin 3-O-rutinoside 5-O-glucosyltransferase OS=Iris hollandica GN=5GT PE=1 SV=1//3.89669e-113
Dendrobium_GLEAN_10024913	107.752	299.096	-1.4729	0.00063325	0.0034625	sp|Q9SQZ0|CAAT7_ARATH Cationic amino acid transporter 7, chloroplastic OS=Arabidopsis thaliana GN=CAT7 PE=3 SV=1//0
Dendrobium_GLEAN_10024914	46.5138	140.987	-1.5998	0.00035745	0.0020815	sp|Q9SQZ0|CAAT7_ARATH Cationic amino acid transporter 7, chloroplastic OS=Arabidopsis thaliana GN=CAT7 PE=3 SV=1//3.29677e-44
Dendrobium_GLEAN_10024956	333.904	96.1403	1.7962	4.59e-18	1.14e-16	sp|Q5XF57|Y5576_ARATH Probable receptor-like serine/threonine-protein kinase At5g57670 OS=Arabidopsis thaliana GN=At5g57670 PE=2 SV=1//2.26125e-116
Dendrobium_GLEAN_10024969	301.373	12.534	4.5876	4.54e-75	5.51e-73	sp|Q9SYK0|HEXO2_ARATH Beta-hexosaminidase 2 OS=Arabidopsis thaliana GN=HEXO2 PE=1 SV=1//0
Dendrobium_GLEAN_10024982	144.637	39.6622	1.8666	0.000364	0.0021157	sp|Q9ZPE7|EXO_ARATH Protein EXORDIUM OS=Arabidopsis thaliana GN=EXO PE=2 SV=1//4.51215e-81
Dendrobium_GLEAN_10025046	144.698	62.24	1.2171	3.22e-08	3.66e-07	-//-
Dendrobium_GLEAN_10025048	54.9838	21.6032	1.3478	7.08e-05	0.00048265	-//-
Dendrobium_GLEAN_10025114	241.644	845.818	-1.8075	1.35e-37	7.13e-36	sp|Q9SS80|U503A_ARATH UPF0503 protein At3g09070, chloroplastic OS=Arabidopsis thaliana GN=At3g09070 PE=1 SV=1//6.65815e-14
Dendrobium_GLEAN_10025136	356.146	175.316	1.0225	0.00014315	0.00091716	sp|Q94C25|Y5005_ARATH Probable receptor-like protein kinase At5g20050 OS=Arabidopsis thaliana GN=At5g20050 PE=2 SV=1//7.94125e-106
Dendrobium_GLEAN_10025168	499.482	91.4795	2.4489	1.88e-47	1.29e-45	sp|Q10QA5|D14_ORYSJ Probable strigolactone esterase D14 OS=Oryza sativa subsp. japonica GN=D14 PE=1 SV=1//1.20499e-62
Dendrobium_GLEAN_10025219	541.632	1.09428	8.9512	3.78e-153	1.21e-150	sp|Q945B4|AOP3L_ARATH 2-oxoglutarate-dependent dioxygenase AOP3 OS=Arabidopsis thaliana GN=AOP3 PE=2 SV=1//1.25471e-28
Dendrobium_GLEAN_10025223	3525.14	1010.43	1.8027	5.03e-41	2.96e-39	sp|Q9FNL7|PTR3_ARATH Protein NRT1/ PTR FAMILY 5.2 OS=Arabidopsis thaliana GN=NPF5.2 PE=2 SV=1//0
Dendrobium_GLEAN_10025232	200.003	91.4438	1.1291	6.11e-09	7.55e-08	sp|Q9M2P4|SINA2_ARATH E3 ubiquitin-protein ligase SINAT2 OS=Arabidopsis thaliana GN=SINAT2 PE=1 SV=1//2.94765e-30
Dendrobium_GLEAN_10025241	456.455	96.6525	2.2396	7.5e-08	8.15e-07	sp|O22193|PUB4_ARATH U-box domain-containing protein 4 OS=Arabidopsis thaliana GN=PUB4 PE=1 SV=3//3.51075e-36
Dendrobium_GLEAN_10025270	22.6829	157.055	-2.7916	1.06e-09	1.42e-08	sp|Q84JH9|TBL25_ARATH Protein trichome birefringence-like 25 OS=Arabidopsis thaliana GN=TBL25 PE=2 SV=1//6.64535e-38
Dendrobium_GLEAN_10025349	461.494	1025.08	-1.1514	2.12e-15	4.55e-14	sp|P37392|TBB1_LUPAL Tubulin beta-1 chain OS=Lupinus albus GN=TUBB1 PE=3 SV=1//2.30704e-147
Dendrobium_GLEAN_10025350	322.522	680.485	-1.0772	7.67e-15	1.58e-13	sp|Q40106|TBB2_LUPAL Tubulin beta-2 chain OS=Lupinus albus GN=TUBB2 PE=3 SV=1//1.09213e-145
Dendrobium_GLEAN_10025352	198.51	20.1823	3.298	2.15e-39	1.2e-37	sp|Q6NKX1|PROD2_ARATH Proline dehydrogenase 2, mitochondrial OS=Arabidopsis thaliana GN=POX2 PE=2 SV=1//3.41823e-25
Dendrobium_GLEAN_10025405	377.091	34.0012	3.4713	5.92e-24	1.97e-22	sp|Q9SZE7|PER51_ARATH Peroxidase 51 OS=Arabidopsis thaliana GN=PER51 PE=2 SV=1//1.7814e-139
Dendrobium_GLEAN_10025408	215.021	48.6034	2.1453	6.02e-23	1.92e-21	sp|Q8S340|PPA22_ARATH Purple acid phosphatase 22 OS=Arabidopsis thaliana GN=PAP22 PE=2 SV=1//2.11134e-130
Dendrobium_GLEAN_10025413	747.453	177.868	2.0712	0.00022783	0.0013945	-//-
Dendrobium_GLEAN_10025415	272.077	16.8575	4.0125	1.58e-21	4.72e-20	-//-
Dendrobium_GLEAN_10025456	491.544	214.222	1.1982	2.35e-15	5.04e-14	sp|Q9LXA8|BXL6_ARATH Probable beta-D-xylosidase 6 OS=Arabidopsis thaliana GN=BXL6 PE=2 SV=1//3.17505e-55
Dendrobium_GLEAN_10025457	972.001	449.738	1.1119	4.13e-17	9.79e-16	sp|Q9LXA8|BXL6_ARATH Probable beta-D-xylosidase 6 OS=Arabidopsis thaliana GN=BXL6 PE=2 SV=1//3.49998e-126
Dendrobium_GLEAN_10025468	255.904	113.105	1.1779	1.08e-07	1.15e-06	-//-
Dendrobium_GLEAN_10025524	93.7199	3.57402	4.7127	2.57e-26	9.4e-25	sp|Q9SSC7|LOR5_ARATH Protein LURP-one-related 5 OS=Arabidopsis thaliana GN=At1g80120 PE=1 SV=1//3.76907e-21
Dendrobium_GLEAN_10025613	37.5458	14.5789	1.3648	0.00082143	0.0043735	-//-
Dendrobium_GLEAN_10025617	851.523	372.458	1.193	1.1e-18	2.84e-17	sp|Q43077|AMO_PEA Primary amine oxidase OS=Pisum sativum PE=1 SV=1//0
Dendrobium_GLEAN_10025668	341.193	20.7293	4.0408	3.95e-51	2.95e-49	sp|Q69LA1|PROT2_ORYSJ Probable proline transporter 2 OS=Oryza sativa subsp. japonica GN=LOC_Os07g01090 PE=2 SV=1//9.20254e-106
Dendrobium_GLEAN_10025670	110.727	18.6424	2.5704	1.25e-18	3.21e-17	sp|Q9SR40|LAC7_ARATH Laccase-7 OS=Arabidopsis thaliana GN=LAC7 PE=2 SV=1//0
Dendrobium_GLEAN_10025671	529.195	1190.23	-1.1694	1.61e-09	2.12e-08	sp|Q948U0|RBOHA_SOLTU Respiratory burst oxidase homolog protein A OS=Solanum tuberosum GN=RBOHA PE=1 SV=1//0
Dendrobium_GLEAN_10025758	59.6753	139.395	-1.224	3.74e-08	4.22e-07	-//-
Dendrobium_GLEAN_10025765	19.5425	87.6386	-2.165	6.55e-09	8.07e-08	-//-
Dendrobium_GLEAN_10025791	37.3044	9.9613	1.9049	3.07e-05	0.00022475	sp|Q9M363|B561I_ARATH Cytochrome b561 and DOMON domain-containing protein At3g61750 OS=Arabidopsis thaliana GN=At3g61750 PE=3 SV=1//5.85748e-41
Dendrobium_GLEAN_10025842	161.437	868.356	-2.4273	4.17e-05	0.00029663	sp|Q7Y232|U73B4_ARATH UDP-glycosyltransferase 73B4 OS=Arabidopsis thaliana GN=UGT73B4 PE=2 SV=1//1.97929e-45
Dendrobium_GLEAN_10025889	513.641	1300.35	-1.3401	2.67e-17	6.4e-16	sp|Q9SZN7|HIP26_ARATH Heavy metal-associated isoprenylated plant protein 26 OS=Arabidopsis thaliana GN=HIPP26 PE=1 SV=1//2.88961e-55
Dendrobium_GLEAN_10025944	3107.52	736.284	2.0774	1.41e-33	6.63e-32	sp|Q9SCQ6|IDD2_ARATH Protein indeterminate-domain 2 OS=Arabidopsis thaliana GN=IDD2 PE=2 SV=1//8.36622e-84
Dendrobium_GLEAN_10025958	144.914	6.05738	4.5804	2.38e-32	1.07e-30	-//-
Dendrobium_GLEAN_10025961	261.534	93.3078	1.4869	9.62e-16	2.13e-14	sp|Q9M1K5|ZDH13_ARATH Probable protein S-acyltransferase 4 OS=Arabidopsis thaliana GN=PAT04 PE=2 SV=1//6.79309e-100
Dendrobium_GLEAN_10025985	364.674	859.217	-1.2364	6.75e-20	1.85e-18	sp|Q9SUA4|OPT5_ARATH Oligopeptide transporter 5 OS=Arabidopsis thaliana GN=OPT5 PE=2 SV=1//0
Dendrobium_GLEAN_10025986	173.498	444.859	-1.3584	2.13e-18	5.39e-17	sp|Q9FG72|OPT1_ARATH Oligopeptide transporter 1 OS=Arabidopsis thaliana GN=OPT1 PE=2 SV=1//2.02911e-76
Dendrobium_GLEAN_10026014	378.21	125.652	1.5897	2.32e-21	6.87e-20	-//-
Dendrobium_GLEAN_10026020	109.087	48.9256	1.1568	2.09e-06	1.87e-05	sp|Q2QN36|P2C78_ORYSJ Probable protein phosphatase 2C 78 OS=Oryza sativa subsp. japonica GN=Os12g0580900 PE=2 SV=1//5.60786e-100
Dendrobium_GLEAN_10026053	88.2966	192.658	-1.1256	7.06e-09	8.67e-08	-//-
Dendrobium_GLEAN_10026116	73.0419	159.954	-1.1309	5.26e-08	5.84e-07	sp|Q7XP59|GLR31_ORYSJ Glutamate receptor 3.1 OS=Oryza sativa subsp. japonica GN=GLR3.1 PE=1 SV=1//0
Dendrobium_GLEAN_10026141	1073.03	455.136	1.2373	2.83e-21	8.32e-20	sp|O04249|STP7_ARATH Sugar transport protein 7 OS=Arabidopsis thaliana GN=STP7 PE=2 SV=1//0
Dendrobium_GLEAN_10026176	611.139	203.177	1.5888	0.00028749	0.001714	sp|B6SM63|NNJA5_MAIZE Ninja-family protein 5 OS=Zea mays PE=2 SV=1//4.81998e-07
Dendrobium_GLEAN_10026206	443.71	151.312	1.5521	2.6e-22	8.03e-21	sp|Q8L608|HPSE2_ARATH Heparanase-like protein 2 OS=Arabidopsis thaliana GN=At5g61250 PE=2 SV=1//0
Dendrobium_GLEAN_10026270	78.4105	29.3171	1.4193	6.76e-07	6.47e-06	sp|O80683|CAB25_ARATH Calmodulin-binding protein 25 OS=Arabidopsis thaliana GN=CAMBP25 PE=1 SV=1//3.74803e-14
Dendrobium_GLEAN_10026280	151.818	44.6416	1.7659	1.64e-14	3.28e-13	sp|Q43314|DHE1_ARATH Glutamate dehydrogenase 1 OS=Arabidopsis thaliana GN=GDH1 PE=2 SV=1//7.15179e-39
Dendrobium_GLEAN_10026322	1592.65	78.4224	4.344	6.41e-169	2.48e-166	sp|Q84TG3|PUB23_ARATH E3 ubiquitin-protein ligase PUB23 OS=Arabidopsis thaliana GN=PUB23 PE=1 SV=1//1.42024e-49
Dendrobium_GLEAN_10026326	22975.8	6045.46	1.9262	1.05e-63	1.04e-61	sp|Q9FLG1|BXL4_ARATH Beta-D-xylosidase 4 OS=Arabidopsis thaliana GN=BXL4 PE=1 SV=1//0
Dendrobium_GLEAN_10026329	41.9264	265.108	-2.6606	7.9e-05	0.0005347	sp|Q9SF32|IQD1_ARATH Protein IQ-DOMAIN 1 OS=Arabidopsis thaliana GN=IQD1 PE=1 SV=1//1.69014e-43
Dendrobium_GLEAN_10026339	91.2015	26.1432	1.8026	8.02e-08	8.68e-07	-//-
Dendrobium_GLEAN_10026400	1000.82	409.149	1.2905	7.94e-09	9.68e-08	sp|P27933|AMY3D_ORYSJ Alpha-amylase isozyme 3D OS=Oryza sativa subsp. japonica GN=AMY1.3 PE=2 SV=2//0
Dendrobium_GLEAN_10026401	1350.14	485.919	1.4743	3.62e-30	1.52e-28	sp|P27933|AMY3D_ORYSJ Alpha-amylase isozyme 3D OS=Oryza sativa subsp. japonica GN=AMY1.3 PE=2 SV=2//0
Dendrobium_GLEAN_10026410	110.091	44.4244	1.3093	1.5e-07	1.57e-06	sp|P48422|C86A1_ARATH Cytochrome P450 86A1 OS=Arabidopsis thaliana GN=CYP86A1 PE=1 SV=2//1.52416e-158
Dendrobium_GLEAN_10026417	98.3044	21.0907	2.2206	2.43e-14	4.8e-13	sp|Q9M1S3|ARP1_ARATH Probable RNA-binding protein ARP1 OS=Arabidopsis thaliana GN=ARP1 PE=2 SV=1//2.66449e-42
Dendrobium_GLEAN_10026475	964.568	389.6	1.3079	1.48e-10	2.16e-09	sp|Q9ZRF1|MTDH_FRAAN Probable mannitol dehydrogenase OS=Fragaria ananassa GN=CAD PE=2 SV=1//8.43794e-59
Dendrobium_GLEAN_10026559	69.0113	7.40015	3.2212	6.2e-06	5.15e-05	sp|A7PQW3|E13B_VITVI Glucan endo-1,3-beta-glucosidase OS=Vitis vinifera GN=VIT_06s0061g00120 PE=1 SV=2//5.49234e-95
Dendrobium_GLEAN_10026623	10268.4	4662.72	1.139	1.58e-19	4.28e-18	sp|P12360|CB11_SOLLC Chlorophyll a-b binding protein 6A, chloroplastic OS=Solanum lycopersicum GN=CAB6A PE=2 SV=1//9.24851e-136
Dendrobium_GLEAN_10026726	868.524	205.936	2.0764	3.63e-47	2.48e-45	sp|Q9LX14|UFC_ARATH Protein UPSTREAM OF FLC OS=Arabidopsis thaliana GN=UFC PE=2 SV=1//1.62236e-39
Dendrobium_GLEAN_10026746	297.307	7.11692	5.3846	3.87e-24	1.31e-22	sp|Q8GU89|AB37G_ORYSJ ABC transporter G family member 37 OS=Oryza sativa subsp. japonica GN=ABCG37 PE=2 SV=1//2.2732e-19
Dendrobium_GLEAN_10026882	83.2517	27.1755	1.6152	3.11e-08	3.54e-07	sp|C0LGH3|Y5614_ARATH Probable LRR receptor-like serine/threonine-protein kinase At1g56140 OS=Arabidopsis thaliana GN=At1g56140 PE=2 SV=2//1.8708e-44
Dendrobium_GLEAN_10026922	37.2368	3.213	3.5347	8.03e-11	1.21e-09	-//-
Dendrobium_GLEAN_10026924	37.5456	4.98662	2.9125	5.42e-09	6.74e-08	sp|Q9FMY4|Y5316_ARATH Uncharacterized protein At5g23160 OS=Arabidopsis thaliana GN=At5g23160 PE=2 SV=1//9.6495e-08
Dendrobium_GLEAN_10026932	2958.56	1206.25	1.2944	2.41e-05	0.00018005	sp|Q9XF43|KCS6_ARATH 3-ketoacyl-CoA synthase 6 OS=Arabidopsis thaliana GN=CUT1 PE=1 SV=1//0
Dendrobium_GLEAN_10027008	507.043	161.767	1.6482	3.45e-26	1.26e-24	-//-
Dendrobium_GLEAN_10027016	109.997	254.695	-1.2113	1.68e-11	2.69e-10	sp|F4KGY6|RVE1_ARATH Protein REVEILLE 1 OS=Arabidopsis thaliana GN=RVE1 PE=2 SV=1//1.7919e-33
Dendrobium_GLEAN_10027024	75.6305	22.6972	1.7365	1.27e-08	1.52e-07	sp|Q9LPZ9|SD113_ARATH G-type lectin S-receptor-like serine/threonine-protein kinase SD1-13 OS=Arabidopsis thaliana GN=SD113 PE=1 SV=2//3.56978e-42
Dendrobium_GLEAN_10027025	367.809	89.5938	2.0375	1.03e-09	1.39e-08	sp|O81906|B120_ARATH G-type lectin S-receptor-like serine/threonine-protein kinase B120 OS=Arabidopsis thaliana GN=B120 PE=2 SV=1//1.0078e-166
Dendrobium_GLEAN_10027033	480.843	216.681	1.15	2.43e-14	4.81e-13	-//-
Dendrobium_GLEAN_10027070	0.893845	17.5007	-4.2912	8.41e-07	7.95e-06	sp|Q54GU0|ARSB_DICDI Putative transporter arsB OS=Dictyostelium discoideum GN=arsB PE=2 SV=1//9.07888e-36
Dendrobium_GLEAN_10027073	155.396	1787.72	-3.5241	2.43e-51	1.83e-49	sp|Q6ZAL2|TPP6_ORYSJ Probable trehalose-phosphate phosphatase 6 OS=Oryza sativa subsp. japonica GN=TPP6 PE=2 SV=1//1.79895e-142
Dendrobium_GLEAN_10027115	1.17286	12.7825	-3.4461	0.00018933	0.0011784	sp|Q84TE6|NAC22_ARATH NAC domain-containing protein 21/22 OS=Arabidopsis thaliana GN=NAC021 PE=1 SV=2//3.69932e-39
Dendrobium_GLEAN_10027180	135.859	12.86	3.4012	5.7e-26	2.05e-24	sp|Q9XHM5|G2OX2_PEA Gibberellin 2-beta-dioxygenase 2 OS=Pisum sativum GN=GA2OX2 PE=2 SV=1//9.77004e-59
Dendrobium_GLEAN_10027248	56.5585	6.86842	3.0417	2.66e-13	4.92e-12	sp|B6ETT4|SYT2_ARATH Synaptotagmin-2 OS=Arabidopsis thaliana GN=SYT2 PE=2 SV=1//1.37422e-07
Dendrobium_GLEAN_10027250	544.584	58.929	3.2081	5.34e-50	3.87e-48	sp|B6ETT4|SYT2_ARATH Synaptotagmin-2 OS=Arabidopsis thaliana GN=SYT2 PE=2 SV=1//2.49696e-118
Dendrobium_GLEAN_10027252	701.293	8.55268	6.3575	3.36e-164	1.19e-161	sp|Q9FHK4|Y5519_ARATH Uncharacterized protein At5g05190 OS=Arabidopsis thaliana GN=Y-1 PE=1 SV=1//4.03946e-14
Dendrobium_GLEAN_10027263	189.643	422.501	-1.1557	8.15e-14	1.56e-12	sp|Q84MA9|Y1063_ARATH Inactive leucine-rich repeat receptor-like serine/threonine-protein kinase At1g60630 OS=Arabidopsis thaliana GN=At1g60630 PE=2 SV=1//7.59645e-56
Dendrobium_GLEAN_10027280	22.0891	60.9464	-1.4642	3.62e-05	0.00026167	sp|Q9SGP2|HSL1_ARATH Receptor-like protein kinase HSL1 OS=Arabidopsis thaliana GN=HSL1 PE=2 SV=1//0
Dendrobium_GLEAN_10027328	71.9188	254.035	-1.8206	1.51e-21	4.52e-20	sp|Q9SX20|PTR18_ARATH Protein NRT1/ PTR FAMILY 3.1 OS=Arabidopsis thaliana GN=NPF3.1 PE=2 SV=1//1.36803e-33
Dendrobium_GLEAN_10027333	58.5265	0.341482	7.4211	1.94e-23	6.32e-22	-//-
Dendrobium_GLEAN_10027348	142.939	66.4108	1.1059	4.29e-07	4.23e-06	-//-
Dendrobium_GLEAN_10027400	172.943	14.8933	3.5376	1.61e-15	3.48e-14	sp|Q93XX5|Y5713_ARATH PI-PLC X domain-containing protein At5g67130 OS=Arabidopsis thaliana GN=At5g67130 PE=1 SV=1//4.8079e-63
Dendrobium_GLEAN_10027416	246.226	26.8254	3.1983	1.91e-31	8.29e-30	-//-
Dendrobium_GLEAN_10027443	25.9243	161.834	-2.6421	0.00051261	0.0028714	sp|Q94CK9|LRP1_ARATH Protein LATERAL ROOT PRIMORDIUM 1 OS=Arabidopsis thaliana GN=LRP1 PE=1 SV=1//1.16614e-45
Dendrobium_GLEAN_10027444	15.9323	116.694	-2.8727	5.53e-23	1.77e-21	sp|Q94CK9|LRP1_ARATH Protein LATERAL ROOT PRIMORDIUM 1 OS=Arabidopsis thaliana GN=LRP1 PE=1 SV=1//1.33218e-17
Dendrobium_GLEAN_10027469	715.396	276.248	1.3728	2.28e-06	2.03e-05	sp|B9X287|C7346_ORYSJ Cytochrome P450 734A6 OS=Oryza sativa subsp. japonica GN=CYP734A6 PE=2 SV=1//0
Dendrobium_GLEAN_10027474	434.911	81.774	2.411	2.8e-43	1.76e-41	sp|Q9FJ95|DHSO_ARATH Sorbitol dehydrogenase OS=Arabidopsis thaliana GN=SDH PE=1 SV=1//1.91537e-47
Dendrobium_GLEAN_10027512	2.41169	25.6653	-3.4117	8.2e-08	8.88e-07	sp|Q9SRM0|ATL66_ARATH RING-H2 finger protein ATL66 OS=Arabidopsis thaliana GN=ATL66 PE=2 SV=1//2.51727e-16
Dendrobium_GLEAN_10027543	12.8593	250.241	-4.2824	3.23e-19	8.58e-18	sp|Q9SPL4|AMP22_MACIN Vicilin-like antimicrobial peptides 2-2 OS=Macadamia integrifolia GN=AMP2-2 PE=2 SV=1//1.02526e-21
Dendrobium_GLEAN_10027600	0.337883	16.7635	-5.6327	8.29e-08	8.96e-07	sp|Q9XGX0|SHI_ARATH Protein SHORT INTERNODES OS=Arabidopsis thaliana GN=SHI PE=1 SV=1//6.1769e-48
Dendrobium_GLEAN_10027638	297.759	84.3454	1.8198	2.92e-23	9.43e-22	-//-
Dendrobium_GLEAN_10027655	1400.07	605.851	1.2085	2.64e-10	3.75e-09	sp|Q9M2D8|Y3126_ARATH Uncharacterized protein At3g61260 OS=Arabidopsis thaliana GN=At3g61260 PE=1 SV=1//2.58158e-08
Dendrobium_GLEAN_10027772	2833.91	5.30495	9.0612	1.15e-100	2.07e-98	sp|Q39962|CBPR_HEVBR Citrate-binding protein OS=Hevea brasiliensis GN=CBP PE=1 SV=1//8.52037e-80
Dendrobium_GLEAN_10027847	4873.25	2.04889	11.216	0	0	sp|A2XQE8|SAG39_ORYSI Senescence-specific cysteine protease SAG39 OS=Oryza sativa subsp. indica GN=OsI_14861 PE=3 SV=1//2.58843e-135
Dendrobium_GLEAN_10027887	75.6186	237.417	-1.6506	1.52e-17	3.69e-16	sp|Q5BQN5|WAP_SOLLC WPP domain-associated protein (Fragment) OS=Solanum lycopersicum GN=WAP PE=1 SV=1//3.24443e-38
Dendrobium_GLEAN_10027912	5.22219	21.409	-2.0355	0.00044988	0.0025575	sp|Q9ZWC5|SCL18_ARATH Scarecrow-like protein 18 OS=Arabidopsis thaliana GN=SCL18 PE=2 SV=1//1.80023e-101
Dendrobium_GLEAN_10027918	3623.42	9.16943	8.6263	9.81e-45	6.38e-43	sp|Q9ZVH0|FEZ_ARATH Protein FEZ OS=Arabidopsis thaliana GN=FEZ PE=2 SV=1//9.91317e-36
Dendrobium_GLEAN_10027942	428.272	891.671	-1.058	8.33e-13	1.49e-11	-//-
Dendrobium_GLEAN_10027995	389.809	806.175	-1.0483	8.18e-15	1.68e-13	sp|Q9ZVM9|Y1461_ARATH Probable serine/threonine-protein kinase At1g54610 OS=Arabidopsis thaliana GN=At1g54610 PE=1 SV=1//1.1153e-120
Dendrobium_GLEAN_10028079	515.93	3.213	7.3271	1.62e-145	4.74e-143	sp|Q0CR35|EXGA_ASPTN Probable glucan 1,3-beta-glucosidase A OS=Aspergillus terreus (strain NIH 2624 / FGSC A1156) GN=exgA PE=3 SV=1//2.10501e-12
Dendrobium_GLEAN_10028289	83.4765	302.431	-1.8572	4.37e-12	7.35e-11	-//-
Dendrobium_GLEAN_10028340	598.819	298.35	1.0051	2.37e-12	4.07e-11	sp|Q9FGM1|PYL8_ARATH Abscisic acid receptor PYL8 OS=Arabidopsis thaliana GN=PYL8 PE=1 SV=1//1.14141e-33
Dendrobium_GLEAN_10028376	1414.98	6378.38	-2.1724	1.17e-50	8.63e-49	sp|Q6Z9F4|CIPK6_ORYSJ CBL-interacting protein kinase 6 OS=Oryza sativa subsp. japonica GN=CIPK6 PE=2 SV=1//3.50718e-155
Dendrobium_GLEAN_10028379	11510.6	4124.42	1.4807	1.77e-11	2.83e-10	sp|Q75L11|H2A6_ORYSJ Probable histone H2A.6 OS=Oryza sativa subsp. japonica GN=Os05g0113900 PE=2 SV=2//8.28193e-50
Dendrobium_GLEAN_10028393	1461.11	441.798	1.7256	6.73e-32	3e-30	sp|Q6NKZ9|Y4345_ARATH Probable receptor-like serine/threonine-protein kinase At4g34500 OS=Arabidopsis thaliana GN=At4g34500 PE=2 SV=1//1.837e-174
Dendrobium_GLEAN_10028505	819.939	215.074	1.9307	5.15e-41	3.03e-39	sp|B9I2J6|AXEP_POPTR L-Ala-D/L-amino acid epimerase OS=Populus trichocarpa GN=POPTR_0012s05040g PE=3 SV=2//9.85942e-49
Dendrobium_GLEAN_10028507	1240.79	317.781	1.9652	7.87e-23	2.5e-21	sp|B9I2J6|AXEP_POPTR L-Ala-D/L-amino acid epimerase OS=Populus trichocarpa GN=POPTR_0012s05040g PE=3 SV=2//3.67443e-35
Dendrobium_GLEAN_10028541	17.6613	53.497	-1.5989	4.81e-06	4.06e-05	sp|Q67VS7|CSLA9_ORYSJ Probable mannan synthase 9 OS=Oryza sativa subsp. japonica GN=CSLA9 PE=2 SV=1//0
Dendrobium_GLEAN_10028578	3905.95	219.677	4.1522	1.26e-125	3.07e-123	-//-
Dendrobium_GLEAN_10028625	2071.9	7768.77	-1.9067	9.83e-61	9.11e-59	sp|E1U332|ALL12_OLEEU Isoflavone reductase-like protein OS=Olea europaea PE=1 SV=1//4.16465e-128
Dendrobium_GLEAN_10028654	528.038	201.492	1.3899	4.73e-16	1.06e-14	sp|O80946|AB1G_ARATH ABC transporter G family member 1 OS=Arabidopsis thaliana GN=ABCG1 PE=2 SV=1//0
Dendrobium_GLEAN_10028662	411.074	868.026	-1.0783	2.49e-13	4.62e-12	sp|Q6Z248|HOX20_ORYSJ Homeobox-leucine zipper protein HOX20 OS=Oryza sativa subsp. japonica GN=HOX20 PE=2 SV=1//2.36741e-49
Dendrobium_GLEAN_10028665	495.893	206.877	1.2613	5.44e-14	1.05e-12	-//-
Dendrobium_GLEAN_10028727	336.236	115.799	1.5379	9.45e-18	2.31e-16	-//-
Dendrobium_GLEAN_10028767	512.517	37.7493	3.7631	9.57e-86	1.42e-83	sp|Q9C9G4|ENDO2_ARATH Endonuclease 2 OS=Arabidopsis thaliana GN=ENDO2 PE=1 SV=1//8.74392e-28
Dendrobium_GLEAN_10028785	45.3462	98.7394	-1.1226	6.75e-06	5.58e-05	-//-
Dendrobium_GLEAN_10028844	3977.64	1465.92	1.4401	7.45e-07	7.09e-06	sp|Q9LMI0|TPS7_ARATH Probable alpha,alpha-trehalose-phosphate synthase [UDP-forming] 7 OS=Arabidopsis thaliana GN=TPS7 PE=1 SV=1//0
Dendrobium_GLEAN_10028932	147.266	345.142	-1.2288	7.26e-08	7.91e-07	sp|Q8S983|ARFK_ORYSJ Auxin response factor 11 OS=Oryza sativa subsp. japonica GN=ARF11 PE=2 SV=1//1.59957e-26
Dendrobium_GLEAN_10028945	309.974	98.4714	1.6544	1.3e-20	3.7e-19	sp|Q2RAS0|ACA5_ORYSJ Probable calcium-transporting ATPase 5, plasma membrane-type OS=Oryza sativa subsp. japonica GN=Os11g0140400 PE=3 SV=1//0
Dendrobium_GLEAN_10028965	87.8957	15.6964	2.4854	5.09e-15	1.07e-13	sp|Q29Q28|UTR2_ARATH UDP-galactose/UDP-glucose transporter 2 OS=Arabidopsis thaliana GN=UTR2 PE=2 SV=1//5.70513e-44
Dendrobium_GLEAN_10029008	3426.25	14.8741	7.8477	1.87e-294	1.87e-291	sp|P34914|HYES_MOUSE Bifunctional epoxide hydrolase 2 OS=Mus musculus GN=Ephx2 PE=1 SV=2//1.85844e-50
Dendrobium_GLEAN_10029014	1561.34	4352.82	-1.4792	6.2e-21	1.79e-19	sp|P37225|MAON_SOLTU NAD-dependent malic enzyme 59 kDa isoform, mitochondrial OS=Solanum tuberosum PE=1 SV=1//6.22041e-119
Dendrobium_GLEAN_10029016	1346.01	3756.97	-1.4809	7.51e-36	3.73e-34	sp|Q8L7K9|MAO2_ARATH NAD-dependent malic enzyme 2, mitochondrial OS=Arabidopsis thaliana GN=NAD-ME2 PE=1 SV=1//1.54203e-09
Dendrobium_GLEAN_10029037	30.2991	67.7529	-1.161	0.00020686	0.0012766	sp|P92812|RM02_ORYSJ 60S ribosomal protein L2, mitochondrial OS=Oryza sativa subsp. japonica GN=RPL2 PE=2 SV=2//1.64809e-120
Dendrobium_GLEAN_10029117	2437.6	332.173	2.8755	1.97e-105	3.76e-103	sp|G5E8K5|ANK3_MOUSE Ankyrin-3 OS=Mus musculus GN=Ank3 PE=1 SV=1//2.81996e-17
Dendrobium_GLEAN_10029154	133.857	538.624	-2.0086	6.62e-18	1.63e-16	sp|Q9LYS2|AB10C_ARATH ABC transporter C family member 10 OS=Arabidopsis thaliana GN=ABCC10 PE=2 SV=2//8.52608e-07
Dendrobium_GLEAN_10029155	439.123	1890.55	-2.1061	3e-17	7.17e-16	sp|Q9LYS2|AB10C_ARATH ABC transporter C family member 10 OS=Arabidopsis thaliana GN=ABCC10 PE=2 SV=2//0
Dendrobium_GLEAN_10029158	482.962	1915.06	-1.9874	1.36e-14	2.74e-13	sp|Q9LYS2|AB10C_ARATH ABC transporter C family member 10 OS=Arabidopsis thaliana GN=ABCC10 PE=2 SV=2//0
Dendrobium_GLEAN_10029220	11.0716	46.4578	-2.0691	1.17e-07	1.24e-06	-//-
Dendrobium_GLEAN_10029272	1319.1	2772.58	-1.0717	2.43e-09	3.13e-08	sp|Q9CA27|EF118_ARATH Ethylene-responsive transcription factor ERF118 OS=Arabidopsis thaliana GN=ERF118 PE=2 SV=1//9.41169e-18
Dendrobium_GLEAN_10029430	122.662	60.1057	1.0291	7.45e-06	6.09e-05	sp|Q9SG96|ATL72_ARATH RING-H2 finger protein ATL72 OS=Arabidopsis thaliana GN=ATL72 PE=2 SV=1//2.05134e-18
Dendrobium_GLEAN_10029536	965.177	5760.2	-2.5773	5.29e-08	5.87e-07	sp|Q02921|NO93_SOYBN Early nodulin-93 OS=Glycine max PE=2 SV=1//4.82484e-17
Dendrobium_GLEAN_10029623	757.196	339.154	1.1587	3.99e-17	9.46e-16	sp|Q8LJW3|ACR4_ARATH ACT domain-containing protein ACR4 OS=Arabidopsis thaliana GN=ACR4 PE=2 SV=1//0
Dendrobium_GLEAN_10029626	388.837	5.64607	6.1058	6.75e-110	1.41e-107	-//-
Dendrobium_GLEAN_10029627	863.88	261.644	1.7232	8.69e-35	4.22e-33	sp|D1MI46|C76BA_SWEMU Geraniol 8-hydroxylase OS=Swertia mussotii GN=CYP76B10 PE=1 SV=1//3.43166e-108
Dendrobium_GLEAN_10029717	0.300315	21.3703	-6.153	6.19e-10	8.51e-09	-//-
Dendrobium_GLEAN_10029754	1184.98	274.027	2.1125	1.38e-53	1.12e-51	sp|Q9ZU65|OFP7_ARATH Transcription repressor OFP7 OS=Arabidopsis thaliana GN=OFP7 PE=2 SV=1//1.24322e-21
Dendrobium_GLEAN_10029805	594.945	243.864	1.2867	1.62e-18	4.13e-17	-//-
Dendrobium_GLEAN_10029817	116.44	296.868	-1.3502	7.56e-15	1.56e-13	sp|F4KGY6|RVE1_ARATH Protein REVEILLE 1 OS=Arabidopsis thaliana GN=RVE1 PE=2 SV=1//2.96476e-14
Dendrobium_GLEAN_10029858	2146.33	32.3633	6.0514	7.53e-173	3.12e-170	sp|I3PFJ9|DOD1W_BETVU 4,5-DOPA dioxygenase extradiol 1 OS=Beta vulgaris GN=DODA1 PE=2 SV=1//1.84544e-84
Dendrobium_GLEAN_10029864	1163.14	360.888	1.6884	8.88e-37	4.55e-35	sp|Q05609|CTR1_ARATH Serine/threonine-protein kinase CTR1 OS=Arabidopsis thaliana GN=CTR1 PE=1 SV=1//1.76883e-07
Dendrobium_GLEAN_10029910	348.359	70.9532	2.2956	8.5e-20	2.32e-18	sp|Q9M1S3|ARP1_ARATH Probable RNA-binding protein ARP1 OS=Arabidopsis thaliana GN=ARP1 PE=2 SV=1//3.11383e-42
Dendrobium_GLEAN_10029975	15.5245	1.76168	3.1395	0.00010543	0.00069435	sp|Q9LZV8|ATL74_ARATH RING-H2 finger protein ATL74 OS=Arabidopsis thaliana GN=ATL74 PE=2 SV=1//1.35751e-16
Dendrobium_GLEAN_10029977	961.932	430.708	1.1592	8.25e-06	6.69e-05	-//-
Dendrobium_GLEAN_10029983	1479.4	396.398	1.9	5.56e-06	4.64e-05	sp|Q9LEX0|P2A13_ARATH F-box protein PP2-A13 OS=Arabidopsis thaliana GN=PP2A13 PE=1 SV=1//1.09437e-90
Dendrobium_GLEAN_10030010	78.6586	16.6318	2.2417	1.6e-05	0.00012373	sp|Q7XI08|XB34_ORYSJ Probable E3 ubiquitin-protein ligase XBOS34 OS=Oryza sativa subsp. japonica GN=XBOS34 PE=2 SV=1//1.80952e-15
Dendrobium_GLEAN_10030075	513.272	51.2191	3.325	1.22e-73	1.42e-71	-//-
Dendrobium_GLEAN_10030109	12.8451	58.0137	-2.1752	1.54e-09	2.03e-08	sp|O49459|NAC73_ARATH NAC domain-containing protein 73 OS=Arabidopsis thaliana GN=NAC073 PE=2 SV=1//3.64435e-50
Dendrobium_GLEAN_10030115	186.104	0.682964	8.0901	8.71e-42	5.18e-40	sp|Q9SLC4|ATL40_ARATH RING-H2 finger protein ATL40 OS=Arabidopsis thaliana GN=ATL40 PE=2 SV=1//2.3806e-20
Dendrobium_GLEAN_10030175	345.697	31.7353	3.4453	7.57e-21	2.18e-19	-//-
Dendrobium_GLEAN_10030212	143.173	53.7213	1.4142	4.95e-10	6.87e-09	sp|Q9FKW8|STR18_ARATH Thiosulfate sulfurtransferase 18 OS=Arabidopsis thaliana GN=STR18 PE=1 SV=1//1.61959e-29
Dendrobium_GLEAN_10030215	28.7755	109.634	-1.9298	2.57e-07	2.62e-06	sp|Q9SK91|BH094_ARATH Transcription factor bHLH94 OS=Arabidopsis thaliana GN=BHLH94 PE=2 SV=2//1.56534e-64
Dendrobium_GLEAN_10030257	15.9932	40.8158	-1.3517	0.00043843	0.0025	sp|A7PZL3|PGLR_VITVI Probable polygalacturonase OS=Vitis vinifera GN=GSVIVT00026920001 PE=1 SV=1//6.6345e-30
Dendrobium_GLEAN_10030284	10.0884	31.2885	-1.6329	0.00024886	0.0015093	sp|Q2QMT2|Y1223_ORYSJ B3 domain-containing protein Os12g0592300 OS=Oryza sativa subsp. japonica GN=Os12g0592300 PE=2 SV=2//1.42006e-15
Dendrobium_GLEAN_10030323	721.102	117.134	2.622	1.04e-62	1.01e-60	sp|Q9M0Y3|ENT3_ARATH Equilibrative nucleotide transporter 3 OS=Arabidopsis thaliana GN=ENT3 PE=1 SV=1//1.43708e-163
Dendrobium_GLEAN_10030331	3.77742	17.7692	-2.2339	0.00053449	0.0029758	sp|Q8GRL4|HOX19_ORYSJ Homeobox-leucine zipper protein HOX19 OS=Oryza sativa subsp. japonica GN=HOX19 PE=2 SV=1//4.38619e-50
Dendrobium_GLEAN_10030339	24.5617	58.8085	-1.2596	7.98e-05	0.00054017	sp|Q6AXC6|DDX11_MOUSE Probable ATP-dependent RNA helicase DDX11 OS=Mus musculus GN=Ddx11 PE=2 SV=1//1.14247e-116
Dendrobium_GLEAN_10030376	216.493	82.5818	1.3904	1.07e-07	1.14e-06	sp|O80450|TGT3B_ARATH Trihelix transcription factor GT-3b OS=Arabidopsis thaliana GN=GT-3B PE=1 SV=1//2.24885e-17
Dendrobium_GLEAN_10030379	134.004	298.172	-1.1539	1.73e-11	2.77e-10	sp|Q8RWE8|GGAP1_ARATH GDP-L-galactose phosphorylase 1 OS=Arabidopsis thaliana GN=VTC2 PE=1 SV=1//1.57152e-65
Dendrobium_GLEAN_10030380	105.232	276.645	-1.3945	6.16e-15	1.28e-13	sp|Q9FLP9|GGAP2_ARATH GDP-L-galactose phosphorylase 2 OS=Arabidopsis thaliana GN=VTC5 PE=1 SV=1//2.73469e-45
Dendrobium_GLEAN_10030409	1463.68	34.4393	5.4094	1.03e-48	7.27e-47	sp|Q5NE24|NSP2_MEDTR Nodulation-signaling pathway 2 protein OS=Medicago truncatula GN=NSP2 PE=1 SV=1//1.32029e-104
Dendrobium_GLEAN_10030430	155.706	46.1121	1.7556	1.35e-14	2.73e-13	sp|O49686|PYR1_ARATH Abscisic acid receptor PYR1 OS=Arabidopsis thaliana GN=PYR1 PE=1 SV=1//6.03875e-77
Dendrobium_GLEAN_10030571	98.2098	234.499	-1.2556	1.82e-11	2.91e-10	sp|P33530|PHYA1_TOBAC Phytochrome A1 OS=Nicotiana tabacum GN=PHYA1 PE=3 SV=1//0
Dendrobium_GLEAN_10030596	573.878	284.784	1.0109	2.19e-12	3.76e-11	sp|Q12288|YL126_YEAST Putative glutamine amidotransferase YLR126C OS=Saccharomyces cerevisiae (strain ATCC 204508 / S288c) GN=YLR126C PE=1 SV=1//4.13477e-06
Dendrobium_GLEAN_10030612	3002.28	409.334	2.8747	4.36e-26	1.58e-24	-//-
Dendrobium_GLEAN_10030613	32.5335	72.8571	-1.1631	4.99e-05	0.00035094	sp|Q9LY87|RGLG2_ARATH E3 ubiquitin-protein ligase RGLG2 OS=Arabidopsis thaliana GN=RGLG2 PE=1 SV=1//9.97967e-86
Dendrobium_GLEAN_10030730	184.952	49.7363	1.8948	2.83e-18	7.13e-17	sp|Q9SRV7|SY131_ARATH Putative syntaxin-131 OS=Arabidopsis thaliana GN=SYP131 PE=3 SV=1//1.38112e-07
Dendrobium_GLEAN_10030771	69.0641	3.53133	4.2897	9.2e-22	2.77e-20	sp|Q9LJU7|PPA18_ARATH Purple acid phosphatase 18 OS=Arabidopsis thaliana GN=PAP18 PE=2 SV=1//8.28672e-24
Dendrobium_GLEAN_10030784	1437.44	493.385	1.5427	6.34e-06	5.25e-05	sp|Q9FLF4|PUB27_ARATH U-box domain-containing protein 27 OS=Arabidopsis thaliana GN=PUB27 PE=2 SV=1//7.42005e-76
Dendrobium_GLEAN_10030891	149.494	0.357041	8.7098	9.97e-37	5.1e-35	sp|P83886|ASAL_ALLSA Mannose-specific lectin OS=Allium sativum GN=LECASAL PE=1 SV=3//2.66436e-29
Dendrobium_GLEAN_10030895	730.816	51.5795	3.8246	1.08e-105	2.07e-103	sp|P30617|LEC_GALNI Mannose-specific lectin OS=Galanthus nivalis PE=1 SV=1//4.52767e-28
Dendrobium_GLEAN_10030896	941.651	5.72784	7.3611	1.78e-208	9.33e-206	sp|P30617|LEC_GALNI Mannose-specific lectin OS=Galanthus nivalis PE=1 SV=1//3.16413e-24
Dendrobium_GLEAN_10030908	178.742	2.13826	6.3853	4.51e-13	8.19e-12	sp|Q9SX78|CXE2_ARATH Probable carboxylesterase 2 OS=Arabidopsis thaliana GN=CXE2 PE=2 SV=1//6.31122e-80
Dendrobium_GLEAN_10030924	1378.4	616.858	1.16	3.63e-20	1.01e-18	sp|Q5E9H5|BCS1_BOVIN Mitochondrial chaperone BCS1 OS=Bos taurus GN=BCS1L PE=2 SV=1//7.78868e-18
Dendrobium_GLEAN_10031032	12.1853	115.104	-3.2397	4.52e-26	1.64e-24	-//-
Dendrobium_GLEAN_10031082	898.776	25.2854	5.1516	2.75e-85	4.02e-83	sp|Q9LV60|CRR55_ARATH Cysteine-rich repeat secretory protein 55 OS=Arabidopsis thaliana GN=CRRSP55 PE=2 SV=1//3.12127e-23
Dendrobium_GLEAN_10031126	336.027	138.68	1.2768	0.00093927	0.00492	sp|P22195|PER1_ARAHY Cationic peroxidase 1 OS=Arachis hypogaea GN=PNC1 PE=1 SV=2//3.1503e-102
Dendrobium_GLEAN_10031156	746.684	363.771	1.0375	4.18e-14	8.14e-13	-//-
Dendrobium_GLEAN_10031173	102.546	22.8025	2.169	2.71e-11	4.24e-10	sp|Q8W3M4|Y4744_ARATH Uncharacterized protein At4g06744 OS=Arabidopsis thaliana GN=At4g06744 PE=2 SV=1//2.87953e-99
Dendrobium_GLEAN_10031222	164.342	14.6452	3.4882	2.06e-36	1.04e-34	sp|Q9FWW9|GSXL2_ARATH Flavin-containing monooxygenase FMO GS-OX-like 2 OS=Arabidopsis thaliana GN=At1g12200 PE=2 SV=1//5.73703e-24
Dendrobium_GLEAN_10031310	736.141	102.767	2.8406	0.00011267	0.0007379	-//-
Dendrobium_GLEAN_10031340	332.049	142.34	1.2221	2.42e-13	4.5e-12	sp|Q9LZM4|WAKLQ_ARATH Wall-associated receptor kinase-like 20 OS=Arabidopsis thaliana GN=WAKL20 PE=2 SV=1//2.07147e-174
Dendrobium_GLEAN_10031419	112.422	2.91421	5.2697	7.47e-27	2.77e-25	sp|Q8VZ80|PLT5_ARATH Polyol transporter 5 OS=Arabidopsis thaliana GN=PLT5 PE=1 SV=2//0
Dendrobium_GLEAN_10031459	112.17	235.157	-1.0679	0.00020453	0.0012644	sp|P29023|CHIB_MAIZE Endochitinase B (Fragment) OS=Zea mays PE=1 SV=1//7.15655e-102
Dendrobium_GLEAN_10031461	6.73797	81.5313	-3.597	8.84e-06	7.12e-05	sp|P81391|MYB05_ANTMA Myb-related protein 305 OS=Antirrhinum majus GN=MYB305 PE=2 SV=1//2.49464e-76
Dendrobium_GLEAN_10031517	323.381	91.7792	1.817	5.4e-10	7.46e-09	sp|O22307|C71DB_LOTJA Cytochrome P450 71D11 (Fragment) OS=Lotus japonicus GN=CYP71D11 PE=2 SV=1//6.91543e-62
Dendrobium_GLEAN_10031536	6.08373	31.0516	-2.3516	1.81e-06	1.64e-05	sp|Q7XA40|RGA3_SOLBU Putative disease resistance protein RGA3 OS=Solanum bulbocastanum GN=RGA3 PE=2 SV=2//1.7876e-67
Dendrobium_GLEAN_10031548	137.085	13.9427	3.2975	0.00037812	0.0021884	sp|Q9C9W9|ADO3_ARATH Adagio protein 3 OS=Arabidopsis thaliana GN=ADO3 PE=1 SV=1//7.23207e-13
Dendrobium_GLEAN_10031549	321.242	38.1725	3.0731	8.5e-05	0.00057206	sp|Q2R2W1|ADO3_ORYSJ Adagio-like protein 3 OS=Oryza sativa subsp. japonica GN=Os11g0547000 PE=2 SV=2//2.09309e-08
Dendrobium_GLEAN_10031610	145.868	379.112	-1.378	3.41e-17	8.11e-16	sp|F4J3G5|CTPA3_ARATH Carboxyl-terminal-processing peptidase 3, chloroplastic OS=Arabidopsis thaliana GN=CTPA3 PE=3 SV=1//3.12564e-36
Dendrobium_GLEAN_10031668	3143.62	873.559	1.8474	6.64e-12	1.1e-10	sp|Q8VZP6|GUX8_ARATH Putative glucuronosyltransferase PGSIP8 OS=Arabidopsis thaliana GN=PGSIP8 PE=2 SV=1//0
Dendrobium_GLEAN_10031673	7.74452	27.3575	-1.8207	0.0002297	0.0014045	-//-
Dendrobium_GLEAN_10031744	499.485	177.827	1.49	4.77e-22	1.46e-20	-//-
Dendrobium_GLEAN_10031760	3.00522	21.0711	-2.8097	1.66e-05	0.00012772	sp|Q944H0|PEAM2_ARATH Phosphomethylethanolamine N-methyltransferase OS=Arabidopsis thaliana GN=NMT2 PE=2 SV=2//2.98801e-15
Dendrobium_GLEAN_10031816	80.1249	187.233	-1.2245	1.65e-05	0.00012663	-//-
Dendrobium_GLEAN_10031852	365.514	65.5719	2.4788	1.11e-16	2.56e-15	-//-
Dendrobium_GLEAN_10031887	401.673	804.89	-1.0028	1.43e-10	2.1e-09	-//-
Dendrobium_GLEAN_10031946	89.0296	0.698523	6.9938	2.2e-19	5.89e-18	sp|O64815|HLS1L_ARATH Probable N-acetyltransferase HLS1-like OS=Arabidopsis thaliana GN=At2g23060 PE=2 SV=1//2.888e-101
Dendrobium_GLEAN_10032012	779.903	289.794	1.4283	3.77e-08	4.25e-07	sp|O80536|PIF3_ARATH Transcription factor PIF3 OS=Arabidopsis thaliana GN=PIF3 PE=1 SV=1//3.28862e-22
Dendrobium_GLEAN_10032038	3155.11	7739.67	-1.2946	8.83e-14	1.68e-12	sp|Q9SHH6|GSTUO_ARATH Glutathione S-transferase U24 OS=Arabidopsis thaliana GN=GSTU24 PE=2 SV=1//7.60915e-76
Dendrobium_GLEAN_10032040	192.441	579.378	-1.5901	2.21e-25	7.76e-24	sp|Q9SHH6|GSTUO_ARATH Glutathione S-transferase U24 OS=Arabidopsis thaliana GN=GSTU24 PE=2 SV=1//2.41783e-74
Dendrobium_GLEAN_10032058	2005.74	73.365	4.7729	5.42e-30	2.26e-28	-//-
Dendrobium_GLEAN_10032126	754.611	8.45173	6.4803	8.38e-135	2.3e-132	sp|Q5W274|PDR3_TOBAC Pleiotropic drug resistance protein 3 OS=Nicotiana tabacum GN=PDR3 PE=2 SV=1//2.07107e-18
Dendrobium_GLEAN_10032181	3307.68	130.621	4.6624	6.63e-227	4.02e-224	sp|Q9FWC1|TRE_ORYSJ Probable trehalase OS=Oryza sativa subsp. japonica GN=Os10g0521000 PE=2 SV=1//0
Dendrobium_GLEAN_10032222	449.57	13.205	5.0894	3.78e-107	7.51e-105	sp|Q7XKU5|DAO_ORYSJ 2-oxoglutarate-dependent dioxygenase DAO OS=Oryza sativa subsp. japonica GN=DAO PE=2 SV=2//2.66089e-90
Dendrobium_GLEAN_10032227	8.48832	45.2772	-2.4152	0.0004913	0.0027666	sp|Q7XR61|MTK1_ORYSJ Methylthioribose kinase 1 OS=Oryza sativa subsp. japonica GN=MTK1 PE=2 SV=1//5.93089e-70
Dendrobium_GLEAN_10032389	62.7474	19.003	1.7233	2.82e-07	2.86e-06	-//-
Dendrobium_GLEAN_10032439	462.517	43.4616	3.4117	1.36e-71	1.55e-69	sp|Q67Y83|SCP51_ARATH Serine carboxypeptidase-like 51 OS=Arabidopsis thaliana GN=SCPL51 PE=2 SV=2//0
Dendrobium_GLEAN_10032445	62.5641	11.1873	2.4835	3.01e-05	0.00022115	sp|A2YMR0|NAC10_ORYSI NAC transcription factor ONAC010 OS=Oryza sativa subsp. indica GN=ONAC010 PE=3 SV=1//7.26459e-80
Dendrobium_GLEAN_10032447	115.302	47.4077	1.2822	1.3e-07	1.37e-06	-//-
Dendrobium_GLEAN_10032555	214.132	0.341482	9.2925	9.68e-81	1.31e-78	sp|Q8VZ22|BH103_ARATH Transcription factor bHLH103 OS=Arabidopsis thaliana GN=BHLH103 PE=2 SV=1//1.44439e-22
Dendrobium_GLEAN_10032605	84.9954	31.9831	1.4101	0.00019394	0.0012053	sp|Q9SG96|ATL72_ARATH RING-H2 finger protein ATL72 OS=Arabidopsis thaliana GN=ATL72 PE=2 SV=1//4.78753e-31
Dendrobium_GLEAN_10032614	2518.71	900.698	1.4836	7.11e-19	1.85e-17	sp|Q92609|TBCD5_HUMAN TBC1 domain family member 5 OS=Homo sapiens GN=TBC1D5 PE=1 SV=1//6.19246e-28
Dendrobium_GLEAN_10032710	527.958	261.174	1.0154	3.34e-10	4.7e-09	-//-
Dendrobium_GLEAN_10032714	71.889	194.953	-1.4393	1.19e-12	2.1e-11	sp|Q9SX78|CXE2_ARATH Probable carboxylesterase 2 OS=Arabidopsis thaliana GN=CXE2 PE=2 SV=1//6.54731e-78
Dendrobium_GLEAN_10032924	4351.43	1750.42	1.3138	2.17e-29	8.82e-28	sp|Q94CD1|HHT1_ARATH Omega-hydroxypalmitate O-feruloyl transferase OS=Arabidopsis thaliana GN=HHT1 PE=1 SV=1//5.94782e-171
Dendrobium_GLEAN_10032925	1342.92	504.903	1.4113	4.69e-28	1.82e-26	sp|Q94CD1|HHT1_ARATH Omega-hydroxypalmitate O-feruloyl transferase OS=Arabidopsis thaliana GN=HHT1 PE=1 SV=1//5.41328e-59
Dendrobium_GLEAN_10032931	0.924312	13.2752	-3.8442	5.01e-05	0.00035211	sp|Q8S8S7|PUB34_ARATH U-box domain-containing protein 34 OS=Arabidopsis thaliana GN=PUB34 PE=3 SV=1//3.9271e-107
Dendrobium_GLEAN_10032940	843.873	1704.27	-1.0141	7.44e-17	1.73e-15	sp|Q9SX78|CXE2_ARATH Probable carboxylesterase 2 OS=Arabidopsis thaliana GN=CXE2 PE=2 SV=1//2.80709e-95
Dendrobium_GLEAN_10032960	302.808	7.49313	5.3367	8.65e-85	1.25e-82	sp|Q9LZV3|MAN6_ARATH Mannan endo-1,4-beta-mannosidase 6 OS=Arabidopsis thaliana GN=MAN6 PE=2 SV=1//4.17974e-37
Dendrobium_GLEAN_10032963	24.5961	66.4615	-1.4341	5.45e-06	4.55e-05	sp|Q9LNG5|PPP7L_ARATH Serine/threonine-protein phosphatase 7 long form homolog OS=Arabidopsis thaliana GN=At1g48120 PE=2 SV=1//5.04051e-24
Dendrobium_GLEAN_10032995	296.506	95.3987	1.636	6.1e-08	6.71e-07	sp|Q84KJ6|AMT31_ORYSJ Ammonium transporter 3 member 1 OS=Oryza sativa subsp. japonica GN=AMT3-1 PE=2 SV=1//7.49746e-121
Dendrobium_GLEAN_10032996	166.123	51.4014	1.6924	2.48e-14	4.9e-13	sp|Q851M9|AMT32_ORYSJ Ammonium transporter 3 member 2 OS=Oryza sativa subsp. japonica GN=AMT3-2 PE=2 SV=1//4.04016e-121
Dendrobium_GLEAN_10033009	14.0534	54.1449	-1.9459	7.36e-08	8.01e-07	sp|Q8LPH6|MYB86_ARATH Transcription factor MYB86 OS=Arabidopsis thaliana GN=MYB86 PE=2 SV=1//3.0607e-78
Dendrobium_GLEAN_10033033	627.398	254.758	1.3003	0.0001991	0.0012345	sp|P10707|CB2D_SOLLC Chlorophyll a-b binding protein 1D (Fragment) OS=Solanum lycopersicum GN=CAB1D PE=3 SV=1//5.85133e-23
Dendrobium_GLEAN_10033037	1569.39	9.93055	7.3041	2.32e-55	1.97e-53	-//-
Dendrobium_GLEAN_10033071	7955.68	4.56735	10.766	4.52e-171	1.79e-168	sp|A7PQW3|E13B_VITVI Glucan endo-1,3-beta-glucosidase OS=Vitis vinifera GN=VIT_06s0061g00120 PE=1 SV=2//1.33613e-118
Dendrobium_GLEAN_10033081	3281.1	1405.53	1.2231	2.34e-25	8.22e-24	sp|Q10LG8|TLP6_ORYSJ Tubby-like F-box protein 6 OS=Oryza sativa subsp. japonica GN=TULP6 PE=2 SV=1//0
Dendrobium_GLEAN_10033105	488.768	234.755	1.058	1.55e-12	2.71e-11	sp|Q6NPN9|DWA2_ARATH WD repeat-containing protein DWA2 OS=Arabidopsis thaliana GN=DWA2 PE=1 SV=1//1.31752e-09
Dendrobium_GLEAN_10033251	5383.19	1044.69	2.3654	2.91e-85	4.25e-83	sp|G5E8K5|ANK3_MOUSE Ankyrin-3 OS=Mus musculus GN=Ank3 PE=1 SV=1//4.39469e-09
Dendrobium_GLEAN_10033261	787.173	1683.35	-1.0966	1.13e-08	1.36e-07	-//-
Dendrobium_GLEAN_10033268	578.114	8.49118	6.0892	7.24e-05	0.00049247	sp|Q9SZ06|EF109_ARATH Ethylene-responsive transcription factor ERF109 OS=Arabidopsis thaliana GN=ERF109 PE=1 SV=1//3.17903e-23
Dendrobium_GLEAN_10033272	21.0578	0.368617	5.8361	6.33e-05	0.00043517	sp|Q9SZ06|EF109_ARATH Ethylene-responsive transcription factor ERF109 OS=Arabidopsis thaliana GN=ERF109 PE=1 SV=1//2.59661e-28
Dendrobium_GLEAN_10033303	412.372	2099.01	-2.3477	2.03e-12	3.5e-11	sp|P25317|GSTXA_TOBAC Probable glutathione S-transferase parA OS=Nicotiana tabacum GN=PARA PE=2 SV=1//1.22755e-92
Dendrobium_GLEAN_10033342	158.275	50.8577	1.6379	2.83e-13	5.23e-12	sp|Q9SWF9|ZFNL_PEA Zinc finger CCCH domain-containing protein ZFN-like OS=Pisum sativum PE=2 SV=1//1.05793e-14
Dendrobium_GLEAN_10033410	264.98	0.698523	8.5674	2.74e-94	4.49e-92	sp|Q9FLC6|ATL73_ARATH RING-H2 finger protein ATL73 OS=Arabidopsis thaliana GN=ATL73 PE=2 SV=1//1.50454e-18
Dendrobium_GLEAN_10033462	1688.29	788.961	1.0975	0.0004999	0.0028081	sp|Q8H191|PAO4_ARATH Probable polyamine oxidase 4 OS=Arabidopsis thaliana GN=PAO4 PE=1 SV=1//1.9312e-107
Dendrobium_GLEAN_10033477	828.55	0.682964	10.245	1.71e-89	2.62e-87	sp|Q9SA49|SAU41_ARATH Auxin-responsive protein SAUR41 OS=Arabidopsis thaliana GN=SAUR41 PE=2 SV=1//5.12971e-16
Dendrobium_GLEAN_10033571	212.096	632.345	-1.576	1.96e-23	6.37e-22	sp|Q948Z4|SNAK1_SOLTU Snakin-1 OS=Solanum tuberosum GN=SN1 PE=1 SV=1//1.58699e-28
Dendrobium_GLEAN_10033588	317.134	40.517	2.9685	8.26e-48	5.7e-46	-//-
Dendrobium_GLEAN_10033600	497.892	74.09	2.7485	2.59e-09	3.33e-08	sp|Q93ZL5|CDF2_ARATH Cyclic dof factor 2 OS=Arabidopsis thaliana GN=CDF2 PE=1 SV=2//5.98461e-66
Dendrobium_GLEAN_10033628	475.531	150.014	1.6644	7.71e-26	2.77e-24	sp|D9J0Z8|AAM1I_MAIZE Inactive anthranilate O-methyltransferase 1 OS=Zea mays GN=AAMT1I PE=2 SV=1//8.13004e-19
Dendrobium_GLEAN_10033710	155.951	317.121	-1.0239	2.7e-07	2.74e-06	sp|Q0JQF7|DRE2A_ORYSJ Dehydration-responsive element-binding protein 2A OS=Oryza sativa subsp. japonica GN=DREB2A PE=2 SV=1//1.44638e-34
Dendrobium_GLEAN_10033781	77.606	195.447	-1.3325	2.47e-11	3.89e-10	sp|Q9CAA9|BH049_ARATH Transcription factor bHLH49 OS=Arabidopsis thaliana GN=BHLH49 PE=1 SV=1//4.66624e-57
Dendrobium_GLEAN_10033822	40.0936	157.92	-1.9778	7.07e-18	1.74e-16	sp|Q55CU8|RSC5_DICDI Random slug protein 5 OS=Dictyostelium discoideum GN=rsc5 PE=2 SV=1//3.44985e-22
Dendrobium_GLEAN_10033864	4021.56	18.3041	7.7794	4.39e-167	1.68e-164	sp|O80437|GPAT6_ARATH Glycerol-3-phosphate 2-O-acyltransferase 6 OS=Arabidopsis thaliana GN=GPAT6 PE=1 SV=1//1.09886e-160
Dendrobium_GLEAN_10033881	12.5842	34.6763	-1.4623	0.00059434	0.0032699	sp|Q38897|BEL1_ARATH Homeobox protein BEL1 homolog OS=Arabidopsis thaliana GN=BEL1 PE=1 SV=2//3.07903e-21
Dendrobium_GLEAN_10033882	30.6402	76.1822	-1.314	4.93e-06	4.14e-05	sp|Q94KL5|BLH4_ARATH BEL1-like homeodomain protein 4 OS=Arabidopsis thaliana GN=BLH4 PE=1 SV=2//4.09698e-62
Dendrobium_GLEAN_10033890	52.7261	9.55759	2.4638	6.62e-10	9.07e-09	sp|Q6NMK1|GXM1_ARATH Glucuronoxylan 4-O-methyltransferase 1 OS=Arabidopsis thaliana GN=GXM1 PE=1 SV=1//6.61057e-35
Dendrobium_GLEAN_10033940	687.031	1551.44	-1.1752	2.06e-07	2.13e-06	sp|O23814|GPX4_SPIOL Probable phospholipid hydroperoxide glutathione peroxidase OS=Spinacia oleracea PE=2 SV=1//3.10211e-58
Dendrobium_GLEAN_10033957	2570.74	708.125	1.8601	1.19e-51	9.08e-50	sp|Q9LNA5|ACR8_ARATH ACT domain-containing protein ACR8 OS=Arabidopsis thaliana GN=ACR8 PE=2 SV=1//3.72829e-175
Dendrobium_GLEAN_10034037	1219.1	242.835	2.3278	1.98e-63	1.96e-61	sp|H2DH17|C7A22_PANGI Cytochrome P450 CYP749A22 OS=Panax ginseng PE=2 SV=1//3.30441e-162
Dendrobium_GLEAN_10034039	23.9957	62.8524	-1.3892	5.12e-05	0.00035935	sp|H2DH17|C7A22_PANGI Cytochrome P450 CYP749A22 OS=Panax ginseng PE=2 SV=1//4.38528e-149
Dendrobium_GLEAN_10034057	208.668	23.3331	3.1608	1.09e-17	2.66e-16	sp|Q9M9L6|BH150_ARATH Transcription factor bHLH150 OS=Arabidopsis thaliana GN=BHLH150 PE=1 SV=1//1.05151e-06
Dendrobium_GLEAN_10034111	253.257	894.013	-1.8197	3.03e-34	1.45e-32	sp|P81898|PNAA_PRUDU Peptide-N4-(N-acetyl-beta-glucosaminyl)asparagine amidase A OS=Prunus dulcis PE=1 SV=2//2.1409e-60
Dendrobium_GLEAN_10034112	90.2334	285.163	-1.6601	6.2e-20	1.71e-18	sp|P81898|PNAA_PRUDU Peptide-N4-(N-acetyl-beta-glucosaminyl)asparagine amidase A OS=Prunus dulcis PE=1 SV=2//2.89521e-17
Dendrobium_GLEAN_10034117	144.751	1.81993	6.3135	4e-50	2.9e-48	sp|Q8L7J2|BGL06_ORYSJ Beta-glucosidase 6 OS=Oryza sativa subsp. japonica GN=BGLU6 PE=1 SV=1//0
Dendrobium_GLEAN_10034122	49.9554	2.10715	4.5673	4.51e-17	1.07e-15	sp|Q9AT54|SCGT_TOBAC Scopoletin glucosyltransferase OS=Nicotiana tabacum GN=TOGT1 PE=1 SV=1//1.02912e-90
Dendrobium_GLEAN_10034132	741.387	315.645	1.2319	3.42e-16	7.73e-15	sp|Q9SU79|PAO5_ARATH Probable polyamine oxidase 5 OS=Arabidopsis thaliana GN=PAO5 PE=2 SV=1//3.06746e-111
Dendrobium_GLEAN_10034198	214.438	442.831	-1.0462	5.06e-12	8.47e-11	sp|B7SY83|PS1_ARATH FHA domain-containing protein PS1 OS=Arabidopsis thaliana GN=PS1 PE=2 SV=1//7.7565e-37
Dendrobium_GLEAN_10034250	36.8181	6.00311	2.6166	6.83e-08	7.46e-07	sp|Q84TG3|PUB23_ARATH E3 ubiquitin-protein ligase PUB23 OS=Arabidopsis thaliana GN=PUB23 PE=1 SV=1//1.02761e-31
Dendrobium_GLEAN_10034251	21.4873	75.5257	-1.8135	4.56e-09	5.7e-08	sp|Q9ZUI0|Y2241_ARATH Putative leucine-rich repeat receptor-like serine/threonine-protein kinase At2g24130 OS=Arabidopsis thaliana GN=At2g24130 PE=3 SV=1//0
Dendrobium_GLEAN_10034283	319.942	159.186	1.0071	1.11e-09	1.48e-08	sp|Q7Y0B9|SAPK8_ORYSJ Serine/threonine-protein kinase SAPK8 OS=Oryza sativa subsp. japonica GN=SAPK8 PE=2 SV=1//2.13386e-44
Dendrobium_GLEAN_10034297	34.2188	2.50688	3.7708	1.34e-10	1.96e-09	sp|Q7XLY8|ATL41_ORYSJ E3 ubiquitin-protein ligase Os04g0590900 OS=Oryza sativa subsp. japonica GN=Os04g0590900 PE=2 SV=2//5.03461e-58
Dendrobium_GLEAN_10034324	2510.4	895.46	1.4872	8.84e-09	1.07e-07	-//-
Dendrobium_GLEAN_10034327	10.4334	58.0126	-2.4752	5.04e-07	4.92e-06	sp|Q9CAD0|EGL1_ARATH Transcription factor EGL1 OS=Arabidopsis thaliana GN=BHLH2 PE=1 SV=1//8.55571e-49
Dendrobium_GLEAN_10034340	586.461	85.3524	2.7805	2.83e-62	2.72e-60	sp|P92949|FRO2_ARATH Ferric reduction oxidase 2 OS=Arabidopsis thaliana GN=FRO2 PE=1 SV=2//0
Dendrobium_GLEAN_10034384	291.461	125.457	1.2161	6.72e-10	9.19e-09	sp|Q8S9H7|DIV_ANTMA Transcription factor DIVARICATA OS=Antirrhinum majus GN=DIVARICATA PE=2 SV=1//3.05778e-38
Dendrobium_GLEAN_10034456	80.4648	382.123	-2.2476	2.83e-37	1.46e-35	sp|Q0V865|FAFL_ARATH Protein FAF-like, chloroplastic OS=Arabidopsis thaliana GN=At5g22090 PE=2 SV=1//1.9898e-10
Dendrobium_GLEAN_10034499	64.183	327.341	-2.3505	2.08e-08	2.42e-07	sp|Q2Z2E9|SCR_IPONI Protein SCARECROW OS=Ipomoea nil GN=SCR PE=1 SV=1//8.20808e-47
Dendrobium_GLEAN_10034650	255.255	551.843	-1.1123	3.21e-05	0.00023442	sp|P93508|CALR_RICCO Calreticulin OS=Ricinus communis PE=2 SV=1//3.8328e-176
Dendrobium_GLEAN_10034699	164.62	50.7763	1.6969	3.32e-14	6.49e-13	sp|Q9M363|B561I_ARATH Cytochrome b561 and DOMON domain-containing protein At3g61750 OS=Arabidopsis thaliana GN=At3g61750 PE=3 SV=1//3.46673e-95
Dendrobium_GLEAN_10034778	36.375	11.7349	1.6321	0.00014673	0.00093711	-//-
Dendrobium_GLEAN_10034789	294.254	111.478	1.4003	3.79e-07	3.77e-06	sp|Q9FKP1|CCX1_ARATH Cation/calcium exchanger 1 OS=Arabidopsis thaliana GN=CCX1 PE=2 SV=1//1.50303e-122
Dendrobium_GLEAN_10034802	25.9813	96.1501	-1.8878	9.91e-07	9.26e-06	sp|Q84NJ4|H2A3_ORYSJ Probable histone H2A.3 OS=Oryza sativa subsp. japonica GN=Os08g0427700 PE=3 SV=1//5.05272e-58
Dendrobium_GLEAN_10034828	1433.34	618.479	1.2126	1.08e-21	3.26e-20	sp|Q9C942|CSE_ARATH Caffeoylshikimate esterase OS=Arabidopsis thaliana GN=CSE PE=1 SV=1//1.18171e-46
Dendrobium_GLEAN_10034864	217.727	53.4926	2.0251	4.37e-22	1.34e-20	-//-
Dendrobium_GLEAN_10034865	63.3966	10.7333	2.5623	3.9e-12	6.58e-11	-//-
Dendrobium_GLEAN_10034901	1919.02	954.253	1.0079	1.26e-11	2.04e-10	sp|Q9SGZ5|BXL7_ARATH Probable beta-D-xylosidase 7 OS=Arabidopsis thaliana GN=BXL7 PE=2 SV=2//7.60016e-127
Dendrobium_GLEAN_10034982	399.071	119.09	1.7446	4.98e-13	9.02e-12	sp|Q9FGM1|PYL8_ARATH Abscisic acid receptor PYL8 OS=Arabidopsis thaliana GN=PYL8 PE=1 SV=1//1.31057e-101
Dendrobium_GLEAN_10035045	212.604	430.541	-1.018	3.5e-11	5.41e-10	sp|Q9FZ86|PDCB3_ARATH PLASMODESMATA CALLOSE-BINDING PROTEIN 3 OS=Arabidopsis thaliana GN=PDCB3 PE=1 SV=1//7.06243e-31
Dendrobium_GLEAN_10035074	13.1545	75.0095	-2.5115	2.81e-10	3.98e-09	sp|Q9FDW1|MYB44_ARATH Transcription factor MYB44 OS=Arabidopsis thaliana GN=MYB44 PE=2 SV=1//9.70166e-35
Dendrobium_GLEAN_10035113	387.007	175.267	1.1428	9.8e-13	1.74e-11	sp|Q8GUK7|RMA3_ARATH E3 ubiquitin-protein ligase RMA3 OS=Arabidopsis thaliana GN=RMA3 PE=1 SV=1//6.48879e-25
Dendrobium_GLEAN_10035182	62.8626	23.7563	1.4039	1.93e-05	0.0001461	sp|Q658H5|SPXM3_ORYSJ SPX domain-containing membrane protein Os06g0129400 OS=Oryza sativa subsp. japonica GN=Os06g0129400 PE=2 SV=1//6.12323e-47
Dendrobium_GLEAN_10035185	106.096	48.06	1.1425	3.72e-06	3.19e-05	sp|Q0JAW2|SPXM2_ORYSJ SPX domain-containing membrane protein Os04g0573000 OS=Oryza sativa subsp. japonica GN=Os04g0573000 PE=2 SV=2//1.29532e-35
Dendrobium_GLEAN_10035198	9.45501	45.607	-2.2701	1.81e-07	1.87e-06	sp|Q93X17|SNAK2_SOLTU Snakin-2 OS=Solanum tuberosum GN=SN2 PE=1 SV=1//3.87295e-23
Dendrobium_GLEAN_10035203	20118.1	9824.78	1.034	4.12e-15	8.72e-14	sp|Q942D4|BURP3_ORYSJ BURP domain-containing protein 3 OS=Oryza sativa subsp. japonica GN=BURP3 PE=2 SV=1//5.22317e-56
Dendrobium_GLEAN_10035246	372.171	165.694	1.1674	5.58e-13	1.01e-11	sp|Q9SL78|ATL12_ARATH Putative RING-H2 finger protein ATL12 OS=Arabidopsis thaliana GN=ATL12 PE=3 SV=1//2.68463e-78
Dendrobium_GLEAN_10035301	2103.99	948.843	1.1489	2.64e-21	7.77e-20	sp|Q9LHD1|AB15B_ARATH ABC transporter B family member 15 OS=Arabidopsis thaliana GN=ABCB15 PE=3 SV=1//0
Dendrobium_GLEAN_10035338	45.7952	10.3571	2.1446	1.23e-07	1.3e-06	sp|Q8W191|HYH_ARATH Transcription factor HY5-like OS=Arabidopsis thaliana GN=HYH PE=1 SV=1//2.27925e-24
Dendrobium_GLEAN_10035343	415.419	145.081	1.5177	7.68e-21	2.21e-19	sp|Q9M2U2|TECR_ARATH Very-long-chain enoyl-CoA reductase OS=Arabidopsis thaliana GN=ECR PE=1 SV=1//2.34151e-123
Dendrobium_GLEAN_10035381	22.3704	56.6941	-1.3416	3.52e-05	0.00025498	sp|P50694|TLP_PRUAV Glucan endo-1,3-beta-glucosidase OS=Prunus avium PE=1 SV=1//1.06413e-61
Dendrobium_GLEAN_10035384	3.38777	35.9257	-3.4066	1.83e-10	2.64e-09	sp|Q9SW63|RA210_ARATH Ethylene-responsive transcription factor RAP2-10 OS=Arabidopsis thaliana GN=RAP2-10 PE=2 SV=1//1.06548e-17
Dendrobium_GLEAN_10035391	236.485	1295.42	-2.4536	2.1e-70	2.33e-68	sp|Q56YP2|PI5K1_ARATH Phosphatidylinositol 4-phosphate 5-kinase 1 OS=Arabidopsis thaliana GN=PIP5K1 PE=1 SV=1//1.66792e-16
Dendrobium_GLEAN_10035440	203.503	77.6527	1.3899	2.88e-06	2.52e-05	-//-
Dendrobium_GLEAN_10035466	77.3698	17.7185	2.1265	3.06e-11	4.76e-10	sp|Q38910|XTH23_ARATH Probable xyloglucan endotransglucosylase/hydrolase protein 23 OS=Arabidopsis thaliana GN=XTH23 PE=2 SV=1//4.64884e-79
Dendrobium_GLEAN_10035485	33.2986	67.9121	-1.0282	0.00037772	0.0021868	sp|Q93ZY2|ROGF1_ARATH Rop guanine nucleotide exchange factor 1 OS=Arabidopsis thaliana GN=ROPGEF1 PE=1 SV=2//1.21544e-70
Dendrobium_GLEAN_10035488	257.972	641.426	-1.3141	4.93e-20	1.37e-18	sp|Q8GSQ1|C85A1_ORYSJ Cytochrome P450 85A1 OS=Oryza sativa subsp. japonica GN=CYP85A1 PE=1 SV=1//0
Dendrobium_GLEAN_10035489	345.089	47.0005	2.8762	9.39e-24	3.1e-22	sp|Q93XX5|Y5713_ARATH PI-PLC X domain-containing protein At5g67130 OS=Arabidopsis thaliana GN=At5g67130 PE=1 SV=1//1.5785e-28
Dendrobium_GLEAN_10035513	81.7147	202.441	-1.3088	2.54e-11	3.98e-10	sp|Q8W4K5|VAB_ARATH VAN3-binding protein OS=Arabidopsis thaliana GN=VAB PE=1 SV=1//1.2989e-12
Dendrobium_GLEAN_10035514	210.07	518.378	-1.3031	1.96e-18	4.98e-17	-//-
Dendrobium_GLEAN_10035525	392.214	66.3916	2.5626	1.22e-34	5.91e-33	sp|Q9CAY3|GPAT5_ARATH Glycerol-3-phosphate acyltransferase 5 OS=Arabidopsis thaliana GN=GPAT5 PE=1 SV=1//2.50635e-20
Dendrobium_GLEAN_10035529	130.513	0.737235	7.4679	4.02e-51	2.99e-49	sp|O00370|LORF2_HUMAN LINE-1 retrotransposable element ORF2 protein OS=Homo sapiens PE=1 SV=1//2.2984e-29
Dendrobium_GLEAN_10035574	893.948	424.989	1.0728	1.57e-07	1.64e-06	sp|Q7LHG5|YI31B_YEAST Transposon Ty3-I Gag-Pol polyprotein OS=Saccharomyces cerevisiae (strain ATCC 204508 / S288c) GN=TY3B-I PE=3 SV=2//7.31037e-150
Dendrobium_GLEAN_10035594	370.811	2.84438	7.0264	6.33e-114	1.35e-111	sp|Q9M815|PCR8_ARATH Protein PLANT CADMIUM RESISTANCE 8 OS=Arabidopsis thaliana GN=PCR8 PE=1 SV=2//6.54708e-11
Dendrobium_GLEAN_10035630	87.1921	3.88438	4.4884	5.49e-07	5.33e-06	sp|O82054|COMT1_SACOF Caffeic acid 3-O-methyltransferase OS=Saccharum officinarum GN=COMT PE=2 SV=1//3.76919e-87
Dendrobium_GLEAN_10035679	2556.88	621.375	2.0408	1.54e-60	1.41e-58	sp|P93836|HPPD_ARATH 4-hydroxyphenylpyruvate dioxygenase OS=Arabidopsis thaliana GN=HPD PE=1 SV=2//7.63083e-134
Dendrobium_GLEAN_10035681	149.976	37.0504	2.0172	2.75e-17	6.6e-16	sp|O48604|HPPD_HORVU 4-hydroxyphenylpyruvate dioxygenase OS=Hordeum vulgare PE=2 SV=1//5.27089e-13
Dendrobium_GLEAN_10035759	310.456	63.1979	2.2964	2.21e-33	1.03e-31	sp|C0HJG8|BSP_BOSSE Basic secretory protease (Fragments) OS=Boswellia serrata PE=1 SV=1//1.55634e-10
Dendrobium_GLEAN_10035780	758.59	118.531	2.6781	8.47e-66	8.78e-64	-//-
Dendrobium_GLEAN_10035920	1446.98	294.792	2.2953	2.59e-25	9.07e-24	sp|P24465|C71A1_PERAE Cytochrome P450 71A1 OS=Persea americana GN=CYP71A1 PE=1 SV=2//2.66171e-137
Dendrobium_GLEAN_10036053	725.603	1864.64	-1.3616	1.08e-25	3.83e-24	sp|Q6XAT2|ERL2_ARATH LRR receptor-like serine/threonine-protein kinase ERL2 OS=Arabidopsis thaliana GN=ERL2 PE=2 SV=1//1.1254e-81
Dendrobium_GLEAN_10036075	85.8874	23.8537	1.8482	5.8e-09	7.18e-08	sp|Q9M345|LRK42_ARATH L-type lectin-domain containing receptor kinase IV.2 OS=Arabidopsis thaliana GN=LECRK42 PE=2 SV=1//2.7675e-137
Dendrobium_GLEAN_10036076	528.783	258.179	1.0343	4.11e-06	3.5e-05	sp|Q9M2S4|LRKS4_ARATH L-type lectin-domain containing receptor kinase S.4 OS=Arabidopsis thaliana GN=LECRKS4 PE=2 SV=1//2.22747e-75
Dendrobium_GLEAN_10036092	140.803	341.157	-1.2768	1.54e-14	3.08e-13	sp|F4IH21|TBL33_ARATH Protein trichome birefringence-like 33 OS=Arabidopsis thaliana GN=TBL33 PE=2 SV=1//0
Dendrobium_GLEAN_10036124	358.477	79.7338	2.1686	2.7e-33	1.25e-31	sp|Q8W1E3|CDF1_ARATH Cyclic dof factor 1 OS=Arabidopsis thaliana GN=CDF1 PE=1 SV=2//5.2569e-30
Dendrobium_GLEAN_10036159	68.9853	24.4205	1.4982	1.48e-06	1.35e-05	sp|O04017|NAC98_ARATH Protein CUP-SHAPED COTYLEDON 2 OS=Arabidopsis thaliana GN=NAC098 PE=1 SV=1//2.37624e-72
Dendrobium_GLEAN_10036163	103.124	298.187	-1.5318	4.84e-18	1.2e-16	sp|Q9C8T1|AB1I_ARATH ABC transporter I family member 1 OS=Arabidopsis thaliana GN=ABCI1 PE=2 SV=1//2.05218e-119
Dendrobium_GLEAN_10036192	1375.4	4606.33	-1.7438	2.23e-49	1.59e-47	-//-
Dendrobium_GLEAN_10036305	28.2122	68.9799	-1.2899	1.56e-05	0.00012033	sp|Q84WF6|TET5_ARATH Tetraspanin-5 OS=Arabidopsis thaliana GN=TET5 PE=2 SV=1//6.80696e-37
Dendrobium_GLEAN_10036312	620.846	304.768	1.0265	4.13e-13	7.54e-12	sp|O48780|KCS11_ARATH 3-ketoacyl-CoA synthase 11 OS=Arabidopsis thaliana GN=KCS11 PE=2 SV=1//0
Dendrobium_GLEAN_10036317	292.564	21.5294	3.7644	1.32e-51	1.01e-49	-//-
Dendrobium_GLEAN_10036340	451.148	189.788	1.2492	6.71e-09	8.26e-08	sp|Q9S728|PDF1_ARATH Protodermal factor 1 OS=Arabidopsis thaliana GN=PDF1 PE=2 SV=1//1.85317e-10
Dendrobium_GLEAN_10036360	3061.77	10010.2	-1.709	9.3e-15	1.9e-13	-//-
Dendrobium_GLEAN_10036444	1659.46	3532.18	-1.0898	4.76e-17	1.12e-15	sp|Q9C7S0|BZP60_ARATH bZIP transcription factor 60 OS=Arabidopsis thaliana GN=BZIP60 PE=1 SV=1//1.30098e-07
Dendrobium_GLEAN_10036507	1060.04	4.60606	7.8464	4.32e-165	1.56e-162	sp|Q9SIA4|MATE5_ARATH MATE efflux family protein 5 OS=Arabidopsis thaliana GN=DTXL1 PE=3 SV=1//2.47826e-34
Dendrobium_GLEAN_10036591	710.921	102.81	2.7897	5.62e-52	4.32e-50	-//-
Dendrobium_GLEAN_10036654	372.127	846.675	-1.186	1.91e-18	4.87e-17	-//-
Dendrobium_GLEAN_10036676	141.871	356.619	-1.3298	1.02e-15	2.25e-14	sp|Q7XUW4|KOR2_ORYSJ Potassium channel KOR2 OS=Oryza sativa subsp. japonica GN=Os04g0445000 PE=2 SV=2//3.48802e-06
Dendrobium_GLEAN_10036695	242.909	41.9686	2.533	0.00056398	0.00312	sp|O04203|HSPR2_ARATH Nematode resistance protein-like HSPRO2 OS=Arabidopsis thaliana GN=HSPRO2 PE=1 SV=1//7.38976e-122
Dendrobium_GLEAN_10036735	197.497	80.9128	1.2874	6.14e-11	9.32e-10	sp|Q9LU33|GLTP3_ARATH Glycolipid transfer protein 3 OS=Arabidopsis thaliana GN=GLTP3 PE=2 SV=1//3.00247e-35
Dendrobium_GLEAN_10036826	39088.4	281.396	7.118	0	3.31e-306	sp|Q9M5X8|NLTP_PRUAV Non-specific lipid-transfer protein OS=Prunus avium PE=1 SV=1//4.29892e-22
Dendrobium_GLEAN_10036839	511.233	106.748	2.2598	1.09e-42	6.75e-41	sp|Q8L7Z0|CNG17_ARATH Probable cyclic nucleotide-gated ion channel 17 OS=Arabidopsis thaliana GN=CNGC17 PE=2 SV=1//3.56539e-76
Dendrobium_GLEAN_10036843	735.802	48.9438	3.9101	9.09e-07	8.55e-06	sp|O23617|TPS5_ARATH Alpha,alpha-trehalose-phosphate synthase [UDP-forming] 5 OS=Arabidopsis thaliana GN=TPS5 PE=1 SV=2//0
Dendrobium_GLEAN_10036854	149.554	71.8279	1.0581	9.15e-07	8.61e-06	sp|Q8LNZ2|NACK2_ARATH Kinesin-like protein NACK2 OS=Arabidopsis thaliana GN=NACK2 PE=1 SV=1//1.21748e-51
Dendrobium_GLEAN_10036884	21.0683	4.29171	2.2955	0.00016753	0.0010563	sp|Q9LNK7|NIPA3_ARATH Probable magnesium transporter NIPA3 OS=Arabidopsis thaliana GN=At1g34470 PE=2 SV=1//4.50987e-24
Dendrobium_GLEAN_10036977	167.546	393.506	-1.2318	2.97e-13	5.48e-12	-//-
Dendrobium_GLEAN_10037020	14389	5721.52	1.3305	4.27e-32	1.92e-30	sp|P24805|TSJT1_TOBAC Stem-specific protein TSJT1 OS=Nicotiana tabacum GN=TSJT1 PE=2 SV=1//2.58487e-32
Dendrobium_GLEAN_10037074	1335.02	603.841	1.1446	1.4e-06	1.28e-05	sp|Q43077|AMO_PEA Primary amine oxidase OS=Pisum sativum PE=1 SV=1//0
Dendrobium_GLEAN_10037084	135.623	21.0715	2.6862	4.18e-23	1.34e-21	sp|U3U992|UGT8_CATRO 7-deoxyloganetic acid glucosyltransferase OS=Catharanthus roseus GN=UGT709C2 PE=1 SV=1//7.06889e-58
Dendrobium_GLEAN_10037106	787.426	335.45	1.231	4.36e-19	1.15e-17	sp|Q8L796|PI5K2_ARATH Phosphatidylinositol 4-phosphate 5-kinase 2 OS=Arabidopsis thaliana GN=PIP5K2 PE=1 SV=2//2.95628e-09
Dendrobium_GLEAN_10037132	1278.54	542.005	1.2381	3.25e-22	1e-20	sp|Q6PEI7|PYRG1_DANRE CTP synthase 1 OS=Danio rerio GN=ctps1 PE=1 SV=1//3.14896e-163
Dendrobium_GLEAN_10037137	3670.93	120195	-5.0331	4.09e-150	1.25e-147	sp|Q07511|FDH_SOLTU Formate dehydrogenase, mitochondrial OS=Solanum tuberosum GN=FDH1 PE=1 SV=2//0
Dendrobium_GLEAN_10037167	297.98	70.4197	2.0812	4.86e-28	1.88e-26	sp|Q9SKX0|AB13C_ARATH ABC transporter C family member 13 OS=Arabidopsis thaliana GN=ABCC13 PE=2 SV=3//2.17734e-08
Dendrobium_GLEAN_10037205	17.504	47.3192	-1.4347	8.12e-05	0.00054834	sp|P21328|RTJK_DROME RNA-directed DNA polymerase from mobile element jockey OS=Drosophila melanogaster GN=pol PE=1 SV=1//2.49888e-08
Dendrobium_GLEAN_10037219	115.496	10.6714	3.436	4.5e-24	1.51e-22	sp|Q9FMK7|BT1_ARATH BTB/POZ and TAZ domain-containing protein 1 OS=Arabidopsis thaliana GN=BT1 PE=1 SV=1//7.0764e-21
Dendrobium_GLEAN_10037220	49.1876	3.12761	3.9752	7.84e-12	1.29e-10	sp|Q94BN0|BT2_ARATH BTB/POZ and TAZ domain-containing protein 2 OS=Arabidopsis thaliana GN=BT2 PE=1 SV=1//2.4398e-11
Dendrobium_GLEAN_10037377	859.231	266.827	1.6871	0.00028059	0.0016776	-//-
Dendrobium_GLEAN_10037418	39.8487	80.182	-1.0087	0.00020934	0.0012911	-//-
Dendrobium_GLEAN_10037423	150.55	29.4921	2.3518	4.73e-21	1.38e-19	sp|Q9LX14|UFC_ARATH Protein UPSTREAM OF FLC OS=Arabidopsis thaliana GN=UFC PE=2 SV=1//2.77499e-18
Dendrobium_GLEAN_10037620	372.049	133.675	1.4768	6.72e-19	1.75e-17	sp|Q9FHE4|BRG1_ARATH BOI-related E3 ubiquitin-protein ligase 1 OS=Arabidopsis thaliana GN=BRG1 PE=1 SV=1//1.84502e-14
Dendrobium_GLEAN_10037687	1013.76	484.995	1.0637	3.64e-16	8.21e-15	-//-
Dendrobium_GLEAN_10037689	966.259	274.941	1.8133	5.17e-36	2.58e-34	sp|Q4VYC8|NSP1_MEDTR Nodulation-signaling pathway 1 protein OS=Medicago truncatula GN=NSP1 PE=1 SV=1//2.63023e-68
Dendrobium_GLEAN_10037709	2231.34	821.78	1.4411	5.27e-32	2.35e-30	sp|Q8K400|STXB5_MOUSE Syntaxin-binding protein 5 OS=Mus musculus GN=Stxbp5 PE=1 SV=3//4.06481e-10
Dendrobium_GLEAN_10037746	46.6224	14.5713	1.6779	1.09e-05	8.66e-05	sp|Q9ZVJ6|ANXD4_ARATH Annexin D4 OS=Arabidopsis thaliana GN=ANN4 PE=2 SV=1//5.80434e-58
Dendrobium_GLEAN_10037762	5.03962	23.8924	-2.2452	5.53e-05	0.00038508	sp|B9T536|TPS10_RICCO Terpene synthase 10 OS=Ricinus communis GN=TPS10 PE=2 SV=1//4.72787e-24
Dendrobium_GLEAN_10037763	11.6202	45.6233	-1.9731	7.16e-07	6.83e-06	sp|Q6PWU2|ATESY_VITVI (-)-alpha-terpineol synthase OS=Vitis vinifera PE=1 SV=1//1.50101e-44
Dendrobium_GLEAN_10037764	99.4974	719.072	-2.8534	9.09e-34	4.31e-32	sp|Q93X23|MYRS_QUEIL Myrcene synthase, chloroplastic OS=Quercus ilex PE=1 SV=1//3.16131e-147
Dendrobium_GLEAN_10037861	328.661	128.011	1.3603	1.23e-15	2.69e-14	sp|Q6AXX6|F213A_RAT Redox-regulatory protein FAM213A OS=Rattus norvegicus GN=Fam213a PE=1 SV=1//1.30668e-27
Dendrobium_GLEAN_10037876	47.4805	6.86444	2.7901	1.4e-10	2.04e-09	sp|Q9ZSK5|ZOG_PHALU Zeatin O-glucosyltransferase OS=Phaseolus lunatus GN=ZOG1 PE=2 SV=1//1.2907e-53
Dendrobium_GLEAN_10037961	476.234	66.2954	2.8447	1.16e-57	1.02e-55	sp|Q9SN28|ATL7_ARATH RING-H2 finger protein ATL7 OS=Arabidopsis thaliana GN=ATL7 PE=2 SV=1//2.37953e-18
Dendrobium_GLEAN_10037962	2143.62	142.484	3.9112	6.51e-127	1.6e-124	sp|Q9LV60|CRR55_ARATH Cysteine-rich repeat secretory protein 55 OS=Arabidopsis thaliana GN=CRRSP55 PE=2 SV=1//1.87218e-27
Dendrobium_GLEAN_10037990	486.874	2.8404	7.4213	1.17e-42	7.19e-41	sp|Q8GY42|NAC25_ARATH NAC transcription factor 25 OS=Arabidopsis thaliana GN=NAC025 PE=2 SV=1//6.89755e-60
Dendrobium_GLEAN_10038025	29.3526	3.213	3.1915	4.64e-08	5.19e-07	sp|P24068|OCS1_MAIZE Ocs element-binding factor 1 OS=Zea mays GN=OBF1 PE=2 SV=2//7.26724e-11
Dendrobium_GLEAN_10038095	13.267	53.7528	-2.0185	4.34e-08	4.87e-07	sp|O82268|LSH3_ARATH Protein LIGHT-DEPENDENT SHORT HYPOCOTYLS 3 OS=Arabidopsis thaliana GN=LSH3 PE=1 SV=1//1.36286e-72
Dendrobium_GLEAN_10038204	2382.17	664.163	1.8427	9.78e-50	7e-48	sp|Q9FKJ0|FK132_ARATH F-box/kelch-repeat protein At5g60570 OS=Arabidopsis thaliana GN=At5g60570 PE=2 SV=1//1.1664e-144
Dendrobium_GLEAN_10038330	316.599	128.142	1.3049	2.37e-14	4.7e-13	sp|Q9LT96|Y5977_ARATH Probable leucine-rich repeat receptor-like protein kinase At5g49770 OS=Arabidopsis thaliana GN=At5g49770 PE=2 SV=1//5.21437e-14
Dendrobium_GLEAN_10038397	99.089	0.725658	7.0933	4.45e-25	1.55e-23	-//-
Dendrobium_GLEAN_10038433	270.971	1558.48	-2.5239	5.37e-18	1.32e-16	sp|O22960|TBL37_ARATH Protein trichome birefringence-like 37 OS=Arabidopsis thaliana GN=TBL37 PE=2 SV=2//6.36077e-32
Dendrobium_GLEAN_10038434	55.7938	359.759	-2.6889	7.87e-14	1.51e-12	sp|Q9SIN2|TBL39_ARATH Protein trichome birefringence-like 39 OS=Arabidopsis thaliana GN=TBL39 PE=2 SV=1//2.19374e-14
Dendrobium_GLEAN_10038477	4892.11	2018.37	1.2773	5.29e-07	5.15e-06	sp|Q9SVL6|CRPM2_ARATH Cold-regulated 413 plasma membrane protein 2 OS=Arabidopsis thaliana GN=COR413PM2 PE=2 SV=1//2.63817e-57
Dendrobium_GLEAN_10038499	1262.31	140.199	3.1705	1.12e-64	1.13e-62	sp|A4ZDL6|GNK2_GINBI Antifungal protein ginkbilobin-2 OS=Ginkgo biloba GN=GNK2 PE=1 SV=1//1.52018e-08
Dendrobium_GLEAN_10038527	147.557	489.075	-1.7288	8.5e-09	1.03e-07	sp|Q5KQN0|CAX2_ORYSJ Vacuolar cation/proton exchanger 2 OS=Oryza sativa subsp. japonica GN=CAX2 PE=2 SV=2//0
Dendrobium_GLEAN_10038558	62.6085	131.495	-1.0706	1.67e-06	1.52e-05	sp|Q9LYG9|MSL10_ARATH Mechanosensitive ion channel protein 10 OS=Arabidopsis thaliana GN=MSL10 PE=1 SV=1//2.41241e-96
Dendrobium_GLEAN_10038625	38.2722	76.9155	-1.007	0.0002374	0.0014464	sp|Q0AYR3|MURE_SYNWW UDP-N-acetylmuramoyl-L-alanyl-D-glutamate--2,6-diaminopimelate ligase OS=Syntrophomonas wolfei subsp. wolfei (strain DSM 2245B / Goettingen) GN=murE PE=3 SV=1//7.43355e-106
Dendrobium_GLEAN_10038627	350.011	1.02445	8.4164	1.78e-51	1.36e-49	sp|Q94AN4|AP2L1_ARATH AP2-like ethylene-responsive transcription factor At1g16060 OS=Arabidopsis thaliana GN=At1g16060 PE=2 SV=1//3.48992e-50
Dendrobium_GLEAN_10038628	57.7982	130.808	-1.1784	2.23e-07	2.28e-06	-//-
Dendrobium_GLEAN_10038651	23.7407	113.926	-2.2627	1.18e-08	1.42e-07	sp|Q940M4|OCT7_ARATH Organic cation/carnitine transporter 7 OS=Arabidopsis thaliana GN=OCT7 PE=2 SV=1//6.9433e-34
Dendrobium_GLEAN_10038666	14.7363	47.2913	-1.6822	5.44e-06	4.55e-05	-//-
Dendrobium_GLEAN_10038670	22.0199	66.3302	-1.5909	5.79e-07	5.6e-06	-//-
Dendrobium_GLEAN_10038719	32.5603	0.725658	5.4877	7.96e-07	7.55e-06	sp|Q9FMW6|GEML6_ARATH GEM-like protein 6 OS=Arabidopsis thaliana GN=At5g23350 PE=2 SV=2//1.73704e-35
Dendrobium_GLEAN_10038725	6353.25	14546.3	-1.1951	0.00013798	0.00088675	sp|P24007|RBS_PYRPY Ribulose bisphosphate carboxylase small chain, chloroplastic OS=Pyrus pyrifolia GN=RBCS PE=2 SV=1//1.29258e-63
Dendrobium_GLEAN_10038866	293.757	9.17739	5.0004	1.21e-78	1.57e-76	sp|P82266|K125_ARATH Probable 125 kDa kinesin-related protein OS=Arabidopsis thaliana GN=At2g36200 PE=2 SV=2//1.1865e-08
Dendrobium_GLEAN_10038883	33.0175	1.06714	4.9514	1.67e-12	2.91e-11	sp|Q7XKU5|DAO_ORYSJ 2-oxoglutarate-dependent dioxygenase DAO OS=Oryza sativa subsp. japonica GN=DAO PE=2 SV=2//8.81942e-18
Dendrobium_GLEAN_10038922	532.779	11.3934	5.5473	6.84e-102	1.24e-99	-//-
Dendrobium_GLEAN_10038923	241.34	4.31125	5.8068	1.4e-75	1.73e-73	sp|Q8S8I1|QWRF3_ARATH QWRF motif-containing protein 3 OS=Arabidopsis thaliana GN=QWRF3 PE=2 SV=1//1.46418e-06
Dendrobium_GLEAN_10038990	88.2609	43.6598	1.0155	0.00010955	0.00071883	sp|Q9C9H7|RLP12_ARATH Receptor-like protein 12 OS=Arabidopsis thaliana GN=RLP12 PE=2 SV=2//4.14998e-13
Dendrobium_GLEAN_10038991	176.128	86.9469	1.0184	4.07e-07	4.03e-06	sp|Q9C9H7|RLP12_ARATH Receptor-like protein 12 OS=Arabidopsis thaliana GN=RLP12 PE=2 SV=2//6.71728e-11
Dendrobium_GLEAN_10039009	143.696	61.4348	1.2259	5.8e-05	0.00040205	sp|P24068|OCS1_MAIZE Ocs element-binding factor 1 OS=Zea mays GN=OBF1 PE=2 SV=2//2.96484e-26
Dendrobium_GLEAN_10039029	953.232	16.3251	5.8677	2.2e-42	1.33e-40	sp|Q941X2|LAC3_ORYSJ Laccase-3 OS=Oryza sativa subsp. japonica GN=LAC3 PE=2 SV=1//3.66966e-173
Dendrobium_GLEAN_10039060	228.664	58.6136	1.9639	1.74e-15	3.75e-14	sp|Q8VZI2|Y4370_ARATH DUF21 domain-containing protein At4g33700 OS=Arabidopsis thaliana GN=CBSDUF6 PE=1 SV=1//6.9467e-14
Dendrobium_GLEAN_10039061	696.515	215.137	1.6949	1.02e-08	1.23e-07	sp|Q9ZQR4|Y2452_ARATH DUF21 domain-containing protein At2g14520 OS=Arabidopsis thaliana GN=CBSDUF3 PE=2 SV=2//1.2213e-158
Dendrobium_GLEAN_10039190	56.416	181.508	-1.6859	1.52e-06	1.38e-05	sp|P0C8L4|Y4648_ARATH Uncharacterized protein At4g26485 OS=Arabidopsis thaliana GN=At4g26485 PE=4 SV=1//3.2462e-58
Dendrobium_GLEAN_10039204	41.1702	105.988	-1.3642	0.0009576	0.0049998	-//-
Dendrobium_GLEAN_10039206	204.753	476.832	-1.2196	2.04e-15	4.38e-14	-//-
Dendrobium_GLEAN_10039225	24.0644	6.38728	1.9136	0.00040395	0.0023227	sp|F4JXC5|SBT54_ARATH Subtilisin-like protease SBT5.4 OS=Arabidopsis thaliana GN=SBT5.4 PE=1 SV=1//1.82506e-22
Dendrobium_GLEAN_10039226	2320.8	5035.79	-1.1176	1.51e-22	4.74e-21	sp|Q9SYM4|TPS1_ARATH Alpha,alpha-trehalose-phosphate synthase [UDP-forming] 1 OS=Arabidopsis thaliana GN=TPS1 PE=1 SV=1//2.25212e-08
Dendrobium_GLEAN_10039275	35.199	13.0969	1.4263	0.00076889	0.0041274	sp|Q2QN36|P2C78_ORYSJ Probable protein phosphatase 2C 78 OS=Oryza sativa subsp. japonica GN=Os12g0580900 PE=2 SV=1//3.7984e-35
Dendrobium_GLEAN_10039300	153.808	1779.95	-3.5326	1.84e-17	4.45e-16	sp|Q60DX8|BGL22_ORYSJ Beta-glucosidase 22 OS=Oryza sativa subsp. japonica GN=BGLU22 PE=2 SV=1//6.75229e-132
Dendrobium_GLEAN_10039377	1.01365	42.9414	-5.4047	2.03e-15	4.35e-14	-//-
Dendrobium_GLEAN_10039392	13.1452	0.368617	5.1563	8.42e-06	6.82e-05	-//-
Dendrobium_GLEAN_10039511	26.1941	80.4352	-1.6186	3.24e-08	3.68e-07	sp|O49459|NAC73_ARATH NAC domain-containing protein 73 OS=Arabidopsis thaliana GN=NAC073 PE=2 SV=1//7.89907e-67
Dendrobium_GLEAN_10039626	342.115	50.8495	2.7502	1.12e-45	7.46e-44	sp|Q42602|C89A2_ARATH Cytochrome P450 89A2 OS=Arabidopsis thaliana GN=CYP89A2 PE=2 SV=2//1.49112e-92
Dendrobium_GLEAN_10039680	166.816	335.917	-1.0098	4.62e-10	6.42e-09	sp|O24600|RPOT3_ARATH DNA-directed RNA polymerase 3, chloroplastic OS=Arabidopsis thaliana GN=RPOT3 PE=2 SV=1//1.07711e-30
Dendrobium_GLEAN_10039737	1305.04	633.671	1.0423	1.44e-16	3.33e-15	-//-
Dendrobium_GLEAN_10040010	152.993	328.333	-1.1017	3.2e-07	3.22e-06	sp|Q5PNY6|PUB21_ARATH U-box domain-containing protein 21 OS=Arabidopsis thaliana GN=PUB21 PE=2 SV=1//1.15427e-30
Dendrobium_GLEAN_10040036	659.076	46.8572	3.8141	8.4e-100	1.5e-97	sp|Q9SZG0|HHP4_ARATH Heptahelical transmembrane protein 4 OS=Arabidopsis thaliana GN=HHP4 PE=2 SV=1//1.75413e-107
Dendrobium_GLEAN_10040058	359.471	63.1363	2.5093	4.23e-29	1.7e-27	sp|Q700D9|MYBF_ARATH Putative Myb family transcription factor At1g14600 OS=Arabidopsis thaliana GN=At1g14600 PE=2 SV=2//1.52091e-24
Dendrobium_GLEAN_10040078	518.102	198.347	1.3852	4.51e-13	8.19e-12	sp|Q9FMY1|C86B1_ARATH Cytochrome P450 86B1 OS=Arabidopsis thaliana GN=CYP86B1 PE=2 SV=1//2.88529e-56
Dendrobium_GLEAN_10040109	538.07	179.334	1.5851	1.19e-17	2.9e-16	sp|Q93ZD7|MRS24_ARATH Magnesium transporter MRS2-4 OS=Arabidopsis thaliana GN=MRS2-4 PE=2 SV=1//1.07678e-145
Dendrobium_GLEAN_10040111	1766.57	743.416	1.2487	2.35e-22	7.29e-21	-//-
Dendrobium_GLEAN_10040116	454.211	157.266	1.5302	7.3e-22	2.21e-20	sp|Q9SIA5|DTX1_ARATH MATE efflux family protein DTX1 OS=Arabidopsis thaliana GN=DTX1 PE=2 SV=1//1.81238e-45
Dendrobium_GLEAN_10040118	5378.02	1293.21	2.0561	6.65e-64	6.68e-62	sp|Q8LDS2|XTH27_ARATH Probable xyloglucan endotransglucosylase/hydrolase protein 27 OS=Arabidopsis thaliana GN=XTH27 PE=2 SV=2//2.87794e-25
Dendrobium_GLEAN_10040124	513.911	40.4464	3.6674	5.71e-83	8.08e-81	-//-
Dendrobium_GLEAN_10040136	6.15154	43.3024	-2.8154	4.59e-10	6.39e-09	sp|Q84TE6|NAC22_ARATH NAC domain-containing protein 21/22 OS=Arabidopsis thaliana GN=NAC021 PE=1 SV=2//1.79675e-43
Dendrobium_GLEAN_10040182	934.737	305.351	1.6141	0.00015268	0.00097018	sp|Q9P6Q3|BCS1_SCHPO Probable mitochondrial chaperone bcs1 OS=Schizosaccharomyces pombe (strain 972 / ATCC 24843) GN=SPAC644.07 PE=2 SV=1//1.40366e-32
Dendrobium_GLEAN_10040208	255.145	115.504	1.1434	1.86e-10	2.69e-09	sp|Q9M7Z1|ODB2_ARATH Lipoamide acyltransferase component of branched-chain alpha-keto acid dehydrogenase complex, mitochondrial OS=Arabidopsis thaliana GN=BCE2 PE=1 SV=1//3.70268e-49
Dendrobium_GLEAN_10040210	455.64	223.151	1.0299	1.22e-11	1.99e-10	sp|Q9M7Z1|ODB2_ARATH Lipoamide acyltransferase component of branched-chain alpha-keto acid dehydrogenase complex, mitochondrial OS=Arabidopsis thaliana GN=BCE2 PE=1 SV=1//2.09219e-92
Dendrobium_GLEAN_10040216	89.7904	38.4091	1.2251	0.00011094	0.00072726	sp|Q9SMZ4|AASS_ARATH Alpha-aminoadipic semialdehyde synthase OS=Arabidopsis thaliana GN=LKR/SDH PE=1 SV=1//1.18858e-33
Dendrobium_GLEAN_10040217	12.5232	89.7046	-2.8406	7.52e-10	1.03e-08	sp|Q6GME1|PYRG2_XENLA CTP synthase 2 OS=Xenopus laevis GN=ctps2 PE=2 SV=1//1.00214e-25
Dendrobium_GLEAN_10040219	1.23883	33.7517	-4.7679	6.1e-05	0.00042081	sp|Q6FUD0|PYRG_CANGA CTP synthase OS=Candida glabrata (strain ATCC 2001 / CBS 138 / JCM 3761 / NBRC 0622 / NRRL Y-65) GN=URA7 PE=3 SV=1//4.51242e-12
Dendrobium_GLEAN_10040270	527.303	137.468	1.9395	1.94e-08	2.27e-07	sp|Q38967|AAP2_ARATH Amino acid permease 2 OS=Arabidopsis thaliana GN=AAP2 PE=1 SV=1//0
Dendrobium_GLEAN_10040359	339.589	1.07872	8.2983	6.76e-71	7.63e-69	sp|Q9LT67|BH113_ARATH Transcription factor bHLH113 OS=Arabidopsis thaliana GN=BHLH113 PE=2 SV=1//1.21628e-30
Dendrobium_GLEAN_10040375	401.485	172.575	1.2181	1.87e-14	3.74e-13	-//-
Dendrobium_GLEAN_10040379	378.406	175.667	1.1071	4.4e-12	7.4e-11	-//-
Dendrobium_GLEAN_10040451	1324.95	2.80965	8.8813	1.04e-54	8.68e-53	sp|Q9SX20|PTR18_ARATH Protein NRT1/ PTR FAMILY 3.1 OS=Arabidopsis thaliana GN=NPF3.1 PE=2 SV=1//2.52687e-180
Dendrobium_GLEAN_10040455	578.515	1.07872	9.0669	1.65e-166	6.18e-164	sp|Q9SX20|PTR18_ARATH Protein NRT1/ PTR FAMILY 3.1 OS=Arabidopsis thaliana GN=NPF3.1 PE=2 SV=1//2.76407e-91
Dendrobium_GLEAN_10040497	0.293215	9.22009	-4.9748	0.0002326	0.0014212	sp|Q9LKA4|UBA2C_ARATH UBP1-associated protein 2C OS=Arabidopsis thaliana GN=UBA2C PE=2 SV=1//6.82835e-29
Dendrobium_GLEAN_10040503	143.714	68.7033	1.0647	0.0002285	0.0013977	sp|Q9C5S8|CRK5_ARATH Cysteine-rich receptor-like protein kinase 5 OS=Arabidopsis thaliana GN=CRK5 PE=1 SV=1//4.60921e-93
Dendrobium_GLEAN_10040507	68.1918	28.3548	1.266	2.79e-05	0.00020573	sp|Q9M0X5|CRK25_ARATH Cysteine-rich receptor-like protein kinase 25 OS=Arabidopsis thaliana GN=CRK25 PE=3 SV=1//1.47131e-49
Dendrobium_GLEAN_10040559	15.5266	2.84438	2.4486	0.00083977	0.00446	sp|Q9LNG5|PPP7L_ARATH Serine/threonine-protein phosphatase 7 long form homolog OS=Arabidopsis thaliana GN=At1g48120 PE=2 SV=1//1.83816e-23
Dendrobium_GLEAN_10040589	721.278	4602.75	-2.6739	2.45e-46	1.66e-44	sp|Q9LK64|AB3C_ARATH ABC transporter C family member 3 OS=Arabidopsis thaliana GN=ABCC3 PE=1 SV=1//0
Dendrobium_GLEAN_10040612	142.131	22.8911	2.6344	1.12e-23	3.68e-22	sp|Q9XHM5|G2OX2_PEA Gibberellin 2-beta-dioxygenase 2 OS=Pisum sativum GN=GA2OX2 PE=2 SV=1//8.49883e-32
Dendrobium_GLEAN_10040660	44.7234	268.465	-2.5856	3.15e-37	1.63e-35	sp|Q96324|GSTFB_ARATH Glutathione S-transferase F11 OS=Arabidopsis thaliana GN=GSTF11 PE=2 SV=1//5.79861e-66
Dendrobium_GLEAN_10040666	1683.05	3513.34	-1.0618	9.3e-20	2.53e-18	sp|Q5Z5B2|AGO1D_ORYSJ Protein argonaute 1D OS=Oryza sativa subsp. japonica GN=AGO1D PE=2 SV=1//0
Dendrobium_GLEAN_10040710	135.233	0.698523	7.5969	1.85e-52	1.44e-50	sp|P24465|C71A1_PERAE Cytochrome P450 71A1 OS=Persea americana GN=CYP71A1 PE=1 SV=2//1.79433e-126
Dendrobium_GLEAN_10040769	3634.52	685.266	2.407	7.58e-45	4.97e-43	sp|Q56YU0|AL2C4_ARATH Aldehyde dehydrogenase family 2 member C4 OS=Arabidopsis thaliana GN=ALDH2C4 PE=1 SV=2//0
Dendrobium_GLEAN_10040783	346.058	7.49712	5.5285	3.33e-38	1.79e-36	sp|O22757|MLO8_ARATH MLO-like protein 8 OS=Arabidopsis thaliana GN=MLO8 PE=1 SV=2//4.74928e-25
Dendrobium_GLEAN_10040821	2.74957	114.317	-5.3777	1.75e-27	6.57e-26	sp|Q8RXN0|AB11G_ARATH ABC transporter G family member 11 OS=Arabidopsis thaliana GN=ABCG11 PE=1 SV=1//4.34864e-48
Dendrobium_GLEAN_10040822	1205.59	1.05556	10.158	5.19e-96	8.81e-94	sp|Q8RXN0|AB11G_ARATH ABC transporter G family member 11 OS=Arabidopsis thaliana GN=ABCG11 PE=1 SV=1//0
Dendrobium_GLEAN_10040842	519.162	208.261	1.3178	3.18e-18	8.02e-17	-//-
Dendrobium_GLEAN_10040885	188.334	58.5958	1.6844	3.1e-05	0.00022717	sp|Q9SYY4|ELO3L_ARATH Elongation of fatty acids protein 3-like OS=Arabidopsis thaliana GN=HOS3 PE=2 SV=1//1.44489e-95
Dendrobium_GLEAN_10040965	144.969	18.6185	2.9609	1.57e-27	5.94e-26	sp|Q9C9A6|PUB10_ARATH U-box domain-containing protein 10 OS=Arabidopsis thaliana GN=PUB10 PE=2 SV=1//0
Dendrobium_GLEAN_10040968	84.563	31.4556	1.4267	0.0004443	0.0025305	sp|Q9M896|TBL20_ARATH Protein trichome birefringence-like 20 OS=Arabidopsis thaliana GN=TBL20 PE=2 SV=2//4.038e-06
Dendrobium_GLEAN_10040977	2704.63	1077.7	1.3275	6.84e-06	5.64e-05	sp|Q9ATM2|SIP12_MAIZE Aquaporin SIP1-2 OS=Zea mays GN=SIP1-2 PE=2 SV=1//2.22061e-85
Dendrobium_GLEAN_10040978	854.299	3.90393	7.7737	1.58e-123	3.78e-121	sp|Q9LP77|Y1848_ARATH Probable inactive receptor kinase At1g48480 OS=Arabidopsis thaliana GN=RKL1 PE=2 SV=1//3.90598e-13
Dendrobium_GLEAN_10040982	129.542	286.067	-1.1429	0.00060786	0.0033384	-//-
Dendrobium_GLEAN_10041057	1676.06	167.071	3.3265	8.3e-45	5.42e-43	sp|Q39688|EP1G_DAUCA Epidermis-specific secreted glycoprotein EP1 OS=Daucus carota GN=EP1 PE=1 SV=1//6.24705e-81
Dendrobium_GLEAN_10041107	13.2185	0.698523	4.2421	4.18e-05	0.00029763	sp|Q6NKW9|E138_ARATH Glucan endo-1,3-beta-glucosidase 8 OS=Arabidopsis thaliana GN=At1g64760 PE=1 SV=2//4.5077e-162
Dendrobium_GLEAN_10041141	2549.07	5549.24	-1.1223	1.81e-22	5.67e-21	sp|Q94JV4|SUI12_ARATH Protein translation factor SUI1 homolog 2 OS=Arabidopsis thaliana GN=At1g54290 PE=3 SV=1//2.03116e-59
Dendrobium_GLEAN_10041145	4736.5	7.01996	9.3981	0	0	sp|B9RT03|CSPL5_RICCO CASP-like protein 1D1 OS=Ricinus communis GN=RCOM_0679870 PE=2 SV=1//3.50021e-35
Dendrobium_GLEAN_10041185	231.71	27.0084	3.1008	8.56e-18	2.1e-16	sp|Q7XA40|RGA3_SOLBU Putative disease resistance protein RGA3 OS=Solanum bulbocastanum GN=RGA3 PE=2 SV=2//1.23446e-97
Dendrobium_GLEAN_10041251	17.3498	102.729	-2.5658	3.43e-18	8.59e-17	sp|Q9FWX2|NAC7_ARATH NAC domain-containing protein 7 OS=Arabidopsis thaliana GN=NAC007 PE=1 SV=2//1.1255e-88
Dendrobium_GLEAN_10041388	1412.3	652.98	1.1129	1.09e-18	2.82e-17	sp|P05332|YP20_BACLI Uncharacterized N-acetyltransferase p20 OS=Bacillus licheniformis GN=p20 PE=3 SV=1//2.17221e-10
Dendrobium_GLEAN_10041392	200.744	735.818	-1.874	4.34e-38	2.32e-36	sp|Q42456|ASPR1_ORYSJ Aspartic proteinase oryzasin-1 OS=Oryza sativa subsp. japonica GN=Os05g0567100 PE=2 SV=2//2.51393e-133
Dendrobium_GLEAN_10041394	6.43765	28.8631	-2.1646	2.03e-05	0.00015314	sp|P42210|ASPR_HORVU Phytepsin OS=Hordeum vulgare PE=1 SV=1//4.68653e-30
Dendrobium_GLEAN_10041492	43.3797	164.885	-1.9264	2.31e-07	2.37e-06	-//-
Dendrobium_GLEAN_10041506	117.298	8.35447	3.8115	2.78e-06	2.44e-05	sp|Q8LNV6|CKX3_ORYSJ Cytokinin dehydrogenase 3 OS=Oryza sativa subsp. japonica GN=CKX3 PE=2 SV=1//1.44943e-100
Dendrobium_GLEAN_10041531	2598.25	1182.05	1.1363	3.24e-05	0.0002363	sp|Q8LDW9|XTH9_ARATH Xyloglucan endotransglucosylase/hydrolase protein 9 OS=Arabidopsis thaliana GN=XTH9 PE=2 SV=2//5.74835e-130
Dendrobium_GLEAN_10041658	78.3255	183.965	-1.2319	3.28e-07	3.3e-06	sp|Q84WS0|SBT11_ARATH Subtilisin-like protease SBT1.1 OS=Arabidopsis thaliana GN=SBTI1.1 PE=1 SV=1//3.61201e-57
Dendrobium_GLEAN_10041659	215.797	517.216	-1.2611	2.16e-05	0.0001629	sp|O49607|SBT16_ARATH Subtilisin-like protease SBT1.6 OS=Arabidopsis thaliana GN=SBT1.6 PE=2 SV=1//2.3623e-70
Dendrobium_GLEAN_10041679	181.426	72.7637	1.3181	2.99e-08	3.42e-07	sp|Q9FNB5|AB6G_ARATH ABC transporter G family member 6 OS=Arabidopsis thaliana GN=ABCG6 PE=2 SV=1//0
Dendrobium_GLEAN_10041698	33.0773	80.9005	-1.2903	4.13e-06	3.52e-05	sp|C6TBN2|AKR1_SOYBN Probable aldo-keto reductase 1 OS=Glycine max GN=AKR1 PE=2 SV=1//8.10164e-62
Dendrobium_GLEAN_10041714	99.0596	47.5709	1.0582	3e-05	0.00022031	-//-
Dendrobium_GLEAN_10041756	0.300315	27.1318	-6.4974	0.00049553	0.0027868	sp|Q9FL41|WTR38_ARATH WAT1-related protein At5g07050 OS=Arabidopsis thaliana GN=At5g07050 PE=2 SV=1//6.98365e-140
Dendrobium_GLEAN_10041778	955.807	259.181	1.8828	0.00079854	0.0042643	sp|Q9LT79|PUB25_ARATH U-box domain-containing protein 25 OS=Arabidopsis thaliana GN=PUB25 PE=2 SV=1//5.14898e-88
Dendrobium_GLEAN_10041871	82.3629	33.0459	1.3175	2.66e-06	2.34e-05	sp|Q9LRA7|TPS9_ARATH Probable alpha,alpha-trehalose-phosphate synthase [UDP-forming] 9 OS=Arabidopsis thaliana GN=TPS9 PE=2 SV=1//1.77983e-29
Dendrobium_GLEAN_10041890	347.31	62.418	2.4762	4.02e-26	1.46e-24	sp|Q9M0Y3|ENT3_ARATH Equilibrative nucleotide transporter 3 OS=Arabidopsis thaliana GN=ENT3 PE=1 SV=1//9.64918e-160
Dendrobium_GLEAN_10041901	239.998	635.037	-1.4038	2.37e-22	7.36e-21	sp|O48533|PYM_ARATH Protein POLYCHOME OS=Arabidopsis thaliana GN=PYM PE=1 SV=1//7.03967e-06
Dendrobium_GLEAN_10041904	140.188	63.799	1.1358	3.02e-07	3.05e-06	sp|P25766|RLGP1_ORYSJ Ras-related protein RGP1 OS=Oryza sativa subsp. japonica GN=RGP1 PE=2 SV=2//5.13157e-85
Dendrobium_GLEAN_10041905	148.829	46.4922	1.6786	4.35e-13	7.93e-12	sp|Q9LH50|RAA4D_ARATH Ras-related protein RABA4d OS=Arabidopsis thaliana GN=RABA4D PE=1 SV=1//3.85175e-38
Dendrobium_GLEAN_10041922	26.4855	8.14137	1.7019	0.00076671	0.0041163	sp|Q9T068|EPFL2_ARATH EPIDERMAL PATTERNING FACTOR-like protein 2 OS=Arabidopsis thaliana GN=EPFL2 PE=2 SV=1//1.63189e-17
Dendrobium_GLEAN_10041959	290.288	59.2907	2.2916	4.31e-10	6.01e-09	sp|Q9XID3|Y1343_ARATH G-type lectin S-receptor-like serine/threonine-protein kinase At1g34300 OS=Arabidopsis thaliana GN=At1g34300 PE=2 SV=1//3.10307e-90
Dendrobium_GLEAN_10041962	384.335	117.874	1.7051	4.15e-24	1.39e-22	sp|P17801|KPRO_MAIZE Putative receptor protein kinase ZmPK1 OS=Zea mays GN=PK1 PE=2 SV=2//1.51474e-29
Dendrobium_GLEAN_10041983	6004.75	13472.3	-1.1658	1.03e-14	2.09e-13	sp|Q6ZJD3|PLP2_ORYSJ Patatin-like protein 2 OS=Oryza sativa subsp. japonica GN=PLP2 PE=3 SV=1//5.72813e-166
Dendrobium_GLEAN_10041985	47.101	2.5029	4.2341	7.75e-12	1.27e-10	sp|O48723|PLP2_ARATH Patatin-like protein 2 OS=Arabidopsis thaliana GN=PLP2 PE=1 SV=1//2.70681e-142
Dendrobium_GLEAN_10042014	618.969	299.595	1.0469	1.47e-13	2.77e-12	sp|Q8LFN2|Y3037_ARATH Probable inactive leucine-rich repeat receptor-like protein kinase At3g03770 OS=Arabidopsis thaliana GN=At3g03770 PE=2 SV=1//3.05066e-111
Dendrobium_GLEAN_10042034	103.07	33.5859	1.6177	1.13e-09	1.51e-08	-//-
Dendrobium_GLEAN_10042074	156.446	28.2886	2.4674	4.63e-23	1.48e-21	sp|Q5NA18|MTP5_ORYSJ Metal tolerance protein 5 OS=Oryza sativa subsp. japonica GN=MTP5 PE=2 SV=1//0
Dendrobium_GLEAN_10042124	1534.13	336.818	2.1874	9.37e-40	5.3e-38	sp|Q5W736|CIPKI_ORYSJ CBL-interacting protein kinase 18 OS=Oryza sativa subsp. japonica GN=CIPK18 PE=2 SV=1//0
Dendrobium_GLEAN_10042163	57.029	26.3638	1.1131	0.00046833	0.0026504	sp|P34914|HYES_MOUSE Bifunctional epoxide hydrolase 2 OS=Mus musculus GN=Ephx2 PE=1 SV=2//2.05367e-43
Dendrobium_GLEAN_10042182	367.395	164.563	1.1587	7.07e-06	5.81e-05	sp|Q6ERW5|CAD8D_ORYSJ Probable cinnamyl alcohol dehydrogenase 8D OS=Oryza sativa subsp. japonica GN=CAD8D PE=2 SV=1//2.38787e-25
Dendrobium_GLEAN_10042232	812.968	48.51	4.0668	8.97e-41	5.23e-39	sp|P17541|CHIA_CUCSA Acidic endochitinase OS=Cucumis sativus PE=1 SV=1//2.22767e-30
Dendrobium_GLEAN_10042233	1002.52	1.05556	9.8914	6.32e-58	5.61e-56	sp|P29060|CHIA_TOBAC Acidic endochitinase OS=Nicotiana tabacum PE=1 SV=1//4.6442e-58
Dendrobium_GLEAN_10042237	952.821	0.341482	11.446	1.3e-89	2.01e-87	sp|P19172|CHIA_ARATH Acidic endochitinase OS=Arabidopsis thaliana GN=CHIB1 PE=2 SV=2//5.65467e-128
Dendrobium_GLEAN_10042271	157.957	45.8595	1.7842	6.8e-05	0.00046567	-//-
Dendrobium_GLEAN_10042274	34.0605	78.9216	-1.2123	1.24e-05	9.77e-05	sp|Q9ZP55|DRP4C_ARATH Dynamin-related protein 4C OS=Arabidopsis thaliana GN=DRP4C PE=2 SV=1//1.88513e-178
Dendrobium_GLEAN_10042333	145.433	409.963	-1.4951	1.69e-16	3.87e-15	sp|Q9FIW5|NAC94_ARATH Putative NAC domain-containing protein 94 OS=Arabidopsis thaliana GN=ANAC094 PE=3 SV=1//3.44238e-60
Dendrobium_GLEAN_10042413	54.4102	194.188	-1.8355	1.95e-13	3.63e-12	sp|Q84JK2|FD_ARATH Protein FD OS=Arabidopsis thaliana GN=FD PE=1 SV=1//1.81719e-26
Dendrobium_GLEAN_10042416	68.3258	226.593	-1.7296	4.22e-11	6.49e-10	sp|Q9F131|3HBH1_PSEAC 3-hydroxybenzoate 6-hydroxylase 1 OS=Pseudomonas alcaligenes GN=xlnD PE=1 SV=1//5.10206e-09
Dendrobium_GLEAN_10042471	734.283	340.179	1.11	1.28e-15	2.79e-14	sp|Q7XJ60|EB1A_ARATH Microtubule-associated protein RP/EB family member 1A OS=Arabidopsis thaliana GN=EB1A PE=1 SV=1//2.97058e-47
Dendrobium_GLEAN_10042517	174.043	827.261	-2.2489	3.98e-53	3.16e-51	sp|O64538|SAU40_ARATH Auxin-responsive protein SAUR40 OS=Arabidopsis thaliana GN=SAUR40 PE=2 SV=1//1.59931e-14
Dendrobium_GLEAN_10042532	9.24609	43.4384	-2.2321	9.9e-08	1.06e-06	sp|Q69T31|CINV1_ORYSJ Cytosolic invertase 1 OS=Oryza sativa subsp. japonica GN=CINV1 PE=1 SV=1//0
Dendrobium_GLEAN_10042638	6.35542	24.6332	-1.9545	0.00029425	0.0017494	sp|Q09893|YAI5_SCHPO Uncharacterized protein C24B11.05 OS=Schizosaccharomyces pombe (strain 972 / ATCC 24843) GN=SPAC24B11.05 PE=3 SV=1//5.25404e-13
Dendrobium_GLEAN_10042662	229.914	21.2306	3.4369	2.76e-08	3.18e-07	sp|Q84JH5|GMPP1_ORYSJ Probable mannose-1-phosphate guanylyltransferase 1 OS=Oryza sativa subsp. japonica GN=Os03g0268400 PE=2 SV=1//0
Dendrobium_GLEAN_10042684	11.9957	115.525	-3.2676	3.06e-18	7.71e-17	sp|Q9FLJ2|NC100_ARATH NAC domain-containing protein 100 OS=Arabidopsis thaliana GN=NAC100 PE=2 SV=1//1.28702e-86
Dendrobium_GLEAN_10042686	854.526	337.25	1.3413	5.1e-12	8.53e-11	sp|Q10M18|TRL12_ORYSJ Thioredoxin-like 1-2, chloroplastic OS=Oryza sativa subsp. japonica GN=Os03g0326500 PE=2 SV=1//2.77947e-81
Dendrobium_GLEAN_10042726	229.595	90.8506	1.3375	1.54e-12	2.69e-11	-//-
Dendrobium_GLEAN_10042730	15.7823	2.17697	2.8579	0.00017988	0.0011241	-//-
Dendrobium_GLEAN_10042741	81.3442	162.763	-1.0007	5.27e-05	0.00036854	sp|Q9SF32|IQD1_ARATH Protein IQ-DOMAIN 1 OS=Arabidopsis thaliana GN=IQD1 PE=1 SV=1//1.05936e-07
Dendrobium_GLEAN_10042787	1392.96	623.452	1.1598	3.59e-20	1e-18	-//-
Dendrobium_GLEAN_10042812	54.919	124.622	-1.1822	2.5e-07	2.55e-06	sp|Q9FL54|DNAJ6_ARATH Chaperone protein dnaJ 6 OS=Arabidopsis thaliana GN=ATJ6 PE=2 SV=1//3.44862e-48
Dendrobium_GLEAN_10042876	186.35	454.473	-1.2862	8.9e-11	1.33e-09	-//-
Dendrobium_GLEAN_10042909	1140.55	307.934	1.889	3.12e-44	2.01e-42	sp|Q9S823|LNG2_ARATH Protein LONGIFOLIA 2 OS=Arabidopsis thaliana GN=LNG2 PE=1 SV=1//2.63106e-12
Dendrobium_GLEAN_10042917	218.803	68.5878	1.6736	3.38e-16	7.65e-15	sp|F4IE65|MES13_ARATH Putative methylesterase 13, chloroplastic OS=Arabidopsis thaliana GN=MES13 PE=2 SV=1//9.49346e-55
Dendrobium_GLEAN_10043031	52.4077	125.511	-1.26	4.91e-08	5.47e-07	-//-
Dendrobium_GLEAN_10043032	159.046	374.823	-1.2368	7.88e-09	9.62e-08	-//-
Dendrobium_GLEAN_10043061	554.351	1489.22	-1.4257	4.38e-25	1.53e-23	sp|Q8VZW3|CFI3_ARATH Probable chalcone--flavonone isomerase 3 OS=Arabidopsis thaliana GN=CHI3 PE=1 SV=1//4.02864e-57
Dendrobium_GLEAN_10043132	13.0934	41.65	-1.6695	3.12e-05	0.00022806	sp|Q54GU0|ARSB_DICDI Putative transporter arsB OS=Dictyostelium discoideum GN=arsB PE=2 SV=1//8.34786e-58
Dendrobium_GLEAN_10043293	334.744	964.606	-1.5269	4.87e-28	1.88e-26	sp|P0DH62|Y4407_SELML Inactive protein kinase SELMODRAFT_444075 OS=Selaginella moellendorffii GN=SELMODRAFT_444075 PE=2 SV=1//1.3072e-13
Dendrobium_GLEAN_10043294	100.034	279.759	-1.4837	1.09e-15	2.39e-14	sp|P0DH62|Y4407_SELML Inactive protein kinase SELMODRAFT_444075 OS=Selaginella moellendorffii GN=SELMODRAFT_444075 PE=2 SV=1//3.71859e-57
Dendrobium_GLEAN_10043345	1730.52	780.782	1.1482	0.00041548	0.0023799	-//-
Dendrobium_GLEAN_10043348	1770.38	675.836	1.3893	1.42e-28	5.62e-27	sp|Q9SR86|AGT23_ARATH Alanine--glyoxylate aminotransferase 2 homolog 3, mitochondrial OS=Arabidopsis thaliana GN=At3g08860 PE=2 SV=1//2.23709e-16
Dendrobium_GLEAN_10043349	4349.51	1689.82	1.364	3.27e-31	1.41e-29	sp|Q9SR86|AGT23_ARATH Alanine--glyoxylate aminotransferase 2 homolog 3, mitochondrial OS=Arabidopsis thaliana GN=At3g08860 PE=2 SV=1//0
Dendrobium_GLEAN_10043414	471.016	1013.11	-1.1049	5.05e-17	1.19e-15	sp|K4BW79|ENOX_SOLLC 2-methylene-furan-3-one reductase OS=Solanum lycopersicum GN=EO PE=1 SV=1//2.54163e-54
Dendrobium_GLEAN_10043415	185.382	381.702	-1.0419	3.86e-11	5.95e-10	sp|K4BW79|ENOX_SOLLC 2-methylene-furan-3-one reductase OS=Solanum lycopersicum GN=EO PE=1 SV=1//1.18762e-31
Dendrobium_GLEAN_10043501	1208.06	80.8227	3.9018	2.67e-37	1.39e-35	sp|Q945B6|AOP1L_ARATH Probable 2-oxoglutarate-dependent dioxygenase AOP1.2 OS=Arabidopsis thaliana GN=AOP1.2 PE=2 SV=1//2.36189e-65
Dendrobium_GLEAN_10043505	583.27	185.772	1.6506	5.24e-28	2.02e-26	sp|Q8BGC9|CREG2_MOUSE Protein CREG2 OS=Mus musculus GN=Creg2 PE=1 SV=1//2.24662e-10
Dendrobium_GLEAN_10043508	138.795	54.0552	1.3604	2.55e-07	2.59e-06	sp|O04529|2MMP_ARATH Metalloendoproteinase 2-MMP OS=Arabidopsis thaliana GN=2MMP PE=1 SV=1//9.24614e-79
Dendrobium_GLEAN_10043578	507.305	32.4103	3.9683	6.22e-24	2.07e-22	sp|O64815|HLS1L_ARATH Probable N-acetyltransferase HLS1-like OS=Arabidopsis thaliana GN=At2g23060 PE=2 SV=1//3.28372e-161
Dendrobium_GLEAN_10043617	149.528	13.9039	3.4268	7.62e-10	1.04e-08	sp|Q8LC69|ATL8_ARATH RING-H2 finger protein ATL8 OS=Arabidopsis thaliana GN=ATL8 PE=2 SV=2//1.55126e-19
Dendrobium_GLEAN_10043711	288.672	667.788	-1.21	1.66e-17	4.02e-16	sp|P0C8Z0|Y8359_ORYSI Uncharacterized protein OsI_027940 OS=Oryza sativa subsp. indica GN=OsI_027940 PE=1 SV=2//1.71669e-42
Dendrobium_GLEAN_10043714	2088.17	209.924	3.3143	4.1e-63	4.04e-61	sp|F4IB81|LYK3_ARATH LysM domain receptor-like kinase 3 OS=Arabidopsis thaliana GN=LYK3 PE=2 SV=1//5.22045e-112
Dendrobium_GLEAN_10043782	86.9238	28.9835	1.5845	2.95e-08	3.37e-07	-//-
Dendrobium_GLEAN_10043783	1255.32	514.967	1.2855	2.35e-23	7.61e-22	-//-
Dendrobium_GLEAN_10043803	43.8793	115.359	-1.3945	6.5e-05	0.00044628	sp|Q9FFD5|RIC4_ARATH CRIB domain-containing protein RIC4 OS=Arabidopsis thaliana GN=RIC4 PE=1 SV=1//4.688e-19
Dendrobium_GLEAN_10043971	1449.8	255.907	2.5022	8.91e-06	7.16e-05	-//-
Dendrobium_GLEAN_10043992	262.677	528.192	-1.0078	4.51e-12	7.59e-11	sp|O82089|CCH_ARATH Copper transport protein CCH OS=Arabidopsis thaliana GN=CCH PE=1 SV=1//1.69391e-11
Dendrobium_GLEAN_10044017	1641.28	1.02445	10.646	8.38e-178	3.65e-175	sp|Q5RBU7|PCP_PONAB Lysosomal Pro-X carboxypeptidase OS=Pongo abelii GN=PRCP PE=2 SV=1//4.4423e-98
Dendrobium_GLEAN_10044019	63.3205	21.5609	1.5543	1.27e-05	9.95e-05	-//-
Dendrobium_GLEAN_10044045	39.9823	1.73455	4.5267	2.4e-07	2.46e-06	sp|Q7XWK5|SAG39_ORYSJ Senescence-specific cysteine protease SAG39 OS=Oryza sativa subsp. japonica GN=SAG39 PE=2 SV=2//6.08382e-24
Dendrobium_GLEAN_10044113	153.386	402.204	-1.3908	1.57e-17	3.81e-16	sp|F4J3G5|CTPA3_ARATH Carboxyl-terminal-processing peptidase 3, chloroplastic OS=Arabidopsis thaliana GN=CTPA3 PE=3 SV=1//1.09303e-74
Dendrobium_GLEAN_10044120	1169.7	484.416	1.2718	2.56e-19	6.84e-18	sp|Q96303|PHT14_ARATH Inorganic phosphate transporter 1-4 OS=Arabidopsis thaliana GN=PHT1-4 PE=1 SV=1//0
Dendrobium_GLEAN_10044155	102.53	2.13826	5.5835	0.00041457	0.0023762	sp|Q9SZ06|EF109_ARATH Ethylene-responsive transcription factor ERF109 OS=Arabidopsis thaliana GN=ERF109 PE=1 SV=1//3.26708e-27
Dendrobium_GLEAN_10044193	2671.08	981.737	1.444	3.42e-15	7.27e-14	-//-
Dendrobium_GLEAN_10044249	46.1828	19.1698	1.2685	0.00041374	0.0023731	sp|Q0D673|P2C62_ORYSJ Probable protein phosphatase 2C 62 OS=Oryza sativa subsp. japonica GN=Os07g0507000 PE=2 SV=1//3.4555e-40
Dendrobium_GLEAN_10044250	277.885	91.828	1.5975	1.1e-10	1.63e-09	sp|Q9LDA7|P2C39_ARATH Probable protein phosphatase 2C 39 OS=Arabidopsis thaliana GN=At3g15260 PE=2 SV=1//8.87485e-75
Dendrobium_GLEAN_10044263	590.073	80.6794	2.8706	7.27e-64	7.29e-62	sp|Q93XX5|Y5713_ARATH PI-PLC X domain-containing protein At5g67130 OS=Arabidopsis thaliana GN=At5g67130 PE=1 SV=1//1.18096e-75
Dendrobium_GLEAN_10044397	190.81	86.7541	1.1371	5.76e-07	5.57e-06	sp|A9LNK9|CPSF_ARATH 30-kDa cleavage and polyadenylation specificity factor 30 OS=Arabidopsis thaliana GN=CPSF30 PE=1 SV=1//3.08954e-40
Dendrobium_GLEAN_10044398	1667.74	487.988	1.773	4.4e-38	2.35e-36	sp|Q84MA5|CAAT1_ARATH Cationic amino acid transporter 1 OS=Arabidopsis thaliana GN=CAT1 PE=1 SV=1//0
Dendrobium_GLEAN_10044449	3581.53	10.4891	8.4155	3.29e-58	2.93e-56	sp|P00302|STEL_TOXVR Stellacyanin OS=Toxicodendron vernicifluum PE=1 SV=1//2.44769e-19
Dendrobium_GLEAN_10044570	4102.74	1269.77	1.692	2.24e-46	1.52e-44	sp|Q9LM55|FBK8_ARATH F-box/kelch-repeat protein At1g22040 OS=Arabidopsis thaliana GN=At1g22040 PE=2 SV=1//0
Dendrobium_GLEAN_10044620	1264.85	6084.03	-2.2661	2.63e-24	8.9e-23	sp|Q851R5|TRH22_ORYSJ Thioredoxin H2-2 OS=Oryza sativa subsp. japonica GN=Os03g0800700 PE=2 SV=1//1.87526e-50
Dendrobium_GLEAN_10044631	1526.51	383.592	1.9926	8.71e-23	2.77e-21	sp|F4I114|Y1960_ARATH Probable serine/threonine-protein kinase At1g09600 OS=Arabidopsis thaliana GN=At1g09600 PE=3 SV=1//0
Dendrobium_GLEAN_10044667	499.126	0.714081	9.4491	1.62e-95	2.75e-93	sp|Q9SIA4|MATE5_ARATH MATE efflux family protein 5 OS=Arabidopsis thaliana GN=DTXL1 PE=3 SV=1//4.37555e-45
Dendrobium_GLEAN_10044714	95.5949	193.11	-1.0144	1.15e-07	1.22e-06	-//-
Dendrobium_GLEAN_10044761	135.262	38.425	1.8156	7.76e-14	1.49e-12	sp|R4X5P0|TCEB3_TULGE Tuliposide A-converting enzyme b3, amyloplastic OS=Tulipa gesneriana GN=TCEA-B3 PE=1 SV=1//3.10618e-34
Dendrobium_GLEAN_10044808	41.1057	0.698523	5.8789	8.76e-17	2.04e-15	sp|Q8S340|PPA22_ARATH Purple acid phosphatase 22 OS=Arabidopsis thaliana GN=PAP22 PE=2 SV=1//3.9291e-75
Dendrobium_GLEAN_10044832	794.569	135.511	2.5518	8.85e-63	8.62e-61	sp|Q9SJZ2|PER17_ARATH Peroxidase 17 OS=Arabidopsis thaliana GN=PER17 PE=2 SV=1//1.37472e-54
Dendrobium_GLEAN_10044834	137.59	32.3984	2.0864	7.21e-17	1.68e-15	sp|Q9SJZ2|PER17_ARATH Peroxidase 17 OS=Arabidopsis thaliana GN=PER17 PE=2 SV=1//2.52941e-88
Dendrobium_GLEAN_10044954	74.2595	244.043	-1.7165	2.11e-18	5.35e-17	sp|Q9ZVI6|LOR8_ARATH Protein LURP-one-related 8 OS=Arabidopsis thaliana GN=At2g38640 PE=2 SV=1//1.81152e-33
Dendrobium_GLEAN_10044965	137.196	20.3491	2.7532	2.99e-24	1.01e-22	-//-
Dendrobium_GLEAN_10045008	500.382	1100.81	-1.1375	1.76e-18	4.51e-17	sp|O22259|ERF71_ARATH Ethylene-responsive transcription factor ERF071 OS=Arabidopsis thaliana GN=ERF071 PE=2 SV=1//2.98923e-35
Dendrobium_GLEAN_10045101	39.6279	480.946	-3.6013	6.64e-53	5.21e-51	-//-
Dendrobium_GLEAN_10045102	231.833	5010.66	-4.4338	6.69e-65	6.81e-63	sp|Q9SYD6|MATE1_ARATH MATE efflux family protein 1 OS=Arabidopsis thaliana GN=MATE PE=2 SV=2//1.54844e-117
Dendrobium_GLEAN_10045147	189.811	26.9465	2.8164	1.63e-31	7.15e-30	sp|Q6ZNI0|GCNT7_HUMAN Beta-1,3-galactosyl-O-glycosyl-glycoprotein beta-1,6-N-acetylglucosaminyltransferase 7 OS=Homo sapiens GN=GCNT7 PE=2 SV=2//1.86325e-10
Dendrobium_GLEAN_10045235	349.848	0.341482	10.001	4.38e-119	9.87e-117	-//-
Dendrobium_GLEAN_10045242	61.2518	20.0044	1.6144	9.51e-07	8.93e-06	sp|Q9ZU51|RHA2B_ARATH Probable E3 ubiquitin-protein ligase RHA2B OS=Arabidopsis thaliana GN=RHA2B PE=1 SV=2//9.34412e-13
Dendrobium_GLEAN_10045273	125.018	49.8195	1.3273	7.66e-05	0.00052012	sp|Q6L545|GID1_ORYSJ Gibberellin receptor GID1 OS=Oryza sativa subsp. japonica GN=GID1 PE=1 SV=1//1.36687e-144
Dendrobium_GLEAN_10045331	103.259	234.488	-1.1833	7.84e-11	1.18e-09	sp|Q8S950|NACK1_TOBAC Kinesin-like protein NACK1 OS=Nicotiana tabacum GN=NACK1 PE=1 SV=1//5.02645e-84
Dendrobium_GLEAN_10045479	98.7985	12.4722	2.9858	1.2e-07	1.26e-06	-//-
Dendrobium_GLEAN_10045480	332.501	9.87267	5.0738	7.98e-75	9.49e-73	-//-
Dendrobium_GLEAN_10045580	3762.48	10351	-1.46	1.2e-37	6.35e-36	sp|P55228|GLGS_ARATH Glucose-1-phosphate adenylyltransferase small subunit, chloroplastic OS=Arabidopsis thaliana GN=APS1 PE=2 SV=2//0
Dendrobium_GLEAN_10045704	1116.87	511.43	1.1269	1.22e-15	2.67e-14	sp|Q93Z08|E136_ARATH Glucan endo-1,3-beta-glucosidase 6 OS=Arabidopsis thaliana GN=At5g58090 PE=1 SV=2//0
Dendrobium_GLEAN_10045745	1004.73	432.956	1.2145	3.58e-20	9.98e-19	-//-
Dendrobium_GLEAN_10045768	115.877	243.774	-1.0729	1.98e-09	2.58e-08	sp|F4HPR5|DRP5A_ARATH Dynamin-related protein 5A OS=Arabidopsis thaliana GN=DRP5A PE=2 SV=1//6.78968e-124
Dendrobium_GLEAN_10045769	113.958	234.055	-1.0383	8.71e-09	1.06e-07	sp|F4HPR5|DRP5A_ARATH Dynamin-related protein 5A OS=Arabidopsis thaliana GN=DRP5A PE=2 SV=1//0
Dendrobium_GLEAN_10045811	57.5882	2.55319	4.4954	2.51e-19	6.72e-18	sp|Q9SH30|HMA5_ARATH Probable copper-transporting ATPase HMA5 OS=Arabidopsis thaliana GN=HMA5 PE=1 SV=2//1.00984e-31
Dendrobium_GLEAN_10045813	208.923	7.75719	4.7513	2.79e-50	2.04e-48	-//-
Dendrobium_GLEAN_10045819	3.69518	29.329	-2.9886	1e-07	1.07e-06	sp|O64495|SBT12_ARATH Subtilisin-like protease SBT1.2 OS=Arabidopsis thaliana GN=SBT1.2 PE=2 SV=1//5.65087e-160
Dendrobium_GLEAN_10045912	228.029	2.09557	6.7657	2.2e-52	1.7e-50	sp|O23310|NFYB3_ARATH Nuclear transcription factor Y subunit B-3 OS=Arabidopsis thaliana GN=NFYB3 PE=2 SV=1//9.86921e-38
Dendrobium_GLEAN_10045913	246.531	2.12669	6.857	7.96e-75	9.49e-73	sp|O23310|NFYB3_ARATH Nuclear transcription factor Y subunit B-3 OS=Arabidopsis thaliana GN=NFYB3 PE=2 SV=1//7.45796e-54
Dendrobium_GLEAN_10045917	146.299	14.9555	3.2902	3.12e-31	1.35e-29	sp|Q94C59|PATL4_ARATH Patellin-4 OS=Arabidopsis thaliana GN=PATL4 PE=1 SV=2//3.38251e-110
Dendrobium_GLEAN_10046016	81.9591	542.314	-2.7262	8.31e-21	2.39e-19	sp|Q9LV10|PTR53_ARATH Protein NRT1/ PTR FAMILY 2.11 OS=Arabidopsis thaliana GN=NPF2.11 PE=1 SV=1//0
Dendrobium_GLEAN_10046041	23499.5	8670.28	1.4385	3.54e-17	8.41e-16	sp|Q9SU34|ERLL2_ARATH pEARLI1-like lipid transfer protein 2 OS=Arabidopsis thaliana GN=At4g12490 PE=2 SV=1//5.6261e-22
Dendrobium_GLEAN_10046089	117.298	13.8417	3.0831	1.84e-24	6.27e-23	sp|P17801|KPRO_MAIZE Putative receptor protein kinase ZmPK1 OS=Zea mays GN=PK1 PE=2 SV=2//1.23956e-127
Dendrobium_GLEAN_10046156	2690.03	261.105	3.3649	3.67e-09	4.64e-08	sp|Q5Z8T3|MIOX_ORYSJ Probable inositol oxygenase OS=Oryza sativa subsp. japonica GN=Os06g0561000 PE=2 SV=1//1.04427e-102
Dendrobium_GLEAN_10046165	2346.5	92.172	4.67	3.84e-05	0.00027541	sp|O80742|PUB19_ARATH U-box domain-containing protein 19 OS=Arabidopsis thaliana GN=PUB19 PE=2 SV=1//1.36971e-127
Dendrobium_GLEAN_10046166	192.51	491.574	-1.3525	6.94e-19	1.81e-17	sp|P92519|M810_ARATH Uncharacterized mitochondrial protein AtMg00810 OS=Arabidopsis thaliana GN=AtMg00810 PE=4 SV=1//3.13927e-23
Dendrobium_GLEAN_10046168	123.573	270.321	-1.1293	1.57e-10	2.29e-09	sp|Q6YWR4|HOX16_ORYSJ Homeobox-leucine zipper protein HOX16 OS=Oryza sativa subsp. japonica GN=HOX16 PE=2 SV=1//4.57323e-37
Dendrobium_GLEAN_10046324	571.581	4030.5	-2.8179	2.42e-36	1.22e-34	sp|Q0JEP3|BURP5_ORYSJ BURP domain-containing protein 5 OS=Oryza sativa subsp. japonica GN=BURP5 PE=2 SV=2//1.07806e-28
Dendrobium_GLEAN_10046344	27.2433	75.7669	-1.4757	5.16e-07	5.03e-06	sp|Q0WVN5|CSLG3_ARATH Cellulose synthase-like protein G3 OS=Arabidopsis thaliana GN=CSLG3 PE=2 SV=2//2.10941e-42
Dendrobium_GLEAN_10046366	589.148	100.984	2.5445	1.04e-07	1.11e-06	sp|Q9SE93|PNAE_RAUSE Polyneuridine-aldehyde esterase OS=Rauvolfia serpentina GN=PNAE PE=1 SV=1//3.6162e-76
Dendrobium_GLEAN_10046368	1148.18	263.178	2.1252	1.71e-19	4.61e-18	sp|O80477|MES3_ARATH Methylesterase 3 OS=Arabidopsis thaliana GN=MES3 PE=2 SV=1//8.28024e-22
Dendrobium_GLEAN_10046371	626.01	119.256	2.3921	2.6e-51	1.96e-49	sp|Q8RXX9|ATL6_ARATH E3 ubiquitin-protein ligase ATL6 OS=Arabidopsis thaliana GN=ATL6 PE=1 SV=2//5.6421e-59
Dendrobium_GLEAN_10046396	343.232	147.827	1.2153	1.84e-13	3.44e-12	sp|O64515|OCT2_ARATH Organic cation/carnitine transporter 2 OS=Arabidopsis thaliana GN=OCT2 PE=2 SV=1//2.08945e-102
Dendrobium_GLEAN_10046407	57.3939	192.463	-1.7456	1.19e-05	9.36e-05	sp|O80366|ARR9_ARATH Two-component response regulator ARR9 OS=Arabidopsis thaliana GN=ARR9 PE=1 SV=1//3.78058e-11
Dendrobium_GLEAN_10046408	36.7361	135.814	-1.8864	5.81e-15	1.21e-13	sp|O80366|ARR9_ARATH Two-component response regulator ARR9 OS=Arabidopsis thaliana GN=ARR9 PE=1 SV=1//3.86119e-35
Dendrobium_GLEAN_10046493	136.542	39.0653	1.8054	6.5e-14	1.25e-12	sp|Q9FHZ1|SCL23_ARATH Scarecrow-like protein 23 OS=Arabidopsis thaliana GN=SCL23 PE=1 SV=1//1.52407e-53
Dendrobium_GLEAN_10046494	85.7434	28.0719	1.6109	1.68e-08	1.98e-07	sp|Q93VA3|CYC6_ARATH Cytochrome c6, chloroplastic OS=Arabidopsis thaliana GN=petJ PE=1 SV=1//7.93044e-16
Dendrobium_GLEAN_10046537	2323.92	129.038	4.1707	2.2e-180	9.83e-178	sp|Q6YW62|AB44G_ORYSJ ABC transporter G family member 44 OS=Oryza sativa subsp. japonica GN=ABCG44 PE=2 SV=2//5.41627e-18
Dendrobium_GLEAN_10046566	34.441	185.862	-2.432	4e-18	9.99e-17	sp|Q9SFF6|PAE12_ARATH Pectin acetylesterase 12 OS=Arabidopsis thaliana GN=PAE12 PE=2 SV=1//3.66071e-101
Dendrobium_GLEAN_10046568	12.6359	74.1641	-2.5532	7.22e-14	1.39e-12	sp|F4I839|PAE2_ARATH Pectin acetylesterase 2 OS=Arabidopsis thaliana GN=PAE2 PE=2 SV=1//2.14714e-55
Dendrobium_GLEAN_10046616	17.5019	65.0799	-1.8947	1.11e-08	1.33e-07	sp|A7DY56|TRN1_COCOF Tropinone reductase OS=Cochlearia officinalis GN=TR PE=1 SV=1//7.8139e-67
Dendrobium_GLEAN_10046617	20.1296	57.0359	-1.5026	8.38e-06	6.79e-05	sp|A7DY56|TRN1_COCOF Tropinone reductase OS=Cochlearia officinalis GN=TR PE=1 SV=1//1.23193e-60
Dendrobium_GLEAN_10046678	674.86	64.026	3.3979	9.14e-69	9.99e-67	sp|O81974|C71D8_SOYBN Cytochrome P450 71D8 OS=Glycine max GN=CYP71D8 PE=2 SV=1//1.01813e-128
Dendrobium_GLEAN_10046684	98.6262	1.07112	6.5248	3.54e-38	1.9e-36	sp|Q9LEL6|6OMT_COPJA (RS)-norcoclaurine 6-O-methyltransferase OS=Coptis japonica PE=1 SV=1//7.49352e-30
Dendrobium_GLEAN_10046716	33.5066	71.1844	-1.0871	0.00015234	0.00096861	-//-
Dendrobium_GLEAN_10046730	63.2967	132.786	-1.0689	4.32e-06	3.67e-05	-//-
Dendrobium_GLEAN_10046758	251.912	49.0569	2.3604	3.23e-30	1.36e-28	sp|Q8LPH6|MYB86_ARATH Transcription factor MYB86 OS=Arabidopsis thaliana GN=MYB86 PE=2 SV=1//3.13157e-80
Dendrobium_GLEAN_10046775	6452.7	2487.39	1.3753	6.75e-33	3.09e-31	sp|O04066|ACBP_RICCO Acyl-CoA-binding protein OS=Ricinus communis PE=3 SV=1//5.63729e-20
Dendrobium_GLEAN_10046777	918.632	452.044	1.023	3.8e-10	5.33e-09	sp|Q6EQ60|AB47G_ORYSJ ABC transporter G family member 47 OS=Oryza sativa subsp. japonica GN=ABCG47 PE=3 SV=2//8.03269e-08
Dendrobium_GLEAN_10046799	2112.33	1000.36	1.0783	2.08e-12	3.58e-11	sp|Q9CAG8|FBK28_ARATH F-box/kelch-repeat protein At1g67480 OS=Arabidopsis thaliana GN=At1g67480 PE=2 SV=1//4.21623e-86
Dendrobium_GLEAN_10046834	89.2053	187.729	-1.0734	1.73e-06	1.57e-05	sp|Q27IK6|POK2_ARATH Phragmoplast orienting kinesin 2 OS=Arabidopsis thaliana GN=POK2 PE=2 SV=1//0
Dendrobium_GLEAN_10046837	17.7486	0.357041	5.6355	1.03e-07	1.1e-06	-//-
Dendrobium_GLEAN_10046896	67.1348	9.69724	2.7914	6.56e-14	1.26e-12	sp|Q9ZV52|EGC2_ARATH EG45-like domain containing protein 2 OS=Arabidopsis thaliana GN=EGC2 PE=2 SV=2//1.65684e-12
Dendrobium_GLEAN_10046916	289.464	23.4999	3.6227	1.14e-15	2.5e-14	sp|Q9LMA1|FMO1_ARATH Probable flavin-containing monooxygenase 1 OS=Arabidopsis thaliana GN=FMO1 PE=2 SV=1//1.107e-86
Dendrobium_GLEAN_10046917	55.8999	3.25171	4.1036	1.33e-14	2.69e-13	sp|Q9LMA1|FMO1_ARATH Probable flavin-containing monooxygenase 1 OS=Arabidopsis thaliana GN=FMO1 PE=2 SV=1//4.284e-20
Dendrobium_GLEAN_10047055	51.6762	112.318	-1.12	3.62e-06	3.12e-05	-//-
Dendrobium_GLEAN_10047056	151.599	3253.21	-4.4235	1.57e-214	8.75e-212	sp|O82627|SSG1_ANTMA Granule-bound starch synthase 1, chloroplastic/amyloplastic OS=Antirrhinum majus GN=WAXY PE=2 SV=1//0
Dendrobium_GLEAN_10047059	3895.38	629.08	2.6304	1.49e-15	3.24e-14	sp|Q9SGA2|GDPD1_ARATH Glycerophosphodiester phosphodiesterase GDPD1, chloroplastic OS=Arabidopsis thaliana GN=GDPD1 PE=1 SV=1//7.86459e-130
Dendrobium_GLEAN_10047135	315.245	1227.72	-1.9614	7.13e-07	6.79e-06	-//-
Dendrobium_GLEAN_10047137	446.703	152.92	1.5465	3.48e-06	3.01e-05	sp|Q8L4B2|NFYC9_ARATH Nuclear transcription factor Y subunit C-9 OS=Arabidopsis thaliana GN=NFYC9 PE=2 SV=1//1.83066e-13
Dendrobium_GLEAN_10047181	20.1603	1.75409	3.5227	2.23e-06	1.99e-05	sp|Q9AWK2|CML11_ORYSJ Probable calcium-binding protein CML11 OS=Oryza sativa subsp. japonica GN=CML11 PE=2 SV=1//3.9861e-27
Dendrobium_GLEAN_10047233	722.391	1655.55	-1.1965	0.00031081	0.0018386	-//-
Dendrobium_GLEAN_10047313	6.29997	30.1317	-2.2579	0.00062358	0.0034142	sp|B4FUS3|CNR8_MAIZE Cell number regulator 8 OS=Zea mays GN=CNR8 PE=2 SV=1//7.54743e-22
Dendrobium_GLEAN_10047322	233.049	912.05	-1.9685	1.58e-36	7.98e-35	sp|Q9SFF6|PAE12_ARATH Pectin acetylesterase 12 OS=Arabidopsis thaliana GN=PAE12 PE=2 SV=1//9.19189e-133
Dendrobium_GLEAN_10047323	95.032	358.883	-1.917	1.03e-28	4.07e-27	sp|O80731|PAE3_ARATH Pectin acetylesterase 3 OS=Arabidopsis thaliana GN=PAE3 PE=2 SV=1//6.0737e-10
Dendrobium_GLEAN_10047436	248.133	552.25	-1.1542	3.46e-08	3.92e-07	sp|Q6ICX4|PTBP3_ARATH Polypyrimidine tract-binding protein homolog 3 OS=Arabidopsis thaliana GN=At1g43190 PE=2 SV=1//4.88169e-132
Dendrobium_GLEAN_10047500	38.9691	83.4185	-1.098	4.32e-05	0.00030623	sp|Q9XEF0|BH051_ARATH Transcription factor bHLH51 OS=Arabidopsis thaliana GN=BHLH51 PE=2 SV=1//1.65355e-29
Dendrobium_GLEAN_10047614	1111.17	437.158	1.3458	7.26e-19	1.89e-17	sp|Q9SH30|HMA5_ARATH Probable copper-transporting ATPase HMA5 OS=Arabidopsis thaliana GN=HMA5 PE=1 SV=2//1.28345e-99
Dendrobium_GLEAN_10047622	1552.37	541.397	1.5197	7.85e-17	1.83e-15	sp|Q9FVA1|LEC1_CROVR Mannose-specific lectin 1 OS=Crocus vernus GN=LECCVA1 PE=1 SV=1//3.82294e-81
Dendrobium_GLEAN_10047625	9.4644	0.368617	4.6823	0.00038452	0.0022224	sp|Q9FV99|LEC2_CROVR Mannose-specific lectin 2 OS=Crocus vernus GN=LECCVA2 PE=1 SV=1//7.77345e-59
Dendrobium_GLEAN_10047732	401.131	1095.93	-1.45	2.05e-18	5.21e-17	sp|Q9AT54|SCGT_TOBAC Scopoletin glucosyltransferase OS=Nicotiana tabacum GN=TOGT1 PE=1 SV=1//4.63211e-99
Dendrobium_GLEAN_10047737	48.1886	117.912	-1.2909	8.99e-08	9.65e-07	sp|Q7XP59|GLR31_ORYSJ Glutamate receptor 3.1 OS=Oryza sativa subsp. japonica GN=GLR3.1 PE=1 SV=1//0
Dendrobium_GLEAN_10047778	1008.01	144.637	2.801	1.27e-79	1.69e-77	sp|P45582|BGAL_ASPOF Beta-galactosidase OS=Asparagus officinalis PE=2 SV=1//0
Dendrobium_GLEAN_10047818	100.836	47.6375	1.0818	1.59e-05	0.00012263	-//-
Dendrobium_GLEAN_10047847	326.815	135.679	1.2683	4.05e-14	7.9e-13	-//-
Dendrobium_GLEAN_10047868	707.308	255.135	1.4711	7.31e-22	2.22e-20	sp|Q55CU8|RSC5_DICDI Random slug protein 5 OS=Dictyostelium discoideum GN=rsc5 PE=2 SV=1//2.70255e-30
Dendrobium_GLEAN_10047956	3434.57	14874.9	-2.1147	1.9e-18	4.83e-17	sp|Q10717|CYSP2_MAIZE Cysteine proteinase 2 OS=Zea mays GN=CCP2 PE=2 SV=1//0
Dendrobium_GLEAN_10048013	189.723	90.7326	1.0642	1.32e-06	1.21e-05	sp|O80970|NPY2_ARATH BTB/POZ domain-containing protein NPY2 OS=Arabidopsis thaliana GN=NPY2 PE=2 SV=1//2.69533e-19
Dendrobium_GLEAN_10048053	373.617	12.8911	4.8571	1.24e-33	5.83e-32	sp|Q8RYJ8|CML19_ORYSJ Putative calcium-binding protein CML19 OS=Oryza sativa subsp. japonica GN=CML19 PE=3 SV=1//5.06248e-37
Dendrobium_GLEAN_10048073	165.852	70.4467	1.2353	4.13e-09	5.19e-08	-//-
Dendrobium_GLEAN_10048079	1405.2	630.287	1.1567	5.14e-20	1.42e-18	sp|A7XDQ9|B3GTK_ARATH Probable beta-1,3-galactosyltransferase 20 OS=Arabidopsis thaliana GN=B3GALT20 PE=2 SV=1//0
Dendrobium_GLEAN_10048196	15.0029	40.8924	-1.4466	0.00021741	0.0013348	-//-
Dendrobium_GLEAN_10048284	401.776	994.763	-1.308	8.94e-07	8.43e-06	sp|O82797|PCNA_TOBAC Proliferating cell nuclear antigen OS=Nicotiana tabacum GN=PCNA PE=2 SV=1//3.993e-156
Dendrobium_GLEAN_10048286	30.0851	0.682964	5.4611	9.43e-07	8.85e-06	-//-
Dendrobium_GLEAN_10048521	631.606	53.2948	3.567	1.53e-52	1.19e-50	-//-
Dendrobium_GLEAN_10048707	2221.37	91.2813	4.605	1.05e-201	5.24e-199	-//-
Dendrobium_GLEAN_10048743	245.545	2.48734	6.6252	1.38e-09	1.83e-08	sp|Q38895|SUP_ARATH Transcriptional regulator SUPERMAN OS=Arabidopsis thaliana GN=SUP PE=1 SV=1//1.49345e-12
Dendrobium_GLEAN_10048773	206.722	88.8165	1.2188	1.51e-06	1.38e-05	sp|Q8L9C4|KCR1_ARATH Very-long-chain 3-oxoacyl-CoA reductase 1 OS=Arabidopsis thaliana GN=KCR1 PE=1 SV=1//3.82503e-83
Dendrobium_GLEAN_10048797	17.4451	45.4913	-1.3828	0.00017919	0.0011204	sp|O81778|REM9_ARATH B3 domain-containing protein REM9 OS=Arabidopsis thaliana GN=REM9 PE=2 SV=1//2.01942e-15
Dendrobium_GLEAN_10048815	280.183	0.357041	9.6161	1.15e-99	2.05e-97	sp|Q8RXN0|AB11G_ARATH ABC transporter G family member 11 OS=Arabidopsis thaliana GN=ABCG11 PE=1 SV=1//5.24811e-164
Dendrobium_GLEAN_10048895	192.53	57.7146	1.7381	2.15e-16	4.91e-15	sp|Q9AST3|SBH2_ARATH Sphinganine C(4)-monooxygenase 2 OS=Arabidopsis thaliana GN=SBH2 PE=1 SV=1//9.62755e-133
Dendrobium_GLEAN_10048964	134.898	23.3646	2.5295	6.06e-21	1.75e-19	sp|O04706|GAO1B_WHEAT Gibberellin 20 oxidase 1-B OS=Triticum aestivum GN=GA20ox1B PE=2 SV=1//8.02563e-67
Dendrobium_GLEAN_10049081	22.7433	111.187	-2.2895	1.49e-09	1.97e-08	sp|Q3EAQ5|PTR36_ARATH Probable peptide/nitrate transporter At3g43790 OS=Arabidopsis thaliana GN=ZIFL2 PE=2 SV=2//4.77475e-31
Dendrobium_GLEAN_10049083	21.2906	93.1122	-2.1288	3.71e-13	6.79e-12	sp|Q8RWN2|ZIF1_ARATH Protein ZINC INDUCED FACILITATOR 1 OS=Arabidopsis thaliana GN=ZIF1 PE=1 SV=2//6.34315e-24
Dendrobium_GLEAN_10049223	128.009	46.1822	1.4708	6.8e-10	9.3e-09	-//-
Dendrobium_GLEAN_10049227	1768.53	773.183	1.1937	4.46e-19	1.17e-17	sp|Q8L3Z8|FZR2_ARATH Protein FIZZY-RELATED 2 OS=Arabidopsis thaliana GN=FZR2 PE=1 SV=1//1.08248e-150
Dendrobium_GLEAN_10049268	777.058	95.1348	3.03	2.26e-79	2.96e-77	sp|Q9SGA8|U83A1_ARATH UDP-glycosyltransferase 83A1 OS=Arabidopsis thaliana GN=UGT83A1 PE=2 SV=1//6.09067e-115
Dendrobium_GLEAN_10049302	134.19	878.556	-2.7109	2.2e-14	4.35e-13	sp|Q9SBQ9|F3PH_PETHY Flavonoid 3&apos;-monooxygenase OS=Petunia hybrida GN=CYP75B2 PE=2 SV=1//4.61778e-127
Dendrobium_GLEAN_10049361	190.928	823.887	-2.1094	6.56e-48	4.54e-46	sp|Q9SHJ8|HIBC8_ARATH 3-hydroxyisobutyryl-CoA hydrolase-like protein 5 OS=Arabidopsis thaliana GN=At1g06550 PE=1 SV=2//2.01758e-131
Dendrobium_GLEAN_10049369	397.95	13.4774	4.884	3.56e-95	5.93e-93	sp|Q6RVV4|TIC32_PEA Short-chain dehydrogenase TIC 32, chloroplastic OS=Pisum sativum GN=TIC32 PE=1 SV=1//2.83001e-18
Dendrobium_GLEAN_10049370	126.548	4.23383	4.9016	4.86e-40	2.78e-38	sp|A2RVM0|TIC32_ARATH Short-chain dehydrogenase TIC 32, chloroplastic OS=Arabidopsis thaliana GN=TIC32 PE=2 SV=1//2.59344e-28
Dendrobium_GLEAN_10049388	7.70901	100.324	-3.702	1.18e-13	2.24e-12	sp|Q5Z676|CML29_ORYSJ Probable calcium-binding protein CML29 OS=Oryza sativa subsp. japonica GN=CML29 PE=2 SV=1//2.0231e-14
Dendrobium_GLEAN_10049500	354.245	149.461	1.245	1.54e-13	2.9e-12	sp|Q8S905|NACK1_ARATH Kinesin-like protein NACK1 OS=Arabidopsis thaliana GN=NACK1 PE=1 SV=1//1.74952e-11
Dendrobium_GLEAN_10049582	202.299	2.79409	6.178	5.56e-68	5.92e-66	sp|Q9ZP41|EGC_CITJA EG45-like domain containing protein OS=Citrus jambhiri GN=CjBAp12 PE=1 SV=1//2.50479e-14
Dendrobium_GLEAN_10049587	1217.4	294.202	2.0489	2.84e-51	2.13e-49	sp|Q9SUD5|WTR36_ARATH WAT1-related protein At4g28040 OS=Arabidopsis thaliana GN=At4g28040 PE=2 SV=1//5.4446e-16
Dendrobium_GLEAN_10049685	705.256	0.725658	9.9246	2.53e-27	9.46e-26	sp|Q7XJM2|CCD7_ARATH Carotenoid cleavage dioxygenase 7, chloroplastic OS=Arabidopsis thaliana GN=CCD7 PE=1 SV=1//1.01516e-43
Dendrobium_GLEAN_10049729	824.964	107.836	2.9355	8.27e-56	7.06e-54	sp|Q9C942|CSE_ARATH Caffeoylshikimate esterase OS=Arabidopsis thaliana GN=CSE PE=1 SV=1//7.45584e-37
Dendrobium_GLEAN_10049730	4530.15	1939.84	1.2236	3.41e-11	5.28e-10	sp|Q9C7A2|Y3236_ARATH Ankyrin repeat-containing protein At3g12360 OS=Arabidopsis thaliana GN=At3g12360 PE=2 SV=1//4.73731e-78
Dendrobium_GLEAN_10049800	41.3952	11.4126	1.8588	6.8e-06	5.61e-05	sp|A6P6V9|CBDAS_CANSA Cannabidiolic acid synthase OS=Cannabis sativa GN=CBDAS PE=1 SV=1//1.64606e-38
Dendrobium_GLEAN_10049815	1700.88	21.6575	6.2953	4.77e-35	2.34e-33	sp|A6YIH8|C7D55_HYOMU Premnaspirodiene oxygenase OS=Hyoscyamus muticus GN=CYP71D55 PE=1 SV=1//2.96036e-121
Dendrobium_GLEAN_10049822	1929.67	105.452	4.1937	3.4e-173	1.43e-170	sp|A6YIH8|C7D55_HYOMU Premnaspirodiene oxygenase OS=Hyoscyamus muticus GN=CYP71D55 PE=1 SV=1//2.8026e-120
Dendrobium_GLEAN_10049832	2494.79	1153.81	1.1125	1.65e-07	1.71e-06	sp|Q8W453|DIRL1_ARATH Putative lipid-transfer protein DIR1 OS=Arabidopsis thaliana GN=DIR1 PE=1 SV=1//7.158e-11
Dendrobium_GLEAN_10049847	436.965	163.912	1.4146	0.00020202	0.0012512	sp|P82242|PLAL1_PLALA Major pollen allergen Pla l 1 OS=Plantago lanceolata PE=1 SV=2//1.52309e-08
Dendrobium_GLEAN_10049911	230.066	83.6599	1.4594	1.96e-14	3.89e-13	sp|Q9FUS9|GSTUI_ARATH Glutathione S-transferase U18 OS=Arabidopsis thaliana GN=GSTU18 PE=2 SV=1//5.30121e-60
Dendrobium_GLEAN_10049913	9853.66	405.428	4.6031	6.87e-50	4.96e-48	sp|Q9LQ48|GSTUF_ARATH Glutathione S-transferase U15 OS=Arabidopsis thaliana GN=GSTU15 PE=2 SV=1//1.03876e-57
Dendrobium_GLEAN_10049914	324.853	60.5249	2.4242	4.75e-29	1.91e-27	sp|Q9FUS9|GSTUI_ARATH Glutathione S-transferase U18 OS=Arabidopsis thaliana GN=GSTU18 PE=2 SV=1//1.93484e-37
Dendrobium_GLEAN_10050079	452.019	105.204	2.1032	2.65e-33	1.23e-31	-//-
Dendrobium_GLEAN_10050093	605.782	4.00052	7.2425	1.72e-75	2.12e-73	sp|Q9LPF1|WTR8_ARATH WAT1-related protein At1g44800 OS=Arabidopsis thaliana GN=At1g44800 PE=1 SV=1//3.00041e-107
Dendrobium_GLEAN_10050108	1161.62	526.361	1.142	1.22e-18	3.15e-17	-//-
Dendrobium_GLEAN_10050157	214.325	2.14984	6.6394	1.01e-73	1.18e-71	sp|P85894|LTP1_MORNI Non-specific lipid-transfer protein 1 OS=Morus nigra PE=1 SV=1//5.2018e-18
Dendrobium_GLEAN_10050197	1469.37	4599.79	-1.6464	1.11e-44	7.19e-43	sp|E1U332|ALL12_OLEEU Isoflavone reductase-like protein OS=Olea europaea PE=1 SV=1//5.34005e-159
Dendrobium_GLEAN_10050215	292.31	1359.26	-2.2173	9.61e-50	6.89e-48	sp|Q2MHE4|HT1_ARATH Serine/threonine-protein kinase HT1 OS=Arabidopsis thaliana GN=HT1 PE=1 SV=1//3.27198e-38
Dendrobium_GLEAN_10050217	107.642	472.954	-2.1355	3.96e-38	2.12e-36	-//-
Dendrobium_GLEAN_10050261	480.25	969.79	-1.0139	1.08e-14	2.2e-13	sp|P05414|GOX_SPIOL Peroxisomal (S)-2-hydroxy-acid oxidase OS=Spinacia oleracea PE=1 SV=1//2.93707e-96
Dendrobium_GLEAN_10050362	153.108	480.143	-1.6489	0.00078927	0.0042195	sp|O64989|C90B1_ARATH Cytochrome P450 90B1 OS=Arabidopsis thaliana GN=CYP90B1 PE=1 SV=2//0
Dendrobium_GLEAN_10050429	882.964	349.989	1.335	7.85e-23	2.5e-21	sp|P0C5E2|Y1839_ARATH Probable serine/threonine-protein kinase At1g18390 OS=Arabidopsis thaliana GN=At1g18390 PE=2 SV=2//3.98721e-120
Dendrobium_GLEAN_10050536	56.2224	292.253	-2.378	1.89e-34	9.1e-33	sp|P29162|ASOL_TOBAC L-ascorbate oxidase homolog OS=Nicotiana tabacum PE=2 SV=1//6.35952e-61
Dendrobium_GLEAN_10050539	337.046	1143.03	-1.7618	7.81e-37	4.01e-35	sp|Q00624|ASOL_BRANA L-ascorbate oxidase homolog OS=Brassica napus GN=Bp10 PE=2 SV=1//6.46248e-112
Dendrobium_GLEAN_10050603	200.132	14.5442	3.7824	6.86e-41	4.01e-39	-//-
Dendrobium_GLEAN_10050624	667.139	2120.35	-1.6682	1.01e-15	2.23e-14	sp|Q42600|C84A1_ARATH Cytochrome P450 84A1 OS=Arabidopsis thaliana GN=CYP84A1 PE=1 SV=1//0
Dendrobium_GLEAN_10050676	271.365	14.9906	4.1781	9.98e-64	9.95e-62	sp|O81832|Y4729_ARATH G-type lectin S-receptor-like serine/threonine-protein kinase At4g27290 OS=Arabidopsis thaliana GN=At4g27290 PE=3 SV=4//9.8987e-156
Dendrobium_GLEAN_10050677	91.0318	3.51577	4.6945	2.07e-29	8.45e-28	sp|O81906|B120_ARATH G-type lectin S-receptor-like serine/threonine-protein kinase B120 OS=Arabidopsis thaliana GN=B120 PE=2 SV=1//2.43789e-25
Dendrobium_GLEAN_10050678	80.2694	2.14984	5.2226	1.28e-28	5.05e-27	sp|Q39086|SD17_ARATH Receptor-like serine/threonine-protein kinase SD1-7 OS=Arabidopsis thaliana GN=SD17 PE=1 SV=1//4.80976e-38
Dendrobium_GLEAN_10050743	263.532	92.9577	1.5033	1.69e-13	3.17e-12	sp|Q9SKX0|AB13C_ARATH ABC transporter C family member 13 OS=Arabidopsis thaliana GN=ABCC13 PE=2 SV=3//3.03903e-71
Dendrobium_GLEAN_10050744	743.04	224.366	1.7276	3.66e-33	1.68e-31	sp|Q9SKX0|AB13C_ARATH ABC transporter C family member 13 OS=Arabidopsis thaliana GN=ABCC13 PE=2 SV=3//3.76983e-06
Dendrobium_GLEAN_10050750	864.462	4.24541	7.6698	1.14e-50	8.38e-49	sp|Q9LV60|CRR55_ARATH Cysteine-rich repeat secretory protein 55 OS=Arabidopsis thaliana GN=CRRSP55 PE=2 SV=1//6.00279e-39
Dendrobium_GLEAN_10050753	127.721	3.21698	5.3111	7.89e-43	4.9e-41	sp|Q9LM69|ATL80_ARATH RING-H2 finger protein ATL80 OS=Arabidopsis thaliana GN=ATL80 PE=2 SV=1//1.39678e-17
Dendrobium_GLEAN_10050850	542.892	0.341482	10.635	7.25e-163	2.54e-160	sp|P52407|E13B_HEVBR Glucan endo-1,3-beta-glucosidase, basic vacuolar isoform OS=Hevea brasiliensis GN=HGN1 PE=1 SV=2//3.40701e-117
Dendrobium_GLEAN_10050909	323.325	1033.27	-1.6762	2.44e-35	1.2e-33	sp|Q641Z5|CHAC2_RAT Putative glutathione-specific gamma-glutamylcyclotransferase 2 OS=Rattus norvegicus GN=Chac2 PE=2 SV=1//1.027e-32
Dendrobium_GLEAN_10050972	724.054	116.963	2.63	7.13e-63	7e-61	sp|Q9ZVM9|Y1461_ARATH Probable serine/threonine-protein kinase At1g54610 OS=Arabidopsis thaliana GN=At1g54610 PE=1 SV=1//1.72106e-141
Dendrobium_GLEAN_10051044	339.876	5.68116	5.9027	1.2e-70	1.34e-68	sp|O80437|GPAT6_ARATH Glycerol-3-phosphate 2-O-acyltransferase 6 OS=Arabidopsis thaliana GN=GPAT6 PE=1 SV=1//8.55325e-07
Dendrobium_GLEAN_10051052	14329.4	18.0401	9.6336	8.07e-133	2.14e-130	sp|B2KNH9|LEC_DENFN Mannose-specific lectin OS=Dendrobium findlayanum GN=dfa PE=1 SV=1//8.2472e-26
Dendrobium_GLEAN_10051094	196.853	403.565	-1.0357	5.06e-11	7.74e-10	sp|Q9C9G4|ENDO2_ARATH Endonuclease 2 OS=Arabidopsis thaliana GN=ENDO2 PE=1 SV=1//7.9386e-29
Dendrobium_GLEAN_10051100	12.2584	153.888	-3.65	1.05e-24	3.6e-23	-//-
Dendrobium_GLEAN_10051179	99.4539	42.3395	1.232	1.11e-06	1.03e-05	-//-
Dendrobium_GLEAN_10051180	227.716	99.744	1.1909	1.74e-10	2.52e-09	sp|Q0WUF6|PUB41_ARATH U-box domain-containing protein 41 OS=Arabidopsis thaliana GN=PUB41 PE=2 SV=1//1.22729e-09
Dendrobium_GLEAN_10051245	36.7915	7.02394	2.389	3.49e-07	3.5e-06	sp|Q9FKY5|MLO10_ARATH MLO-like protein 10 OS=Arabidopsis thaliana GN=MLO10 PE=2 SV=1//1.11595e-33
Dendrobium_GLEAN_10051248	153.345	0.341482	8.8108	7.01e-24	2.32e-22	sp|Q39547|CUCM1_CUCME Cucumisin OS=Cucumis melo PE=1 SV=1//0
Dendrobium_GLEAN_10051253	2486.33	36.4886	6.0904	9.9e-16	2.19e-14	sp|Q39547|CUCM1_CUCME Cucumisin OS=Cucumis melo PE=1 SV=1//5.60458e-125
Dendrobium_GLEAN_10051254	7072.72	132.306	5.7403	1.38e-166	5.22e-164	sp|Q39547|CUCM1_CUCME Cucumisin OS=Cucumis melo PE=1 SV=1//0
Dendrobium_GLEAN_10051311	692.292	4.96708	7.1228	1.22e-72	1.41e-70	-//-
Dendrobium_GLEAN_10051312	297.306	2.12669	7.1272	9.56e-17	2.22e-15	-//-
Dendrobium_GLEAN_10051379	103.343	15.9955	2.6917	0.00087748	0.0046313	sp|P0C291|GRXS9_ORYSJ Monothiol glutaredoxin-S9 OS=Oryza sativa subsp. japonica GN=GRXS9 PE=3 SV=1//6.34081e-21
Dendrobium_GLEAN_10051414	73.9344	33.6168	1.1371	5.9e-05	0.00040823	sp|Q0JH50|GAOX2_ORYSJ Gibberellin 20 oxidase 2 OS=Oryza sativa subsp. japonica GN=20ox2 PE=1 SV=1//4.11771e-74
Dendrobium_GLEAN_10051466	3809.44	1345.36	1.5016	2.79e-32	1.26e-30	sp|Q9M310|FBK77_ARATH F-box/kelch-repeat protein At3g61590 OS=Arabidopsis thaliana GN=At3g61590 PE=1 SV=1//2.92116e-163
Dendrobium_GLEAN_10051470	338.615	163.245	1.0526	4.01e-07	3.97e-06	sp|Q9SUQ3|Y4374_ARATH Probable inactive receptor kinase At4g23740 OS=Arabidopsis thaliana GN=At4g23740 PE=2 SV=1//0
Dendrobium_GLEAN_10051521	185.032	602.629	-1.7035	4.24e-07	4.18e-06	sp|O82155|DOF17_ARATH Dof zinc finger protein DOF1.7 OS=Arabidopsis thaliana GN=DOF1.7 PE=2 SV=1//3.25383e-35
Dendrobium_GLEAN_10051529	2397.68	509.213	2.2353	4.21e-19	1.11e-17	sp|Q8S4W7|GAI1_VITVI DELLA protein GAI1 OS=Vitis vinifera GN=GAI1 PE=2 SV=1//0
Dendrobium_GLEAN_10051551	0.631098	18.6685	-4.8866	0.00077247	0.0041427	sp|O82587|SWT12_ARATH Bidirectional sugar transporter SWEET12 OS=Arabidopsis thaliana GN=SWEET12 PE=1 SV=1//2.67522e-07
Dendrobium_GLEAN_10051571	1974.2	780.916	1.338	0.00012385	0.00080324	sp|Q9LRA7|TPS9_ARATH Probable alpha,alpha-trehalose-phosphate synthase [UDP-forming] 9 OS=Arabidopsis thaliana GN=TPS9 PE=2 SV=1//0
Dendrobium_GLEAN_10051603	17.1753	56.566	-1.7196	7.64e-07	7.26e-06	sp|Q5EAE9|ATL43_ARATH RING-H2 finger protein ATL43 OS=Arabidopsis thaliana GN=ATL43 PE=2 SV=2//4.92637e-45
Dendrobium_GLEAN_10051648	1511.28	600.14	1.3324	5.16e-26	1.86e-24	sp|Q9FF86|DCR_ARATH BAHD acyltransferase DCR OS=Arabidopsis thaliana GN=DCR PE=2 SV=1//3.09473e-54
Dendrobium_GLEAN_10051700	147.77	455.606	-1.6244	2.91e-12	4.96e-11	sp|Q6ICW6|WNK11_ARATH Probable serine/threonine-protein kinase WNK11 OS=Arabidopsis thaliana GN=WNK11 PE=2 SV=1//8.65351e-160
Dendrobium_GLEAN_10051704	195.851	51.5834	1.9248	2.25e-10	3.23e-09	sp|Q9SJ41|C3H18_ARATH Zinc finger CCCH domain-containing protein 18 OS=Arabidopsis thaliana GN=At2g05160 PE=2 SV=1//3.29629e-104
Dendrobium_GLEAN_10051724	22.624	62.5261	-1.4666	3.27e-06	2.84e-05	sp|O94260|G3BP_SCHPO Putative G3BP-like protein OS=Schizosaccharomyces pombe (strain 972 / ATCC 24843) GN=nxt3 PE=1 SV=1//1.17038e-19
Dendrobium_GLEAN_10051784	9.68454	49.4563	-2.3524	6.91e-07	6.61e-06	sp|Q42521|DCE1_ARATH Glutamate decarboxylase 1 OS=Arabidopsis thaliana GN=GAD1 PE=1 SV=2//0
Dendrobium_GLEAN_10051831	34.033	149.418	-2.1344	7.35e-19	1.91e-17	sp|O49459|NAC73_ARATH NAC domain-containing protein 73 OS=Arabidopsis thaliana GN=NAC073 PE=2 SV=1//4.07719e-85
Dendrobium_GLEAN_10052018	812.896	403.685	1.0098	0.00013604	0.00087608	sp|Q9C9V6|Y1790_ARATH BTB/POZ domain-containing protein At1g67900 OS=Arabidopsis thaliana GN=At1g67900 PE=1 SV=1//4.33445e-170
Dendrobium_GLEAN_10052024	10.4281	132.203	-3.6642	6.2e-11	9.4e-10	sp|Q9FYK5|ESR2_ARATH Ethylene-responsive transcription factor ESR2 OS=Arabidopsis thaliana GN=ESR2 PE=1 SV=1//1.54764e-12
Dendrobium_GLEAN_10052046	51.2243	256.138	-2.322	8.56e-08	9.22e-07	sp|Q94ID3|IPT1_ARATH Adenylate isopentenyltransferase 1, chloroplastic OS=Arabidopsis thaliana GN=IPT1 PE=1 SV=2//3.02001e-88
Dendrobium_GLEAN_10052098	404.051	112.877	1.8398	1.67e-27	6.29e-26	sp|Q9M2Z5|FBL53_ARATH F-box/LRR-repeat protein At3g48880 OS=Arabidopsis thaliana GN=At3g48880 PE=2 SV=1//4.73804e-14
Dendrobium_GLEAN_10052299	1602.87	507.282	1.6598	5.7e-39	3.14e-37	sp|P86626|LEC3_CROVR Mannose-specific lectin 3 OS=Crocus vernus PE=1 SV=3//2.52706e-58
Dendrobium_GLEAN_10052315	10786.6	5.14937	11.033	0	0	-//-
Dendrobium_GLEAN_10052322	34.3658	8.59899	1.9987	1.25e-05	9.83e-05	-//-
Dendrobium_GLEAN_10052334	89.7964	1.7501	5.6811	1.98e-06	1.78e-05	sp|Q6EP77|DRE1G_ORYSJ Dehydration-responsive element-binding protein 1G OS=Oryza sativa subsp. japonica GN=DREB1G PE=2 SV=1//9.51626e-48
Dendrobium_GLEAN_10052350	94.0202	201.581	-1.1003	0.00073077	0.0039439	-//-
Dendrobium_GLEAN_10052363	120.806	37.7457	1.6783	9.67e-11	1.44e-09	sp|Q9M2Z5|FBL53_ARATH F-box/LRR-repeat protein At3g48880 OS=Arabidopsis thaliana GN=At3g48880 PE=2 SV=1//4.28948e-13
Dendrobium_GLEAN_10052470	68.8788	152.899	-1.1504	6.93e-08	7.56e-07	sp|Q39119|VPEG_ARATH Vacuolar-processing enzyme gamma-isozyme OS=Arabidopsis thaliana GN=At4g32940 PE=2 SV=2//8.07282e-42
Dendrobium_GLEAN_10052477	95.008	194.598	-1.0344	2.38e-05	0.0001776	sp|O24326|VPE2_PHAVU Vacuolar-processing enzyme OS=Phaseolus vulgaris PE=2 SV=1//6.62307e-141
Dendrobium_GLEAN_10052480	0.300315	8.50999	-4.8246	0.00048726	0.0027466	sp|O22150|SAU36_ARATH Auxin-responsive protein SAUR36 OS=Arabidopsis thaliana GN=SAUR36 PE=2 SV=1//7.83761e-21
Dendrobium_GLEAN_10052546	8254.62	3173.13	1.3793	9.41e-34	4.45e-32	sp|Q98TX3|PDCD4_CHICK Programmed cell death protein 4 OS=Gallus gallus GN=PDCD4 PE=2 SV=1//6.66831e-26
Dendrobium_GLEAN_10052551	1000.37	383.376	1.3837	7.21e-15	1.49e-13	-//-
Dendrobium_GLEAN_10052573	137.345	33.0542	2.0549	1.47e-16	3.39e-15	-//-
Dendrobium_GLEAN_10052613	32.4434	0.341482	6.57	2.75e-08	3.17e-07	sp|P29448|TRXH1_ARATH Thioredoxin H1 OS=Arabidopsis thaliana GN=TRX1 PE=1 SV=1//6.21826e-20
Dendrobium_GLEAN_10052681	45.8896	5.65005	3.0218	4.78e-11	7.33e-10	sp|Q949X9|LPR2_ARATH Multicopper oxidase LPR2 OS=Arabidopsis thaliana GN=LPR2 PE=2 SV=1//2.02534e-06
Dendrobium_GLEAN_10052707	3360.49	1622.7	1.0503	2.54e-19	6.79e-18	sp|Q94JX5|WLIM1_ARATH LIM domain-containing protein WLIM1 OS=Arabidopsis thaliana GN=WLIM1 PE=1 SV=1//5.68298e-107
Dendrobium_GLEAN_10052710	1154.47	17.0551	6.0809	1.46e-178	6.43e-176	-//-
Dendrobium_GLEAN_10052711	2646.55	136.054	4.2819	4.98e-59	4.49e-57	-//-
Dendrobium_GLEAN_10052756	2680.11	1186.06	1.1761	5.13e-23	1.64e-21	-//-
Dendrobium_GLEAN_10052768	44.9637	114.172	-1.3444	2.65e-08	3.06e-07	sp|Q9S9N9|CCR1_ARATH Cinnamoyl-CoA reductase 1 OS=Arabidopsis thaliana GN=CCR1 PE=1 SV=1//2.64768e-37
Dendrobium_GLEAN_10052795	1112.27	3812.7	-1.7773	1.13e-12	1.99e-11	sp|P14009|14KD_DAUCA 14 kDa proline-rich protein DC2.15 OS=Daucus carota PE=2 SV=1//1.35744e-27
Dendrobium_GLEAN_10052861	45.062	112.919	-1.3253	4.77e-08	5.33e-07	sp|C6TBN2|AKR1_SOYBN Probable aldo-keto reductase 1 OS=Glycine max GN=AKR1 PE=2 SV=1//2.11008e-14
Dendrobium_GLEAN_10052893	443.509	188.442	1.2348	1.1e-10	1.63e-09	sp|Q9FJV5|KAN4_ARATH Probable transcription factor KAN4 OS=Arabidopsis thaliana GN=KAN4 PE=1 SV=1//4.38803e-35
Dendrobium_GLEAN_10052904	10784.7	1941.43	2.4738	2.7e-39	1.5e-37	sp|P27495|CB24_TOBAC Chlorophyll a-b binding protein 40, chloroplastic OS=Nicotiana tabacum GN=CAB40 PE=2 SV=1//9.44034e-161
Dendrobium_GLEAN_10052935	189.548	57.1835	1.7289	3.24e-16	7.33e-15	sp|Q9ZTW3|VA721_ARATH Vesicle-associated membrane protein 721 OS=Arabidopsis thaliana GN=VAMP721 PE=1 SV=1//2.42404e-67
Dendrobium_GLEAN_10052939	170.747	66.1517	1.368	1.23e-10	1.8e-09	sp|Q84TE6|NAC22_ARATH NAC domain-containing protein 21/22 OS=Arabidopsis thaliana GN=NAC021 PE=1 SV=2//3.37193e-60
Dendrobium_GLEAN_10053004	765.157	233.211	1.7141	4.91e-20	1.36e-18	sp|Q84VY2|NET4B_ARATH Protein NETWORKED 4B OS=Arabidopsis thaliana GN=NET4B PE=2 SV=1//4.65646e-07
Dendrobium_GLEAN_10053030	1.2764	26.9035	-4.3976	6.19e-08	6.8e-07	sp|Q54GU0|ARSB_DICDI Putative transporter arsB OS=Dictyostelium discoideum GN=arsB PE=2 SV=1//1.48185e-62
Dendrobium_GLEAN_10053124	429.242	144.083	1.5749	1.96e-22	6.11e-21	sp|Q9XI60|LPP2_ARATH Lipid phosphate phosphatase 2 OS=Arabidopsis thaliana GN=LPP2 PE=2 SV=1//3.55079e-47
Dendrobium_GLEAN_10053168	2640.35	100.529	4.715	1.93e-39	1.08e-37	-//-
Dendrobium_GLEAN_10053178	975.064	458.432	1.0888	1.05e-16	2.44e-15	sp|Q9LVU1|VAP21_ARATH Vesicle-associated protein 2-1 OS=Arabidopsis thaliana GN=PVA21 PE=1 SV=1//2.34964e-48
Dendrobium_GLEAN_10053270	10.9731	1.07872	3.3466	0.00086827	0.0045848	-//-
Dendrobium_GLEAN_10053285	284.075	700.038	-1.3012	2.98e-08	3.41e-07	sp|Q8LGU1|AB8C_ARATH ABC transporter C family member 8 OS=Arabidopsis thaliana GN=ABCC8 PE=2 SV=3//1.68415e-14
Dendrobium_GLEAN_10053373	27.6489	72.1621	-1.384	3.13e-06	2.73e-05	sp|Q84TE9|DOF53_ARATH Dof zinc finger protein DOF5.3 OS=Arabidopsis thaliana GN=DOF5.3 PE=2 SV=1//7.41754e-25
Dendrobium_GLEAN_10053375	3415.86	55.1925	5.9516	1.89e-79	2.49e-77	sp|P19172|CHIA_ARATH Acidic endochitinase OS=Arabidopsis thaliana GN=CHIB1 PE=2 SV=2//1.24545e-116
Dendrobium_GLEAN_10053376	3271.43	2.09159	10.611	1.91e-264	1.62e-261	sp|P29060|CHIA_TOBAC Acidic endochitinase OS=Nicotiana tabacum PE=1 SV=1//2.60065e-40
Dendrobium_GLEAN_10053467	97.7505	4.57531	4.4172	8.21e-30	3.39e-28	sp|Q8GSN8|3MAT_DAHPI Malonyl-coenzyme A:anthocyanin 3-O-glucoside-6&apos;&apos;-O-malonyltransferase OS=Dahlia pinnata GN=3MAT PE=1 SV=1//6.21468e-66
Dendrobium_GLEAN_10053551	2194.24	977.321	1.1668	5.25e-22	1.6e-20	sp|Q9SVW8|PIRL4_ARATH Plant intracellular Ras-group-related LRR protein 4 OS=Arabidopsis thaliana GN=PIRL4 PE=1 SV=1//0
Dendrobium_GLEAN_10053553	72.2026	469.415	-2.7007	5.29e-27	1.96e-25	sp|Q94BT9|ATOX1_ARATH Copper transport protein ATX1 OS=Arabidopsis thaliana GN=ATX1 PE=1 SV=1//4.62896e-09
Dendrobium_GLEAN_10053575	153.561	332.629	-1.1151	9.71e-06	7.75e-05	sp|Q9ZPQ3|GEK1_ARATH D-aminoacyl-tRNA deacylase OS=Arabidopsis thaliana GN=GEK1 PE=1 SV=2//2.64871e-32
Dendrobium_GLEAN_10053576	155.439	370.352	-1.2525	1.73e-14	3.44e-13	sp|Q9ZPQ3|GEK1_ARATH D-aminoacyl-tRNA deacylase OS=Arabidopsis thaliana GN=GEK1 PE=1 SV=2//1.91471e-81
Dendrobium_GLEAN_10053623	55.6282	17.4157	1.6754	5.49e-05	0.0003823	sp|Q10Q26|Y3123_ORYSJ B3 domain-containing protein Os03g0212300 OS=Oryza sativa subsp. japonica GN=Os03g0212300 PE=2 SV=1//1.43617e-27
Dendrobium_GLEAN_10053634	847.708	164.451	2.3659	2.15e-57	1.9e-55	sp|Q9M345|LRK42_ARATH L-type lectin-domain containing receptor kinase IV.2 OS=Arabidopsis thaliana GN=LECRK42 PE=2 SV=1//0
Dendrobium_GLEAN_10053684	36.8343	91.9593	-1.3199	8.94e-07	8.43e-06	sp|Q6NQK2|NAC8_ARATH NAC domain-containing protein 8 OS=Arabidopsis thaliana GN=NAC008 PE=2 SV=1//4.5313e-81
Dendrobium_GLEAN_10053712	790.843	277.424	1.5113	1.11e-26	4.09e-25	sp|Q2MHE4|HT1_ARATH Serine/threonine-protein kinase HT1 OS=Arabidopsis thaliana GN=HT1 PE=1 SV=1//2.48384e-51
Dendrobium_GLEAN_10053851	50.8472	101.899	-1.0029	4.23e-05	0.00030031	sp|P52578|IFRH_SOLTU Isoflavone reductase homolog OS=Solanum tuberosum PE=2 SV=1//5.60364e-26
Dendrobium_GLEAN_10053885	162.672	394.019	-1.2763	2.45e-06	2.17e-05	sp|Q9SS80|U503A_ARATH UPF0503 protein At3g09070, chloroplastic OS=Arabidopsis thaliana GN=At3g09070 PE=1 SV=1//3.3947e-51
Dendrobium_GLEAN_10053939	123.639	293.782	-1.2486	5.31e-06	4.45e-05	sp|Q9ZWR8|ANTA_GENTR Anthocyanin 5-aromatic acyltransferase OS=Gentiana triflora PE=1 SV=1//3.03183e-31
Dendrobium_GLEAN_10054125	1162.28	148.298	2.9704	5.59e-57	4.91e-55	sp|O23826|K125_TOBAC 125 kDa kinesin-related protein OS=Nicotiana tabacum GN=TKRP125 PE=1 SV=1//0
Dendrobium_GLEAN_10054219	26.6071	3.10446	3.0994	4.18e-07	4.13e-06	sp|Q9LV60|CRR55_ARATH Cysteine-rich repeat secretory protein 55 OS=Arabidopsis thaliana GN=CRRSP55 PE=2 SV=1//1.36869e-55
Dendrobium_GLEAN_10054223	2744.47	4.16002	9.3657	1.03e-143	2.95e-141	sp|Q9LV60|CRR55_ARATH Cysteine-rich repeat secretory protein 55 OS=Arabidopsis thaliana GN=CRRSP55 PE=2 SV=1//2.84476e-42
Dendrobium_GLEAN_10054260	521.846	75.3755	2.7915	8.77e-19	2.27e-17	sp|Q9FE20|PBS1_ARATH Serine/threonine-protein kinase PBS1 OS=Arabidopsis thaliana GN=PBS1 PE=1 SV=1//1.61136e-46
Dendrobium_GLEAN_10054299	326.247	150.655	1.1147	0.00016292	0.0010306	sp|O49841|RAC2A_ARATH Ras-related protein RABC2a OS=Arabidopsis thaliana GN=RABC2A PE=1 SV=1//3.49128e-108
Dendrobium_GLEAN_10054305	13248.8	4735.17	1.4844	5.24e-07	5.1e-06	sp|P07369|CB2G_SOLLC Chlorophyll a-b binding protein 3C, chloroplastic OS=Solanum lycopersicum GN=CAB3C PE=3 SV=1//3.14306e-161
Dendrobium_GLEAN_10054394	2955.72	6.35255	8.862	7.89e-131	2.03e-128	sp|Q39134|AAP3_ARATH Amino acid permease 3 OS=Arabidopsis thaliana GN=AAP3 PE=1 SV=2//0
Dendrobium_GLEAN_10054479	187.265	0.368617	8.9887	4.08e-22	1.25e-20	-//-
Dendrobium_GLEAN_10054503	4255.9	130.836	5.0236	4.83e-262	4e-259	-//-
Dendrobium_GLEAN_10054573	50.2995	160.542	-1.6743	3.8e-07	3.78e-06	sp|Q43870|APS2_ARATH ATP sulfurylase 2 OS=Arabidopsis thaliana GN=APS2 PE=1 SV=1//5.0142e-129
Dendrobium_GLEAN_10054575	62.3994	1.06714	5.8697	2.38e-24	8.06e-23	sp|Q9M2Z5|FBL53_ARATH F-box/LRR-repeat protein At3g48880 OS=Arabidopsis thaliana GN=At3g48880 PE=2 SV=1//6.85653e-22
Dendrobium_GLEAN_10054583	410.7	7.07784	5.8586	1.83e-16	4.2e-15	sp|Q9M2Z5|FBL53_ARATH F-box/LRR-repeat protein At3g48880 OS=Arabidopsis thaliana GN=At3g48880 PE=2 SV=1//4.894e-07
Dendrobium_GLEAN_10054599	82.7157	20.5318	2.0103	4.87e-11	7.46e-10	sp|Q38910|XTH23_ARATH Probable xyloglucan endotransglucosylase/hydrolase protein 23 OS=Arabidopsis thaliana GN=XTH23 PE=2 SV=1//7.08373e-128
Dendrobium_GLEAN_10054614	4007.47	290.764	3.7848	2.75e-72	3.15e-70	sp|O81970|C71A9_SOYBN Cytochrome P450 71A9 OS=Glycine max GN=CYP71A9 PE=2 SV=1//8.86824e-42
Dendrobium_GLEAN_10054674	111.061	310.585	-1.4836	4.15e-06	3.54e-05	sp|Q43385|DOF37_ARATH Dof zinc finger protein DOF3.7 OS=Arabidopsis thaliana GN=DOF3.7 PE=1 SV=2//4.42019e-40
Dendrobium_GLEAN_10054778	1787.04	820.627	1.1228	7.38e-09	9.04e-08	sp|Q6NLB1|FB118_ARATH F-box protein At2g26850 OS=Arabidopsis thaliana GN=At2g26850 PE=2 SV=1//6.00111e-103
Dendrobium_GLEAN_10054898	123.659	20.365	2.6022	3.85e-10	5.4e-09	sp|Q0D4Z6|GH38_ORYSJ Probable indole-3-acetic acid-amido synthetase GH3.8 OS=Oryza sativa subsp. japonica GN=GH3.8 PE=2 SV=1//0
Dendrobium_GLEAN_10054910	148.072	310.254	-1.0671	2.35e-09	3.03e-08	sp|Q69QB8|CCD31_ORYSJ Cyclin-D3-1 OS=Oryza sativa subsp. japonica GN=CYCD3-1 PE=2 SV=2//1.38958e-93
Dendrobium_GLEAN_10054914	1145.87	451.646	1.3432	6.95e-06	5.72e-05	sp|Q9LX66|HERK_ARATH Receptor-like protein kinase HERK 1 OS=Arabidopsis thaliana GN=HERK1 PE=1 SV=1//0
Dendrobium_GLEAN_10055080	67.3467	26.1583	1.3643	7.7e-06	6.28e-05	sp|O49285|ACR3_ARATH ACT domain-containing protein ACR3 OS=Arabidopsis thaliana GN=ACR3 PE=2 SV=1//4.28299e-106
Dendrobium_GLEAN_10055124	5844.7	1621.66	1.8497	1.49e-16	3.42e-15	sp|Q7XSK0|BGL18_ORYSJ Beta-glucosidase 18 OS=Oryza sativa subsp. japonica GN=BGLU18 PE=3 SV=2//3.72015e-177
Dendrobium_GLEAN_10055163	104.256	2.86753	5.1842	2.1e-16	4.81e-15	sp|O48723|PLP2_ARATH Patatin-like protein 2 OS=Arabidopsis thaliana GN=PLP2 PE=1 SV=1//4.9541e-146
Dendrobium_GLEAN_10055245	489.052	1.36593	8.484	2.75e-12	4.7e-11	sp|A2XQE8|SAG39_ORYSI Senescence-specific cysteine protease SAG39 OS=Oryza sativa subsp. indica GN=OsI_14861 PE=3 SV=1//4.40567e-90
Dendrobium_GLEAN_10055246	2025.37	1.36593	10.534	0	0	sp|A2XQE8|SAG39_ORYSI Senescence-specific cysteine protease SAG39 OS=Oryza sativa subsp. indica GN=OsI_14861 PE=3 SV=1//6.40051e-91
Dendrobium_GLEAN_10055249	272.521	1.39705	7.6078	2.62e-93	4.23e-91	-//-
Dendrobium_GLEAN_10055284	191.269	4.66431	5.3578	4.2e-57	3.7e-55	sp|Q9S7P9|SNP33_ARATH SNAP25 homologous protein SNAP33 OS=Arabidopsis thaliana GN=SNAP33 PE=1 SV=1//4.88205e-17
Dendrobium_GLEAN_10055294	132.742	39.6539	1.7431	2.41e-11	3.8e-10	sp|Q8GW29|LOG7_ARATH Cytokinin riboside 5&apos;-monophosphate phosphoribohydrolase LOG7 OS=Arabidopsis thaliana GN=LOG7 PE=1 SV=2//3.15504e-76
Dendrobium_GLEAN_10055359	379.88	185.068	1.0375	4.91e-11	7.51e-10	sp|Q9M1E7|TET3_ARATH Tetraspanin-3 OS=Arabidopsis thaliana GN=TET3 PE=2 SV=1//9.35008e-36
Dendrobium_GLEAN_10055401	141.718	54.1098	1.3891	8.02e-10	1.09e-08	sp|Q9AST3|SBH2_ARATH Sphinganine C(4)-monooxygenase 2 OS=Arabidopsis thaliana GN=SBH2 PE=1 SV=1//9.56448e-137
Dendrobium_GLEAN_10055408	38.7957	0.341482	6.8279	9.9e-17	2.29e-15	sp|Q9AST3|SBH2_ARATH Sphinganine C(4)-monooxygenase 2 OS=Arabidopsis thaliana GN=SBH2 PE=1 SV=1//7.09005e-27
Dendrobium_GLEAN_10055427	15.8127	159.646	-3.3357	2.22e-16	5.07e-15	sp|Q9LW86|SUT34_ARATH Probable sulfate transporter 3.4 OS=Arabidopsis thaliana GN=SULTR3;4 PE=2 SV=1//0
Dendrobium_GLEAN_10055478	37.4583	91.9209	-1.2951	1.04e-06	9.7e-06	sp|F4J3G5|CTPA3_ARATH Carboxyl-terminal-processing peptidase 3, chloroplastic OS=Arabidopsis thaliana GN=CTPA3 PE=3 SV=1//3.03077e-51
Dendrobium_GLEAN_10055512	30.0393	95.1729	-1.6637	1.35e-09	1.8e-08	-//-
Dendrobium_GLEAN_10055513	27.7454	116.183	-2.0661	5.34e-15	1.12e-13	sp|P49865|NTPR_ENTHA Protein NtpR OS=Enterococcus hirae (strain ATCC 9790 / DSM 20160 / JCM 8729 / LMG 6399 / NBRC 3181 / NCIMB 6459 / NCDO 1258) GN=ntpR PE=3 SV=2//2.97931e-19
Dendrobium_GLEAN_10055546	31.668	10.4153	1.6043	0.00036823	0.0021366	sp|F4JXC5|SBT54_ARATH Subtilisin-like protease SBT5.4 OS=Arabidopsis thaliana GN=SBT5.4 PE=1 SV=1//9.89258e-18
Dendrobium_GLEAN_10055565	351.434	139.838	1.3295	7.48e-07	7.11e-06	sp|Q9C7T4|BH096_ARATH Transcription factor bHLH96 OS=Arabidopsis thaliana GN=BHLH96 PE=2 SV=1//1.82465e-77
Dendrobium_GLEAN_10055697	116.856	50.6331	1.2066	3.14e-07	3.16e-06	sp|Q0WNW4|MYOB3_ARATH Myosin-binding protein 3 OS=Arabidopsis thaliana GN=MYOB3 PE=1 SV=1//8.97179e-64
Dendrobium_GLEAN_10055702	156.949	341.845	-1.123	4.07e-05	0.00029047	sp|Q8RYJ8|CML19_ORYSJ Putative calcium-binding protein CML19 OS=Oryza sativa subsp. japonica GN=CML19 PE=3 SV=1//8.99816e-34
Dendrobium_GLEAN_10055790	7897.07	3184.17	1.3104	5e-23	1.6e-21	sp|P24805|TSJT1_TOBAC Stem-specific protein TSJT1 OS=Nicotiana tabacum GN=TSJT1 PE=2 SV=1//3.01124e-24
Dendrobium_GLEAN_10055810	73.7115	29.6676	1.313	0.0004997	0.0028074	-//-
Dendrobium_GLEAN_10055867	45.4887	188.401	-2.0502	5.36e-06	4.48e-05	sp|Q9FF46|AB28G_ARATH ABC transporter G family member 28 OS=Arabidopsis thaliana GN=ABCG28 PE=3 SV=1//0
Dendrobium_GLEAN_10055964	22.6116	4.59448	2.2991	0.00010269	0.00067817	-//-
Dendrobium_GLEAN_10056096	16.0077	54.1564	-1.7584	4.82e-07	4.72e-06	sp|Q8H1F5|IDD7_ARATH Protein indeterminate-domain 7 OS=Arabidopsis thaliana GN=IDD7 PE=2 SV=1//1.99287e-90
Dendrobium_GLEAN_10056136	293.208	119.34	1.2968	8.62e-14	1.64e-12	-//-
Dendrobium_GLEAN_10056137	136.197	61.4084	1.1492	0.00062872	0.0034401	sp|P23548|GUN_PAEPO Endoglucanase OS=Paenibacillus polymyxa PE=3 SV=2//3.16266e-06
Dendrobium_GLEAN_10056146	277.871	14.2027	4.2902	1.45e-08	1.72e-07	-//-
Dendrobium_GLEAN_10056155	54.9545	120.928	-1.1378	3.99e-05	0.000285	sp|O64495|SBT12_ARATH Subtilisin-like protease SBT1.2 OS=Arabidopsis thaliana GN=SBT1.2 PE=2 SV=1//2.71501e-116
Dendrobium_GLEAN_10056160	3.336	16.9733	-2.3471	0.00055786	0.0030877	sp|Q9MAP7|SBT35_ARATH Subtilisin-like protease SBT3.5 OS=Arabidopsis thaliana GN=SBT3.5 PE=1 SV=1//9.22397e-08
Dendrobium_GLEAN_10056200	35.3218	4.48196	2.9784	5.04e-07	4.92e-06	sp|Q7Y1X1|EST_HEVBR Esterase OS=Hevea brasiliensis PE=1 SV=1//3.42192e-40
Dendrobium_GLEAN_10056207	50.8003	3.95421	3.6834	1.03e-14	2.11e-13	sp|Q9LIN2|GDL53_ARATH GDSL esterase/lipase At3g26430 OS=Arabidopsis thaliana GN=At3g26430 PE=2 SV=1//3.07042e-52
Dendrobium_GLEAN_10056208	10.0934	0.682964	3.8855	0.0007351	0.0039635	sp|Q7Y1X1|EST_HEVBR Esterase OS=Hevea brasiliensis PE=1 SV=1//2.09139e-72
Dendrobium_GLEAN_10056286	2184.4	860.717	1.3436	2.09e-28	8.17e-27	sp|Q06850|CDPK1_ARATH Calcium-dependent protein kinase 1 OS=Arabidopsis thaliana GN=CPK1 PE=1 SV=1//0
Dendrobium_GLEAN_10056336	686.788	247.883	1.4702	1.93e-24	6.58e-23	sp|Q9XIW0|CIPK7_ARATH CBL-interacting serine/threonine-protein kinase 7 OS=Arabidopsis thaliana GN=CIPK7 PE=1 SV=1//3.00545e-126
Dendrobium_GLEAN_10056337	383.663	141.31	1.441	1.73e-18	4.42e-17	sp|Q75GK4|CIPK7_ORYSJ CBL-interacting protein kinase 7 OS=Oryza sativa subsp. japonica GN=CIPK7 PE=2 SV=1//2.01518e-15
Dendrobium_GLEAN_10056346	59.5676	302.343	-2.3436	1.31e-16	3.02e-15	sp|Q9LMP1|WAK2_ARATH Wall-associated receptor kinase 2 OS=Arabidopsis thaliana GN=WAK2 PE=1 SV=1//3.46446e-163
Dendrobium_GLEAN_10056391	2695.2	1097.73	1.2959	4.79e-15	1.01e-13	sp|Q54XK2|SC61A_DICDI Protein transport protein Sec61 subunit alpha OS=Dictyostelium discoideum GN=sec61a PE=3 SV=1//0
Dendrobium_GLEAN_10056413	116.543	268.204	-1.2025	1.31e-11	2.12e-10	sp|Q8BMD7|MORC4_MOUSE MORC family CW-type zinc finger protein 4 OS=Mus musculus GN=Morc4 PE=2 SV=2//1.96015e-08
Dendrobium_GLEAN_10056419	127.087	316.296	-1.3155	2.18e-14	4.33e-13	sp|Q14149|MORC3_HUMAN MORC family CW-type zinc finger protein 3 OS=Homo sapiens GN=MORC3 PE=1 SV=3//1.51539e-20
Dendrobium_GLEAN_10056611	242.787	0.341482	9.4737	2.25e-23	7.31e-22	sp|Q9LW86|SUT34_ARATH Probable sulfate transporter 3.4 OS=Arabidopsis thaliana GN=SULTR3;4 PE=2 SV=1//8.29956e-120
Dendrobium_GLEAN_10056669	121.78	17.0858	2.8334	6.13e-15	1.28e-13	-//-
Dendrobium_GLEAN_10056764	2786.92	376.869	2.8865	9.33e-07	8.77e-06	sp|Q6ZAL2|TPP6_ORYSJ Probable trehalose-phosphate phosphatase 6 OS=Oryza sativa subsp. japonica GN=TPP6 PE=2 SV=1//3.07672e-128
Dendrobium_GLEAN_10056820	882.822	2935.17	-1.7333	3.66e-12	6.18e-11	sp|Q9FUS8|GSTUH_ARATH Glutathione S-transferase U17 OS=Arabidopsis thaliana GN=GSTU17 PE=2 SV=1//2.45903e-73
Dendrobium_GLEAN_10056825	133.781	319.152	-1.2544	1.28e-13	2.41e-12	sp|Q9FLE8|Y5986_ARATH Uncharacterized protein At5g39865 OS=Arabidopsis thaliana GN=At5g39865 PE=2 SV=1//9.48802e-35
Dendrobium_GLEAN_10057010	30.2863	100.694	-1.7332	5.99e-08	6.6e-07	sp|Q9M2Y9|RAX3_ARATH Transcription factor RAX3 OS=Arabidopsis thaliana GN=RAX3 PE=2 SV=1//5.44915e-67
Dendrobium_GLEAN_10057038	19.8549	167.484	-3.0765	3.67e-11	5.67e-10	-//-
Dendrobium_GLEAN_10057066	10.5619	42.7395	-2.0167	1.22e-06	1.13e-05	sp|O82155|DOF17_ARATH Dof zinc finger protein DOF1.7 OS=Arabidopsis thaliana GN=DOF1.7 PE=2 SV=1//2.96215e-36
Dendrobium_GLEAN_10057113	966.549	210.525	2.1988	3.1e-33	1.43e-31	sp|Q6Z8B9|P2C12_ORYSJ Probable protein phosphatase 2C 12 OS=Oryza sativa subsp. japonica GN=Os02g0224100 PE=2 SV=1//1.87022e-118
Dendrobium_GLEAN_10057149	119.485	10.947	3.4482	7.24e-28	2.77e-26	sp|Q8RY17|WAKLI_ARATH Wall-associated receptor kinase-like 22 OS=Arabidopsis thaliana GN=WAKL22 PE=2 SV=1//4.66865e-15
Dendrobium_GLEAN_10057206	31.5828	6.03024	2.3889	1.06e-05	8.4e-05	sp|Q9SVW8|PIRL4_ARATH Plant intracellular Ras-group-related LRR protein 4 OS=Arabidopsis thaliana GN=PIRL4 PE=1 SV=1//0
Dendrobium_GLEAN_10057213	896.134	285.906	1.6482	1.5e-32	6.78e-31	sp|Q38944|DET2_ARATH Steroid 5-alpha-reductase DET2 OS=Arabidopsis thaliana GN=DET2 PE=1 SV=2//9.43615e-87
Dendrobium_GLEAN_10057317	107.043	488.464	-2.1901	2.42e-40	1.39e-38	sp|Q2MHE4|HT1_ARATH Serine/threonine-protein kinase HT1 OS=Arabidopsis thaliana GN=HT1 PE=1 SV=1//9.82977e-27
Dendrobium_GLEAN_10057374	406.528	15.2348	4.7379	2.75e-22	8.48e-21	-//-
Dendrobium_GLEAN_10057395	59.6966	20.2094	1.5626	2.96e-06	2.58e-05	sp|O48766|GUN11_ARATH Endoglucanase 11 OS=Arabidopsis thaliana GN=At2g32990 PE=2 SV=1//0
Dendrobium_GLEAN_10057486	54.7037	23.7527	1.2035	0.00028005	0.001675	sp|Q9FFX4|KNU_ARATH Zinc finger protein KNUCKLES OS=Arabidopsis thaliana GN=KNU PE=1 SV=1//3.90989e-09
Dendrobium_GLEAN_10057526	419.993	854.916	-1.0254	1.11e-14	2.26e-13	sp|Q8L7Y8|KN12B_ARATH Kinesin-like protein KIN12B OS=Arabidopsis thaliana GN=KIN12B PE=1 SV=1//1.04599e-120
Dendrobium_GLEAN_10057535	134.543	24.6332	2.4494	3.95e-18	9.88e-17	sp|Q8VZF6|EDR2L_ARATH Protein ENHANCED DISEASE RESISTANCE 2-like OS=Arabidopsis thaliana GN=EDR2L PE=2 SV=1//7.44604e-27
Dendrobium_GLEAN_10057640	1015.25	211.479	2.2632	1.78e-31	7.75e-30	sp|Q9M1S3|ARP1_ARATH Probable RNA-binding protein ARP1 OS=Arabidopsis thaliana GN=ARP1 PE=2 SV=1//4.0168e-32
Dendrobium_GLEAN_10057768	176.04	413.188	-1.2309	5.6e-15	1.17e-13	-//-
Dendrobium_GLEAN_10057802	69.4359	824.323	-3.5695	7.58e-22	2.3e-20	sp|O49561|G2OX8_ARATH Gibberellin 2-beta-dioxygenase 8 OS=Arabidopsis thaliana GN=GA2OX8 PE=1 SV=2//5.87837e-129
Dendrobium_GLEAN_10057831	4.24405	23.1899	-2.45	3.42e-05	0.00024881	sp|Q9LXI7|PPA20_ARATH Probable purple acid phosphatase 20 OS=Arabidopsis thaliana GN=PAP20 PE=2 SV=1//3.14881e-134
Dendrobium_GLEAN_10057881	76.095	152.837	-1.0061	1.32e-06	1.22e-05	sp|Q94F09|PDI52_ARATH Protein disulfide-isomerase 5-2 OS=Arabidopsis thaliana GN=PDIL5-2 PE=1 SV=1//8.71668e-174
Dendrobium_GLEAN_10057905	97.2754	223.344	-1.1991	1.81e-10	2.61e-09	sp|Q9CA28|TKPR2_ARATH Tetraketide alpha-pyrone reductase 2 OS=Arabidopsis thaliana GN=TKPR2 PE=1 SV=1//1.6201e-15
Dendrobium_GLEAN_10057926	1047.76	509.065	1.0414	6.04e-07	5.82e-06	sp|Q9ZSK5|ZOG_PHALU Zeatin O-glucosyltransferase OS=Phaseolus lunatus GN=ZOG1 PE=2 SV=1//3.65844e-32
Dendrobium_GLEAN_10057985	139.497	12.7789	3.4484	1.88e-31	8.17e-30	sp|O49432|QRT3_ARATH Polygalacturonase QRT3 OS=Arabidopsis thaliana GN=QRT3 PE=2 SV=1//9.70819e-158
Dendrobium_GLEAN_10057992	71.2904	9.30945	2.9369	1.57e-15	3.4e-14	sp|Q7XLD4|ZIP3_ORYSJ Zinc transporter 3 OS=Oryza sativa subsp. japonica GN=ZIP3 PE=1 SV=2//3.65683e-114
Dendrobium_GLEAN_10057999	47.1804	98.9764	-1.0689	9.07e-05	0.00060562	sp|P81898|PNAA_PRUDU Peptide-N4-(N-acetyl-beta-glucosaminyl)asparagine amidase A OS=Prunus dulcis PE=1 SV=2//5.00153e-71
Dendrobium_GLEAN_10058146	933.309	65.631	3.8299	3.14e-118	6.98e-116	sp|Q9M9M4|CSLD3_ARATH Cellulose synthase-like protein D3 OS=Arabidopsis thaliana GN=CSLD3 PE=1 SV=1//0
Dendrobium_GLEAN_10058151	171.158	2.47576	6.1113	4.13e-59	3.73e-57	sp|O49323|CSLD1_ARATH Cellulose synthase-like protein D1 OS=Arabidopsis thaliana GN=CSLD1 PE=2 SV=1//1.96391e-22
Dendrobium_GLEAN_10058167	132.571	37.2222	1.8325	7.84e-14	1.5e-12	sp|Q3E9B8|AB23G_ARATH ABC transporter G family member 23 OS=Arabidopsis thaliana GN=ABCG23 PE=2 SV=1//0
Dendrobium_GLEAN_10058204	189.462	22.6393	3.065	8.06e-13	1.44e-11	sp|Q41144|STC_RICCO Sugar carrier protein C OS=Ricinus communis GN=STC PE=2 SV=1//0
Dendrobium_GLEAN_10058279	33.1147	4.98264	2.7325	1.11e-07	1.17e-06	sp|O22150|SAU36_ARATH Auxin-responsive protein SAUR36 OS=Arabidopsis thaliana GN=SAUR36 PE=2 SV=1//2.85485e-22
Dendrobium_GLEAN_10058295	900.881	319.861	1.4939	9.88e-16	2.18e-14	sp|Q43260|DHE3_MAIZE Glutamate dehydrogenase OS=Zea mays GN=GDH1 PE=1 SV=1//0
Dendrobium_GLEAN_10058307	147.44	60.4938	1.2853	5.19e-09	6.46e-08	-//-
Dendrobium_GLEAN_10058344	398.803	892.609	-1.1624	4.33e-18	1.08e-16	sp|Q40194|RB11D_LOTJA Ras-related protein Rab11D OS=Lotus japonicus GN=RAB11D PE=2 SV=1//1.3932e-78
Dendrobium_GLEAN_10058346	718.77	237.015	1.6005	1.3e-28	5.13e-27	-//-
Dendrobium_GLEAN_10058347	1461.81	447.578	1.7075	1.05e-39	5.92e-38	sp|Q9LP56|WRK65_ARATH Probable WRKY transcription factor 65 OS=Arabidopsis thaliana GN=WRKY65 PE=2 SV=1//2.06713e-31
Dendrobium_GLEAN_10058362	215.286	67.1864	1.68	3.2e-08	3.65e-07	sp|Q9SIV3|GLK1_ARATH Transcription activator GLK1 OS=Arabidopsis thaliana GN=GLK1 PE=1 SV=2//3.86498e-51
Dendrobium_GLEAN_10058385	331.432	2.44863	7.0806	6.56e-73	7.56e-71	sp|Q5W274|PDR3_TOBAC Pleiotropic drug resistance protein 3 OS=Nicotiana tabacum GN=PDR3 PE=2 SV=1//5.26563e-07
Dendrobium_GLEAN_10058389	508.075	0.341482	10.539	2.86e-121	6.66e-119	sp|Q6K4V2|SWET4_ORYSJ Bidirectional sugar transporter SWEET4 OS=Oryza sativa subsp. japonica GN=SWEET4 PE=2 SV=1//2.45387e-30
Dendrobium_GLEAN_10058424	300.363	132.605	1.1796	7.4e-12	1.22e-10	-//-
Dendrobium_GLEAN_10058432	2059.3	629.628	1.7096	8.36e-43	5.18e-41	sp|Q8LEV3|Y2060_ARATH BTB/POZ domain-containing protein At2g30600 OS=Arabidopsis thaliana GN=At2g30600/At2g30610 PE=2 SV=1//0
Dendrobium_GLEAN_10058457	42.2625	4.1716	3.3407	2.68e-11	4.2e-10	sp|B7F138|VITH2_ORYSJ Vacuolar iron transporter homolog 2 OS=Oryza sativa subsp. japonica GN=Os04g0538400 PE=2 SV=1//2.48646e-40
Dendrobium_GLEAN_10058511	2665.35	1024.79	1.379	1.79e-30	7.59e-29	-//-
Dendrobium_GLEAN_10058603	119.928	27.2102	2.1399	5.31e-12	8.86e-11	sp|Q9SHJ5|GPAT1_ARATH Glycerol-3-phosphate acyltransferase 1 OS=Arabidopsis thaliana GN=GPAT1 PE=1 SV=1//9.94472e-87
Dendrobium_GLEAN_10058619	515.283	0.682964	9.5593	3.46e-155	1.15e-152	sp|Q8H4S4|NAC10_ORYSJ NAC transcription factor ONAC010 OS=Oryza sativa subsp. japonica GN=ONAC010 PE=2 SV=1//5.96574e-74
Dendrobium_GLEAN_10058637	147.052	28.1182	2.3867	3.07e-21	9.03e-20	sp|Q8L493|DAAA_ARATH D-amino-acid transaminase, chloroplastic OS=Arabidopsis thaliana GN=DAAT PE=1 SV=1//5.33385e-137
Dendrobium_GLEAN_10058821	46.394	8.83989	2.3918	1.31e-08	1.56e-07	-//-
Dendrobium_GLEAN_10058822	24.4408	3.9155	2.642	0.00035958	0.0020932	-//-
Dendrobium_GLEAN_10058934	94.0033	29.6079	1.6667	1.47e-09	1.95e-08	sp|Q9SHE9|LBD4_ARATH LOB domain-containing protein 4 OS=Arabidopsis thaliana GN=LBD4 PE=2 SV=1//4.18266e-57
Dendrobium_GLEAN_10058936	15099.7	10.4308	10.499	3.24e-132	8.54e-130	-//-
Dendrobium_GLEAN_10058937	1376.28	56.5048	4.6063	9.91e-45	6.43e-43	-//-
Dendrobium_GLEAN_10058961	100.65	29.5493	1.7682	8.16e-11	1.22e-09	sp|Q8LAP8|DOF46_ARATH Dof zinc finger protein DOF4.6 OS=Arabidopsis thaliana GN=DOF4.6 PE=2 SV=2//1.86771e-33
Dendrobium_GLEAN_10059069	92.8942	17.4117	2.4155	0.0008574	0.0045373	sp|Q9FR99|ACCO_MUSAC 1-aminocyclopropane-1-carboxylate oxidase OS=Musa acuminata GN=MAO1B PE=3 SV=1//1.10817e-45
Dendrobium_GLEAN_10059127	58.2864	124.495	-1.0949	1.6e-06	1.46e-05	-//-
Dendrobium_GLEAN_10059162	63.2577	31.1532	1.0219	0.00074043	0.0039879	sp|O80470|GDL38_ARATH GDSL esterase/lipase At2g23540 OS=Arabidopsis thaliana GN=At2g23540 PE=2 SV=1//7.64748e-35
Dendrobium_GLEAN_10059173	862.823	423.156	1.0279	1.3e-14	2.63e-13	-//-
Dendrobium_GLEAN_10059199	414.885	0.7101	9.1905	1.53e-39	8.59e-38	sp|Q8RWF5|MATE9_ARATH MATE efflux family protein 9 OS=Arabidopsis thaliana GN=DTXL5 PE=2 SV=1//1.11537e-22
Dendrobium_GLEAN_10059243	157.719	52.0019	1.6007	9.32e-13	1.66e-11	sp|Q9SAK5|APL_ARATH Myb family transcription factor APL OS=Arabidopsis thaliana GN=APL PE=2 SV=2//3.43401e-20
Dendrobium_GLEAN_10059360	17069	38064.6	-1.1571	1.17e-13	2.22e-12	sp|Q9SB81|PER42_ARATH Peroxidase 42 OS=Arabidopsis thaliana GN=PER42 PE=1 SV=2//0
Dendrobium_GLEAN_10059366	1420.07	203.527	2.8027	1.31e-48	9.23e-47	sp|P35694|XTH2_SOYBN Xyloglucan endotransglucosylase/hydrolase 2 OS=Glycine max PE=2 SV=1//2.09665e-80
Dendrobium_GLEAN_10059420	337.084	142.539	1.2418	1.15e-13	2.19e-12	sp|Q6R567|RMA1_CAPAN E3 ubiquitin-protein ligase RMA1H1 OS=Capsicum annuum GN=RMA1H1 PE=1 SV=1//3.47636e-23
Dendrobium_GLEAN_10059456	2392.9	1139.65	1.0702	2.85e-19	7.58e-18	sp|Q9LJF3|BRL3_ARATH Receptor-like protein kinase BRI1-like 3 OS=Arabidopsis thaliana GN=BRL3 PE=1 SV=1//0
Dendrobium_GLEAN_10059489	54.839	2292.89	-5.3858	1.24e-144	3.58e-142	sp|P05314|NIR_SPIOL Ferredoxin--nitrite reductase, chloroplastic OS=Spinacia oleracea GN=NIR PE=1 SV=1//5.72074e-42
Dendrobium_GLEAN_10059569	1359	555.526	1.2906	4.36e-24	1.46e-22	sp|Q9LP56|WRK65_ARATH Probable WRKY transcription factor 65 OS=Arabidopsis thaliana GN=WRKY65 PE=2 SV=1//7.61871e-41
Dendrobium_GLEAN_10059583	2318.78	750.72	1.627	3.45e-36	1.73e-34	sp|B0M3E8|UGE1_PEA Bifunctional UDP-glucose 4-epimerase and UDP-xylose 4-epimerase 1 OS=Pisum sativum GN=UGE1 PE=1 SV=2//0
Dendrobium_GLEAN_10059590	474.952	44.2458	3.4242	2.31e-65	2.38e-63	sp|Q9LYT5|PME35_ARATH Probable pectinesterase/pectinesterase inhibitor 35 OS=Arabidopsis thaliana GN=PME35 PE=2 SV=1//4.77719e-87
Dendrobium_GLEAN_10059592	119.658	9.34418	3.6787	5.81e-30	2.41e-28	sp|Q9LYT5|PME35_ARATH Probable pectinesterase/pectinesterase inhibitor 35 OS=Arabidopsis thaliana GN=PME35 PE=2 SV=1//1.6868e-45
Dendrobium_GLEAN_10059638	5.97813	23.9235	-2.0007	0.00020521	0.001268	-//-
Dendrobium_GLEAN_10059650	1124.73	2395.78	-1.0909	1.38e-14	2.77e-13	sp|O65718|CNGC2_ARATH Cyclic nucleotide-gated ion channel 2 OS=Arabidopsis thaliana GN=CNGC2 PE=1 SV=1//0
Dendrobium_GLEAN_10059744	6081.14	1576.27	1.9478	3.18e-20	8.88e-19	sp|Q9LHS0|CAP10_ARATH Putative clathrin assembly protein At5g35200 OS=Arabidopsis thaliana GN=At5g35200 PE=1 SV=1//4.57413e-177
Dendrobium_GLEAN_10059882	36.5879	75.3553	-1.0423	0.00017817	0.0011147	sp|P42620|YQJG_ECOLI Glutathionyl-hydroquinone reductase YqjG OS=Escherichia coli (strain K12) GN=yqjG PE=1 SV=1//3.46441e-62
Dendrobium_GLEAN_10059893	292.087	85.8063	1.7672	3.01e-13	5.54e-12	sp|O04609|WRK22_ARATH WRKY transcription factor 22 OS=Arabidopsis thaliana GN=WRKY22 PE=2 SV=1//2.44054e-46
Dendrobium_GLEAN_10060070	1534.18	245.699	2.6425	1.33e-81	1.83e-79	sp|Q9SN22|SCL32_ARATH Scarecrow-like protein 32 OS=Arabidopsis thaliana GN=SCL32 PE=2 SV=1//1.15184e-130
Dendrobium_GLEAN_10060088	956.55	167.158	2.5166	1.4e-27	5.3e-26	sp|Q6J9S1|RA211_ARATH Ethylene-responsive transcription factor RAP2-11 OS=Arabidopsis thaliana GN=RAP2-11 PE=2 SV=1//8.71634e-23
Dendrobium_GLEAN_10060098	443.571	188.636	1.2336	2.14e-08	2.49e-07	sp|Q94AM1|OOPDA_ARATH Organellar oligopeptidase A, chloroplastic/mitochondrial OS=Arabidopsis thaliana GN=OOP PE=1 SV=1//2.37066e-73
Dendrobium_GLEAN_10060191	18.0224	62.1151	-1.7852	1.1e-07	1.17e-06	-//-
Dendrobium_GLEAN_10060200	86.2311	218.987	-1.3446	4.49e-07	4.42e-06	sp|P32138|YIHQ_ECOLI Alpha-glucosidase YihQ OS=Escherichia coli (strain K12) GN=yihQ PE=1 SV=3//1.83823e-114
Dendrobium_GLEAN_10060223	1316.31	3.48863	8.5596	8.34e-63	8.14e-61	-//-
Dendrobium_GLEAN_10060322	3346.43	1439.07	1.2175	0.00088357	0.0046591	sp|Q9SU35|ERLL1_ARATH pEARLI1-like lipid transfer protein 1 OS=Arabidopsis thaliana GN=AZI1 PE=1 SV=1//6.29122e-14
Dendrobium_GLEAN_10060336	1090.94	493.338	1.1449	1.25e-18	3.21e-17	sp|Q8S3N1|SINA5_ARATH E3 ubiquitin-protein ligase SINAT5 OS=Arabidopsis thaliana GN=SINAT5 PE=1 SV=2//2.59634e-93
Dendrobium_GLEAN_10060342	293.355	2.82123	6.7002	3.69e-94	6.03e-92	sp|O48788|Y2267_ARATH Probable inactive receptor kinase At2g26730 OS=Arabidopsis thaliana GN=At2g26730 PE=1 SV=1//6.33023e-21
Dendrobium_GLEAN_10060358	793.616	83.9311	3.2412	7.52e-89	1.14e-86	sp|Q9LMX7|C78A5_ARATH Cytochrome P450 78A5 OS=Arabidopsis thaliana GN=CYP78A5 PE=2 SV=1//0
Dendrobium_GLEAN_10060392	657.38	5.68515	6.8534	1.27e-122	2.97e-120	sp|Q57951|Y531_METJA Universal stress protein MJ0531 OS=Methanocaldococcus jannaschii (strain ATCC 43067 / DSM 2661 / JAL-1 / JCM 10045 / NBRC 100440) GN=MJ0531 PE=3 SV=1//2.82403e-07
Dendrobium_GLEAN_10060466	1.46607	16.3406	-3.4784	1.91e-05	0.00014508	sp|Q944S9|MAD16_ORYSJ MADS-box transcription factor 16 OS=Oryza sativa subsp. japonica GN=MADS16 PE=1 SV=2//2.51743e-17
Dendrobium_GLEAN_10060496	105.742	28.8128	1.8758	0.00031443	0.001858	sp|Q9SB61|ZHD2_ARATH Zinc-finger homeodomain protein 2 OS=Arabidopsis thaliana GN=ZHD1 PE=1 SV=1//7.9636e-30
Dendrobium_GLEAN_10060518	950.398	385.836	1.3005	2.4e-22	7.43e-21	sp|Q9CAD5|YODA_ARATH Mitogen-activated protein kinase kinase kinase YODA OS=Arabidopsis thaliana GN=YDA PE=1 SV=1//5.35322e-131
Dendrobium_GLEAN_10060617	25.6237	5.36682	2.2553	3.33e-05	0.00024225	-//-
Dendrobium_GLEAN_10060618	56272.7	1090.84	5.6889	0	0	sp|Q653V7|AGLU_ORYSJ Probable alpha-glucosidase Os06g0675700 OS=Oryza sativa subsp. japonica GN=Os06g0675700 PE=1 SV=1//0
Dendrobium_GLEAN_10060620	42.1427	15.8092	1.4145	0.00024878	0.0015093	sp|Q84TE6|NAC22_ARATH NAC domain-containing protein 21/22 OS=Arabidopsis thaliana GN=NAC021 PE=1 SV=2//2.11842e-59
Dendrobium_GLEAN_10060801	112.085	23.1899	2.273	2.27e-16	5.17e-15	-//-
Dendrobium_GLEAN_10060886	63.8419	22.7865	1.4863	2.86e-06	2.5e-05	-//-
Dendrobium_GLEAN_10060902	54288	71.0558	9.5775	0	0	sp|A7LXU3|BGH3B_BACO1 Beta-glucosidase BoGH3B OS=Bacteroides ovatus (strain ATCC 8483 / DSM 1896 / JCM 5824 / NCTC 11153) GN=BACOVA_02659 PE=1 SV=1//1.96615e-78
Dendrobium_GLEAN_10060914	393.039	4869.42	-3.631	4.2e-22	1.29e-20	sp|Q9SJ81|FLA7_ARATH Fasciclin-like arabinogalactan protein 7 OS=Arabidopsis thaliana GN=FLA7 PE=1 SV=1//1.03956e-60
Dendrobium_GLEAN_10060915	302.108	55.8881	2.4345	1.51e-21	4.51e-20	-//-
Dendrobium_GLEAN_10060927	95.4352	28.5451	1.7413	3.63e-10	5.1e-09	sp|Q9ZWQ9|FLS_CITUN Flavonol synthase/flavanone 3-hydroxylase OS=Citrus unshiu GN=FLS PE=1 SV=1//3.62576e-34
Dendrobium_GLEAN_10060929	216.453	106.442	1.024	3.09e-08	3.53e-07	sp|Q7XZQ7|FL3H_PETCR Flavanone 3-dioxygenase OS=Petroselinum crispum GN=FHT PE=1 SV=1//5.94344e-10
Dendrobium_GLEAN_10061018	65.0505	26.7755	1.2806	2.94e-05	0.0002162	sp|Q8T045|RUMI_DROME O-glucosyltransferase rumi OS=Drosophila melanogaster GN=rumi PE=1 SV=1//3.18227e-07
Dendrobium_GLEAN_10061029	5884.17	1297.72	2.1809	1.26e-22	3.97e-21	-//-
Dendrobium_GLEAN_10061116	8948.37	15.8714	9.139	0	0	sp|C0HJB3|MANA_CANEN Alpha-mannosidase OS=Canavalia ensiformis PE=1 SV=1//0
Dendrobium_GLEAN_10061175	51.9339	139.184	-1.4222	7.01e-07	6.69e-06	sp|Q8VWF6|SSL3_ARATH Protein STRICTOSIDINE SYNTHASE-LIKE 3 OS=Arabidopsis thaliana GN=SSL3 PE=2 SV=1//5.90729e-44
Dendrobium_GLEAN_10061177	90.0112	233.455	-1.375	2.57e-13	4.76e-12	sp|Q9SS81|PP221_ARATH Pentatricopeptide repeat-containing protein At3g09060 OS=Arabidopsis thaliana GN=At3g09060 PE=2 SV=1//2.40808e-15
Dendrobium_GLEAN_10061191	12.8895	0.341482	5.2382	1.13e-05	8.95e-05	sp|Q7XBH4|MYB4_ORYSJ Myb-related protein Myb4 OS=Oryza sativa subsp. japonica GN=MYB4 PE=2 SV=2//6.45814e-71
Dendrobium_GLEAN_10061228	722.366	1461.7	-1.0168	1.87e-16	4.27e-15	-//-
Dendrobium_GLEAN_10061253	317.009	1.06714	8.2146	7.88e-107	1.56e-104	sp|Q9M390|PTR1_ARATH Protein NRT1/ PTR FAMILY 8.1 OS=Arabidopsis thaliana GN=NPF8.1 PE=1 SV=1//2.74981e-155
Dendrobium_GLEAN_10061277	412.022	160.827	1.3572	2.69e-08	3.1e-07	sp|Q9FYF9|FB76_ARATH F-box protein At1g67340 OS=Arabidopsis thaliana GN=At1g67340 PE=1 SV=1//3.56288e-134
Dendrobium_GLEAN_10061356	308.961	112.269	1.4605	6.73e-17	1.57e-15	-//-
Dendrobium_GLEAN_10061362	1850.52	860.701	1.1043	0.00071693	0.0038766	sp|Q9C5L3|GLPT1_ARATH Putative glycerol-3-phosphate transporter 1 OS=Arabidopsis thaliana GN=At3g47420 PE=2 SV=1//0
Dendrobium_GLEAN_10061384	6236.61	3.0889	10.979	0	0	sp|Q96303|PHT14_ARATH Inorganic phosphate transporter 1-4 OS=Arabidopsis thaliana GN=PHT1-4 PE=1 SV=1//0
Dendrobium_GLEAN_10061430	61.9159	6706.83	-6.7592	9.4e-16	2.08e-14	sp|P15590|GLB1_MAIZE Globulin-1 S allele OS=Zea mays GN=GLB1 PE=1 SV=2//1.10114e-96
Dendrobium_GLEAN_10061485	122.076	21.1138	2.5315	6.17e-20	1.7e-18	sp|Q9SAK5|APL_ARATH Myb family transcription factor APL OS=Arabidopsis thaliana GN=APL PE=2 SV=2//7.30795e-59
Dendrobium_GLEAN_10061526	31.5633	138.762	-2.1363	1.95e-07	2.01e-06	-//-
Dendrobium_GLEAN_10061529	39.443	100.87	-1.3547	1.12e-07	1.18e-06	-//-
Dendrobium_GLEAN_10061563	18.5034	60.5561	-1.7105	1.44e-06	1.32e-05	sp|P35131|UBC8_ARATH Ubiquitin-conjugating enzyme E2 8 OS=Arabidopsis thaliana GN=UBC8 PE=1 SV=1//1.41349e-97
Dendrobium_GLEAN_10061610	488.823	132.788	1.8802	1.33e-31	5.85e-30	sp|Q55CU8|RSC5_DICDI Random slug protein 5 OS=Dictyostelium discoideum GN=rsc5 PE=2 SV=1//1.23441e-20
Dendrobium_GLEAN_10061614	61.649	126.306	-1.0348	3.93e-06	3.36e-05	-//-
Dendrobium_GLEAN_10061666	191.029	62.7938	1.6051	1.2e-10	1.77e-09	sp|Q02527|MGAT3_RAT Beta-1,4-mannosyl-glycoprotein 4-beta-N-acetylglucosaminyltransferase OS=Rattus norvegicus GN=Mgat3 PE=1 SV=2//6.92775e-18
Dendrobium_GLEAN_10061706	58.2161	27.6447	1.0744	0.00065446	0.0035667	sp|Q9LT10|CXE18_ARATH Probable carboxylesterase 18 OS=Arabidopsis thaliana GN=CXE18 PE=1 SV=1//1.17353e-60
Dendrobium_GLEAN_10061709	152.333	51.9951	1.5508	4.88e-12	8.19e-11	sp|Q9LT10|CXE18_ARATH Probable carboxylesterase 18 OS=Arabidopsis thaliana GN=CXE18 PE=1 SV=1//2.11471e-36
Dendrobium_GLEAN_10061798	24344.1	927.788	4.7136	6.54e-123	1.55e-120	sp|Q5JNJ5|ENL1_ORYSJ Early nodulin-like protein 1 OS=Oryza sativa subsp. japonica GN=ENODL1 PE=1 SV=1//2.38198e-34
Dendrobium_GLEAN_10061805	1190.47	3692.5	-1.6331	1.02e-42	6.32e-41	sp|F4JSE7|EDR2_ARATH Protein ENHANCED DISEASE RESISTANCE 2 OS=Arabidopsis thaliana GN=EDR2 PE=2 SV=1//1.52867e-62
Dendrobium_GLEAN_10061930	222.126	52.669	2.0764	8.78e-18	2.15e-16	sp|Q9LMA1|FMO1_ARATH Probable flavin-containing monooxygenase 1 OS=Arabidopsis thaliana GN=FMO1 PE=2 SV=1//1.01288e-121
Dendrobium_GLEAN_10061931	50.2099	1.0827	5.5353	1.82e-19	4.89e-18	sp|Q9LMA1|FMO1_ARATH Probable flavin-containing monooxygenase 1 OS=Arabidopsis thaliana GN=FMO1 PE=2 SV=1//2.43358e-19
Dendrobium_GLEAN_10061932	541.507	10.4345	5.6975	6.66e-131	1.73e-128	sp|Q9LMA1|FMO1_ARATH Probable flavin-containing monooxygenase 1 OS=Arabidopsis thaliana GN=FMO1 PE=2 SV=1//7.53283e-88
Dendrobium_GLEAN_10061972	360.844	36.9383	3.2882	4.35e-39	2.4e-37	sp|Q39103|G3OX1_ARATH Gibberellin 3-beta-dioxygenase 1 OS=Arabidopsis thaliana GN=GA3OX1 PE=1 SV=2//1.46338e-87
Dendrobium_GLEAN_10062018	2981.88	6209.89	-1.0583	1.71e-20	4.84e-19	sp|Q42609|PALY_BROFI Phenylalanine ammonia-lyase OS=Bromheadia finlaysoniana GN=PAL PE=2 SV=1//0
Dendrobium_GLEAN_10062054	2449.68	7303.21	-1.5759	2.76e-26	1.01e-24	sp|Q9LF46|HACL_ARATH 2-hydroxyacyl-CoA lyase OS=Arabidopsis thaliana GN=HACL PE=1 SV=1//2.43012e-49
Dendrobium_GLEAN_10062068	1112.03	2.14586	9.0174	6.04e-244	4.1e-241	sp|O04138|CHI4_ORYSJ Chitinase 4 OS=Oryza sativa subsp. japonica GN=Cht4 PE=2 SV=2//3.93081e-80
Dendrobium_GLEAN_10062110	1846.34	906.612	1.0261	3.13e-17	7.47e-16	-//-
Dendrobium_GLEAN_10062194	600.729	289.873	1.0513	1.45e-13	2.72e-12	-//-
Dendrobium_GLEAN_10062198	154.857	62.0804	1.3187	1.92e-09	2.51e-08	sp|Q9SJA7|SOX_ARATH Probable sarcosine oxidase OS=Arabidopsis thaliana GN=At2g24580 PE=2 SV=1//2.71069e-85
Dendrobium_GLEAN_10062211	29.9035	7.84258	1.9309	6.85e-05	0.00046843	sp|Q09893|YAI5_SCHPO Uncharacterized protein C24B11.05 OS=Schizosaccharomyces pombe (strain 972 / ATCC 24843) GN=SPAC24B11.05 PE=3 SV=1//3.51327e-17
Dendrobium_GLEAN_10062268	2378.5	39.9381	5.8961	8.82e-55	7.38e-53	sp|Q6YW62|AB44G_ORYSJ ABC transporter G family member 44 OS=Oryza sativa subsp. japonica GN=ABCG44 PE=2 SV=2//1.30952e-10
Dendrobium_GLEAN_10062270	1235.27	497.953	1.3107	4.64e-24	1.55e-22	sp|Q9FN30|TAT2_ARATH Probable aminotransferase TAT2 OS=Arabidopsis thaliana GN=At5g53970 PE=2 SV=1//3.06084e-95
Dendrobium_GLEAN_10062271	59.0006	21.634	1.4474	1.32e-05	0.0001031	-//-
Dendrobium_GLEAN_10062280	2133.48	283.354	2.9125	8.7e-105	1.63e-102	sp|Q9SRW7|APK3_ARATH Adenylyl-sulfate kinase 3 OS=Arabidopsis thaliana GN=APK3 PE=1 SV=1//2.82232e-111
Dendrobium_GLEAN_10062286	583.641	55.5108	3.3942	3.19e-11	4.95e-10	sp|Q93ZH9|HHP1_ARATH Heptahelical transmembrane protein 1 OS=Arabidopsis thaliana GN=HHP1 PE=1 SV=1//4.46169e-66
Dendrobium_GLEAN_10062292	219.74	10.8732	4.3369	3.65e-28	1.42e-26	sp|Q9SRV7|SY131_ARATH Putative syntaxin-131 OS=Arabidopsis thaliana GN=SYP131 PE=3 SV=1//1.25913e-111
Dendrobium_GLEAN_10062316	29.2866	1.45132	4.3348	1.99e-10	2.87e-09	sp|P48348|14338_ARATH 14-3-3-like protein GF14 kappa OS=Arabidopsis thaliana GN=GRF8 PE=1 SV=2//2.27721e-21
Dendrobium_GLEAN_10062338	12.9362	1.0827	3.5787	0.00014102	0.00090449	sp|Q43681|NLTP_VIGUN Probable non-specific lipid-transfer protein AKCS9 OS=Vigna unguiculata PE=2 SV=1//3.46126e-15
Dendrobium_GLEAN_10062416	5.16126	27.7305	-2.4257	6.33e-06	5.25e-05	sp|Q9LV10|PTR53_ARATH Protein NRT1/ PTR FAMILY 2.11 OS=Arabidopsis thaliana GN=NPF2.11 PE=1 SV=1//0
Dendrobium_GLEAN_10062420	232.998	829.769	-1.8324	7.07e-20	1.94e-18	-//-
Dendrobium_GLEAN_10062431	65.3059	25.8826	1.3352	1.51e-05	0.00011728	sp|Q9SGP2|HSL1_ARATH Receptor-like protein kinase HSL1 OS=Arabidopsis thaliana GN=HSL1 PE=2 SV=1//8.18313e-07
Dendrobium_GLEAN_10062436	253.522	97.3311	1.3811	2.1e-08	2.45e-07	sp|Q39202|RLK1_ARATH G-type lectin S-receptor-like serine/threonine-protein kinase RLK1 OS=Arabidopsis thaliana GN=RLK1 PE=2 SV=2//8.96362e-20
Dendrobium_GLEAN_10062487	653.749	147.522	2.1478	2.68e-18	6.76e-17	-//-
Dendrobium_GLEAN_10062492	367.221	3.58161	6.6799	1.23e-40	7.11e-39	sp|Q9XHM5|G2OX2_PEA Gibberellin 2-beta-dioxygenase 2 OS=Pisum sativum GN=GA2OX2 PE=2 SV=1//3.18327e-60
Dendrobium_GLEAN_10062493	325.43	1.80836	7.4915	2.12e-106	4.17e-104	sp|Q9XHM5|G2OX2_PEA Gibberellin 2-beta-dioxygenase 2 OS=Pisum sativum GN=GA2OX2 PE=2 SV=1//2.50589e-64
Dendrobium_GLEAN_10062520	189.838	783.773	-2.0457	7.15e-45	4.7e-43	-//-
Dendrobium_GLEAN_10062625	18.2885	43.7368	-1.2579	0.00046819	0.0026501	sp|Q9LDN0|KN12A_ARATH Kinesin-like protein KIN12A OS=Arabidopsis thaliana GN=KIN12A PE=1 SV=1//1.71454e-20
Dendrobium_GLEAN_10062632	136.372	302.681	-1.1502	5.84e-08	6.45e-07	sp|Q8GZB6|SUVH4_ARATH Histone-lysine N-methyltransferase, H3 lysine-9 specific SUVH4 OS=Arabidopsis thaliana GN=SUVH4 PE=1 SV=2//9.87252e-07
Dendrobium_GLEAN_10062648	502.234	1181.18	-1.2338	1.06e-21	3.2e-20	sp|Q7F830|CCA11_ORYSJ Cyclin-A1-1 OS=Oryza sativa subsp. japonica GN=CYCA1-1 PE=2 SV=1//3.95741e-130
Dendrobium_GLEAN_10062680	768.687	267.713	1.5217	1.83e-11	2.91e-10	-//-
Dendrobium_GLEAN_10062723	10.8482	209.406	-4.2708	1.27e-33	5.95e-32	sp|Q38967|AAP2_ARATH Amino acid permease 2 OS=Arabidopsis thaliana GN=AAP2 PE=1 SV=1//0
Dendrobium_GLEAN_10062729	33.3595	113.594	-1.7677	4.96e-12	8.31e-11	-//-
Dendrobium_GLEAN_10062766	11841.3	4622.35	1.3571	2.78e-33	1.28e-31	sp|O48780|KCS11_ARATH 3-ketoacyl-CoA synthase 11 OS=Arabidopsis thaliana GN=KCS11 PE=2 SV=1//0
Dendrobium_GLEAN_10062799	802.86	116.108	2.7897	9.39e-68	9.91e-66	sp|Q7ZY36|SCM1A_XENLA Calcium-binding mitochondrial carrier protein SCaMC-1-A OS=Xenopus laevis GN=slc25a24-a PE=2 SV=2//1.62319e-18
Dendrobium_GLEAN_10062834	2034.31	4523.02	-1.1528	7.55e-12	1.24e-10	sp|Q5W7C1|STAR2_ORYSJ UPF0014 membrane protein STAR2 OS=Oryza sativa subsp. japonica GN=STAR2 PE=1 SV=1//4.28654e-143
Dendrobium_GLEAN_10062842	1126.85	3876.62	-1.7825	5.8e-21	1.68e-19	sp|Q6QHK0|CFI_ALLCE Chalcone--flavonone isomerase OS=Allium cepa GN=CHI PE=2 SV=1//8.48075e-47
Dendrobium_GLEAN_10062985	170.323	4.64116	5.1976	1.89e-53	1.53e-51	sp|Q2V6J9|UFOG7_FRAAN UDP-glucose flavonoid 3-O-glucosyltransferase 7 OS=Fragaria ananassa GN=GT7 PE=1 SV=1//2.0897e-55
Dendrobium_GLEAN_10063016	37.7444	7.46998	2.3371	3.71e-07	3.7e-06	sp|Q8GY11|WRK43_ARATH Probable WRKY transcription factor 43 OS=Arabidopsis thaliana GN=WRKY43 PE=1 SV=1//5.53528e-16
Dendrobium_GLEAN_10063027	132.884	487.198	-1.8743	1.98e-31	8.59e-30	-//-
Dendrobium_GLEAN_10063036	645.758	272.72	1.2436	0.0003128	0.0018491	sp|Q9LF24|LNG1_ARATH Protein LONGIFOLIA 1 OS=Arabidopsis thaliana GN=LNG1 PE=1 SV=1//2.45757e-10
Dendrobium_GLEAN_10063113	15.1207	48.4171	-1.679	5.81e-06	4.84e-05	-//-
Dendrobium_GLEAN_10063128	27.1855	181.132	-2.7361	1.67e-16	3.84e-15	-//-
Dendrobium_GLEAN_10063175	125.684	46.3338	1.4397	3.94e-06	3.37e-05	sp|O64747|WRK35_ARATH Probable WRKY transcription factor 35 OS=Arabidopsis thaliana GN=WRKY35 PE=2 SV=1//3.71231e-62
Dendrobium_GLEAN_10063201	799.155	300.699	1.4102	4.43e-24	1.48e-22	sp|P48000|KNAT3_ARATH Homeobox protein knotted-1-like 3 OS=Arabidopsis thaliana GN=KNAT3 PE=1 SV=1//4.19165e-35
Dendrobium_GLEAN_10063288	24.165	6.37607	1.9222	0.0003986	0.0022944	sp|Q24JK4|XRCC1_ARATH DNA-repair protein XRCC1 OS=Arabidopsis thaliana GN=XRCC1 PE=1 SV=1//3.75505e-11
Dendrobium_GLEAN_10063307	13.7032	0.737235	4.2162	2.04e-05	0.00015403	sp|Q9FGL0|WTR44_ARATH WAT1-related protein At5g47470 OS=Arabidopsis thaliana GN=At5g47470 PE=3 SV=1//3.88923e-24
Dendrobium_GLEAN_10063313	86.0309	204.578	-1.2497	1.15e-10	1.69e-09	sp|A7PZL3|PGLR_VITVI Probable polygalacturonase OS=Vitis vinifera GN=GSVIVT00026920001 PE=1 SV=1//9.46069e-144
Dendrobium_GLEAN_10063367	1152.76	14.2103	6.342	7.76e-213	4.26e-210	sp|B0XN12|EXGA_ASPFC Probable glucan 1,3-beta-glucosidase A OS=Neosartorya fumigata (strain CEA10 / CBS 144.89 / FGSC A1163) GN=exgA PE=3 SV=1//1.36175e-19
Dendrobium_GLEAN_10063566	18.0762	50.7641	-1.4897	0.00057887	0.0031926	sp|O64682|PID_ARATH Protein kinase PINOID OS=Arabidopsis thaliana GN=PID PE=1 SV=1//2.0555e-136
Dendrobium_GLEAN_10063603	42.177	88.0795	-1.0623	6.21e-05	0.00042804	sp|Q8LPK0|AB8A_ARATH ABC transporter A family member 8 OS=Arabidopsis thaliana GN=ABCA8 PE=2 SV=3//0
Dendrobium_GLEAN_10063655	626.243	3986.41	-2.6703	1.61e-23	5.25e-22	sp|P17407|21KD_DAUCA 21 kDa protein OS=Daucus carota PE=2 SV=1//9.01434e-29
Dendrobium_GLEAN_10063656	4.89851	78.5517	-4.0032	4.09e-07	4.04e-06	sp|P17407|21KD_DAUCA 21 kDa protein OS=Daucus carota PE=2 SV=1//6.43286e-12
Dendrobium_GLEAN_10063708	563.126	258.021	1.126	0.00023584	0.0014379	sp|B9F4I8|LPA1_ORYSJ P-loop NTPase domain-containing protein LPA1 OS=Oryza sativa subsp. japonica GN=LPA1 PE=2 SV=1//4.98639e-118
Dendrobium_GLEAN_10063781	21.8942	0.368617	5.8923	1.49e-09	1.97e-08	-//-
Dendrobium_GLEAN_10063810	868.909	358.288	1.2781	4.61e-21	1.35e-19	sp|Q8W4I4|POT6_ARATH Potassium transporter 6 OS=Arabidopsis thaliana GN=POT6 PE=2 SV=1//6.55479e-23
Dendrobium_GLEAN_10063854	57.2725	26.6434	1.1041	0.0005132	0.0028742	-//-
Dendrobium_GLEAN_10063862	848.728	101.885	3.0584	2.61e-26	9.54e-25	sp|Q69L19|CSLC2_ORYSJ Probable xyloglucan glycosyltransferase 2 OS=Oryza sativa subsp. japonica GN=CSLC2 PE=2 SV=2//0
Dendrobium_GLEAN_10063863	18.891	1.42418	3.7295	2.3e-06	2.05e-05	sp|Q69L19|CSLC2_ORYSJ Probable xyloglucan glycosyltransferase 2 OS=Oryza sativa subsp. japonica GN=CSLC2 PE=2 SV=2//5.11086e-127
Dendrobium_GLEAN_10063964	150.792	318.024	-1.0766	8.3e-11	1.24e-09	-//-
Dendrobium_GLEAN_10063997	69.1861	139.09	-1.0075	0.00057363	0.0031668	sp|P52410|KASC1_ARATH 3-oxoacyl-[acyl-carrier-protein] synthase I, chloroplastic OS=Arabidopsis thaliana GN=KAS1 PE=2 SV=2//1.01938e-163
Dendrobium_GLEAN_10064211	873.529	92.5236	3.239	7.07e-75	8.49e-73	sp|Q9LSC2|Y3589_ARATH PTI1-like tyrosine-protein kinase At3g15890 OS=Arabidopsis thaliana GN=At3g15890 PE=2 SV=1//1.75755e-92
Dendrobium_GLEAN_10064258	336.807	1103.83	-1.7125	2.77e-16	6.28e-15	sp|Q9LSL1|BH093_ARATH Transcription factor bHLH93 OS=Arabidopsis thaliana GN=BHLH93 PE=1 SV=1//7.63747e-32
Dendrobium_GLEAN_10064259	275.038	958.244	-1.8008	5.95e-24	1.98e-22	sp|Q9LSL1|BH093_ARATH Transcription factor bHLH93 OS=Arabidopsis thaliana GN=BHLH93 PE=1 SV=1//3.68678e-39
Dendrobium_GLEAN_10064265	1781.22	752.282	1.2435	4.99e-16	1.12e-14	-//-
Dendrobium_GLEAN_10064282	347.344	41.2726	3.0731	2.85e-53	2.28e-51	sp|Q9LMX7|C78A5_ARATH Cytochrome P450 78A5 OS=Arabidopsis thaliana GN=CYP78A5 PE=2 SV=1//0
Dendrobium_GLEAN_10064376	1392.93	607.347	1.1975	6.14e-13	1.11e-11	-//-
Dendrobium_GLEAN_10064400	3079.19	1384.14	1.1536	1.5e-22	4.73e-21	-//-
Dendrobium_GLEAN_10064448	199.548	20.7336	3.2667	1.06e-23	3.49e-22	sp|Q9LX14|UFC_ARATH Protein UPSTREAM OF FLC OS=Arabidopsis thaliana GN=UFC PE=2 SV=1//3.68472e-19
Dendrobium_GLEAN_10064461	145.906	515.118	-1.8199	1.91e-19	5.12e-18	sp|Q9FKP1|CCX1_ARATH Cation/calcium exchanger 1 OS=Arabidopsis thaliana GN=CCX1 PE=2 SV=1//4.27739e-115
Dendrobium_GLEAN_10064484	12.7415	36.0191	-1.4992	0.00029903	0.0017757	-//-
Dendrobium_GLEAN_10064494	848.123	1753.52	-1.0479	1.55e-17	3.75e-16	sp|Q02283|HAT5_ARATH Homeobox-leucine zipper protein HAT5 OS=Arabidopsis thaliana GN=HAT5 PE=1 SV=1//4.40338e-40
Dendrobium_GLEAN_10064539	862.212	22.9844	5.2293	1.16e-39	6.54e-38	-//-
Dendrobium_GLEAN_10064549	6.33228	86.65	-3.7744	1.46e-08	1.73e-07	-//-
Dendrobium_GLEAN_10064558	231.036	1065.86	-2.2058	1.84e-38	9.99e-37	sp|P17407|21KD_DAUCA 21 kDa protein OS=Daucus carota PE=2 SV=1//3.14114e-33
Dendrobium_GLEAN_10064570	324.349	161.359	1.0073	1.03e-09	1.39e-08	sp|Q8LFN2|Y3037_ARATH Probable inactive leucine-rich repeat receptor-like protein kinase At3g03770 OS=Arabidopsis thaliana GN=At3g03770 PE=2 SV=1//3.17394e-87
Dendrobium_GLEAN_10064571	108.618	44.886	1.2749	0.00011566	0.00075532	sp|O82515|MTDH_MEDSA Probable mannitol dehydrogenase OS=Medicago sativa GN=CAD1 PE=1 SV=1//5.36419e-14
Dendrobium_GLEAN_10064594	104.178	235.736	-1.1781	2.25e-09	2.9e-08	sp|Q9SSE9|JMJ25_ARATH Lysine-specific demethylase JMJ25 OS=Arabidopsis thaliana GN=JMJ25 PE=1 SV=1//6.80696e-20
Dendrobium_GLEAN_10064625	3698.99	1714.69	1.1092	2.21e-09	2.86e-08	sp|O48780|KCS11_ARATH 3-ketoacyl-CoA synthase 11 OS=Arabidopsis thaliana GN=KCS11 PE=2 SV=1//0
Dendrobium_GLEAN_10064652	999.958	32.86	4.9275	8.33e-162	2.86e-159	sp|Q8GX69|BGA16_ARATH Beta-galactosidase 16 OS=Arabidopsis thaliana GN=BGAL16 PE=2 SV=2//0
Dendrobium_GLEAN_10064768	79.0808	14.2957	2.4677	9.73e-14	1.85e-12	sp|Q9FG72|OPT1_ARATH Oligopeptide transporter 1 OS=Arabidopsis thaliana GN=OPT1 PE=2 SV=1//3.83607e-35
Dendrobium_GLEAN_10064769	251.81	54.2262	2.2153	1.6e-27	6.05e-26	sp|Q9SUA4|OPT5_ARATH Oligopeptide transporter 5 OS=Arabidopsis thaliana GN=OPT5 PE=2 SV=1//2.26523e-124
Dendrobium_GLEAN_10064813	181.562	11.0672	4.0361	9.43e-34	4.45e-32	sp|Q9LXI7|PPA20_ARATH Probable purple acid phosphatase 20 OS=Arabidopsis thaliana GN=PAP20 PE=2 SV=1//3.73819e-87
Dendrobium_GLEAN_10064860	707.206	105.449	2.7456	9.11e-09	1.1e-07	sp|O23320|CML8_ARATH Calmodulin-like protein 8 OS=Arabidopsis thaliana GN=CML8 PE=2 SV=1//7.77911e-37
Dendrobium_GLEAN_10064940	10194.7	415.072	4.6183	1.64e-152	5.2e-150	sp|Q08435|PMA1_NICPL Plasma membrane ATPase 1 OS=Nicotiana plumbaginifolia GN=PMA1 PE=2 SV=1//1.35799e-50
Dendrobium_GLEAN_10065061	96.9311	46.884	1.0479	5.34e-05	0.00037262	sp|Q9SNB4|PCL1_ARATH Transcription factor LUX OS=Arabidopsis thaliana GN=LUX PE=1 SV=1//2.33629e-53
Dendrobium_GLEAN_10065065	176.529	74.9125	1.2366	2.21e-09	2.86e-08	sp|Q8LPG9|IQD14_ARATH Protein IQ-DOMAIN 14 OS=Arabidopsis thaliana GN=IQD14 PE=1 SV=1//1.7244e-15
Dendrobium_GLEAN_10065094	161.553	68.2116	1.2439	4.43e-09	5.55e-08	sp|Q40746|NIP11_ORYSJ Aquaporin NIP1-1 OS=Oryza sativa subsp. japonica GN=NIP1-1 PE=2 SV=1//1.58023e-106
Dendrobium_GLEAN_10065121	258.131	121.863	1.0828	7.07e-07	6.75e-06	-//-
Dendrobium_GLEAN_10065174	1549.01	583.856	1.4077	1.79e-21	5.31e-20	sp|O80939|LRK41_ARATH L-type lectin-domain containing receptor kinase IV.1 OS=Arabidopsis thaliana GN=LECRK41 PE=2 SV=1//0
Dendrobium_GLEAN_10065177	626.743	307.447	1.0275	4.73e-13	8.57e-12	sp|Q8LGE9|CSTR1_ARATH CMP-sialic acid transporter 1 OS=Arabidopsis thaliana GN=At5g41760 PE=2 SV=1//7.21028e-153
Dendrobium_GLEAN_10065319	6.58266	2346.86	-8.4778	7.21e-12	1.19e-10	-//-
Dendrobium_GLEAN_10065374	5553.18	2025.43	1.4551	3.82e-36	1.91e-34	sp|Q38873|CDPK7_ARATH Calcium-dependent protein kinase 7 OS=Arabidopsis thaliana GN=CPK7 PE=2 SV=1//0
Dendrobium_GLEAN_10065392	179.109	368.738	-1.0418	5.92e-11	9.01e-10	sp|Q8L6J2|RPO2A_TOBAC DNA-directed RNA polymerase 2A (Fragment) OS=Nicotiana tabacum GN=RPOT2-SYL PE=3 SV=1//2.00925e-120
Dendrobium_GLEAN_10065393	153.652	316.599	-1.043	3.12e-10	4.4e-09	sp|Q8L6J1|RPO3B_TOBAC DNA-directed RNA polymerase 3B, chloroplastic OS=Nicotiana tabacum GN=RPOT3-TOM PE=2 SV=2//1.22915e-102
Dendrobium_GLEAN_10065405	76.0723	198.955	-1.387	2.5e-12	4.28e-11	sp|P69242|RPOT3_NICSY DNA-directed RNA polymerase 3, chloroplastic OS=Nicotiana sylvestris GN=RPOT3 PE=2 SV=1//1.10119e-56
Dendrobium_GLEAN_10065428	699.814	1937.5	-1.4692	1.35e-18	3.45e-17	sp|Q0PGJ6|AKRC9_ARATH Aldo-keto reductase family 4 member C9 OS=Arabidopsis thaliana GN=AKR4C9 PE=1 SV=1//7.40558e-154
Dendrobium_GLEAN_10065429	993.782	3746.54	-1.9146	4.64e-26	1.68e-24	sp|Q0PGJ6|AKRC9_ARATH Aldo-keto reductase family 4 member C9 OS=Arabidopsis thaliana GN=AKR4C9 PE=1 SV=1//5.54572e-81
Dendrobium_GLEAN_10065483	845.594	310.143	1.447	5.32e-07	5.18e-06	sp|Q9SIB2|KCS12_ARATH 3-ketoacyl-CoA synthase 12 OS=Arabidopsis thaliana GN=KCS12 PE=2 SV=1//8.0949e-180
Dendrobium_GLEAN_10065590	26.2814	6.71321	1.969	0.00017072	0.0010732	sp|F4JJE0|CCT2_ARATH Choline-phosphate cytidylyltransferase 2 OS=Arabidopsis thaliana GN=CCT2 PE=1 SV=1//6.1376e-36
Dendrobium_GLEAN_10065657	281.864	89.8333	1.6497	5.63e-05	0.00039091	sp|Q941X2|LAC3_ORYSJ Laccase-3 OS=Oryza sativa subsp. japonica GN=LAC3 PE=2 SV=1//5.50726e-75
Dendrobium_GLEAN_10065658	676.653	273.224	1.3083	2.85e-07	2.89e-06	sp|Q9FLB5|LAC12_ARATH Laccase-12 OS=Arabidopsis thaliana GN=LAC12 PE=2 SV=1//1.3472e-180
Dendrobium_GLEAN_10065660	126.608	262.19	-1.0502	2.46e-09	3.16e-08	sp|Q941X2|LAC3_ORYSJ Laccase-3 OS=Oryza sativa subsp. japonica GN=LAC3 PE=2 SV=1//0
Dendrobium_GLEAN_10065716	132.549	60.772	1.1251	6.2e-07	5.97e-06	sp|Q8LBB2|KING1_ARATH SNF1-related protein kinase regulatory subunit gamma-1 OS=Arabidopsis thaliana GN=KING1 PE=1 SV=2//4.29692e-145
Dendrobium_GLEAN_10065752	23.4732	1.7501	3.7455	1.48e-07	1.55e-06	sp|Q3ECH2|Y1670_ARATH Probable receptor-like protein kinase At1g67000 OS=Arabidopsis thaliana GN=At1g67000 PE=2 SV=2//1.38423e-64
Dendrobium_GLEAN_10065753	51.1887	5.67718	3.1726	0.00011825	0.00077041	sp|Q9M2S4|LRKS4_ARATH L-type lectin-domain containing receptor kinase S.4 OS=Arabidopsis thaliana GN=LECRKS4 PE=2 SV=1//2.83371e-06
Dendrobium_GLEAN_10065762	148.052	343.38	-1.2137	2e-09	2.6e-08	sp|Q8LJW3|ACR4_ARATH ACT domain-containing protein ACR4 OS=Arabidopsis thaliana GN=ACR4 PE=2 SV=1//6.50946e-146
Dendrobium_GLEAN_10065814	63.2793	272.191	-2.1048	1.8e-08	2.11e-07	sp|F4JJJ3|NDB3_ARATH External alternative NAD(P)H-ubiquinone oxidoreductase B3, mitochondrial OS=Arabidopsis thaliana GN=NDB3 PE=2 SV=1//0
Dendrobium_GLEAN_10065815	1086.67	368.42	1.5605	3.13e-14	6.13e-13	sp|Q8GT20|BEBT_TOBAC Benzyl alcohol O-benzoyltransferase OS=Nicotiana tabacum GN=HSR201 PE=1 SV=1//0
Dendrobium_GLEAN_10065857	484.973	104.285	2.2174	1.12e-14	2.28e-13	-//-
Dendrobium_GLEAN_10065867	263.997	123.331	1.098	7.66e-06	6.25e-05	sp|Q9FJH9|LPAH1_ARATH P-loop NTPase domain-containing protein LPA1 homolog 1 OS=Arabidopsis thaliana GN=At5g60760 PE=2 SV=1//1.45908e-34
Dendrobium_GLEAN_10065902	22.3631	393.755	-4.1381	2.94e-84	4.23e-82	sp|Q10S58|SAT2_ORYSJ Probable serine acetyltransferase 2 OS=Oryza sativa subsp. japonica GN=SAT2 PE=2 SV=1//2.54458e-123
Dendrobium_GLEAN_10065982	35.771	106.305	-1.5713	0.00033158	0.0019492	sp|A2Z212|ABAH3_ORYSI Abscisic acid 8&apos;-hydroxylase 3 OS=Oryza sativa subsp. indica GN=CYP707A7 PE=3 SV=1//7.20371e-127
Dendrobium_GLEAN_10065991	11267.6	9.09201	10.275	4.02e-216	2.32e-213	-//-
Dendrobium_GLEAN_10066045	314.973	98.2301	1.681	2.71e-20	7.6e-19	sp|Q9SZI6|GAT22_ARATH Putative GATA transcription factor 22 OS=Arabidopsis thaliana GN=GATA22 PE=3 SV=1//4.98263e-17
Dendrobium_GLEAN_10066054	87.8305	31.6409	1.4729	1.07e-07	1.14e-06	sp|Q94IW5|C90D2_ORYSJ Cytochrome P450 90D2 OS=Oryza sativa subsp. japonica GN=CYP90D2 PE=1 SV=1//1.14117e-174
Dendrobium_GLEAN_10066125	634.511	206.379	1.6204	6.09e-08	6.7e-07	sp|Q9ZRA4|AB19A_PRUPE Auxin-binding protein ABP19a OS=Prunus persica GN=ABP19A PE=3 SV=1//9.60955e-28
Dendrobium_GLEAN_10066253	453.441	1.77724	7.9951	9e-135	2.45e-132	-//-
Dendrobium_GLEAN_10066262	2094.44	360.217	2.5396	9.28e-21	2.66e-19	-//-
Dendrobium_GLEAN_10066369	258.127	75.3087	1.7772	5.51e-09	6.84e-08	sp|Q9SMZ4|AASS_ARATH Alpha-aminoadipic semialdehyde synthase OS=Arabidopsis thaliana GN=LKR/SDH PE=1 SV=1//1.39457e-39
Dendrobium_GLEAN_10066377	75.6678	28.9173	1.3877	2.38e-06	2.12e-05	sp|Q9SMZ4|AASS_ARATH Alpha-aminoadipic semialdehyde synthase OS=Arabidopsis thaliana GN=LKR/SDH PE=1 SV=1//2.95742e-06
Dendrobium_GLEAN_10066511	207.597	29.2089	2.8293	7.89e-34	3.75e-32	sp|Q94CD8|E134_ARATH Glucan endo-1,3-beta-glucosidase 4 OS=Arabidopsis thaliana GN=At3g13560 PE=1 SV=1//3.09132e-17
Dendrobium_GLEAN_10066530	53.4962	9.30547	2.5233	2.38e-10	3.39e-09	sp|Q50EK3|C04C1_PINTA Cytochrome P450 704C1 OS=Pinus taeda GN=CYP704C1 PE=2 SV=1//4.08365e-10
Dendrobium_GLEAN_10066531	435.628	76.7057	2.5057	7.56e-29	3.02e-27	sp|Q50EK3|C04C1_PINTA Cytochrome P450 704C1 OS=Pinus taeda GN=CYP704C1 PE=2 SV=1//2.73948e-70
Dendrobium_GLEAN_10066536	118.333	16.0418	2.8829	7.71e-23	2.45e-21	sp|Q50EK3|C04C1_PINTA Cytochrome P450 704C1 OS=Pinus taeda GN=CYP704C1 PE=2 SV=1//2.41961e-14
Dendrobium_GLEAN_10066548	27.2451	74.2606	-1.4466	1.2e-06	1.11e-05	sp|O49459|NAC73_ARATH NAC domain-containing protein 73 OS=Arabidopsis thaliana GN=NAC073 PE=2 SV=1//2.86676e-105
Dendrobium_GLEAN_10066598	119.411	28.5103	2.0664	1.02e-07	1.08e-06	sp|Q9FFN2|GLYT3_ARATH Probable glycosyltransferase At5g03795 OS=Arabidopsis thaliana GN=At5g03795 PE=3 SV=2//5.23123e-107
Dendrobium_GLEAN_10066599	141.428	36.6203	1.9494	1.34e-15	2.92e-14	sp|Q94JG1|NRT23_ORYSJ High-affinity nitrate transporter 2.3 OS=Oryza sativa subsp. japonica GN=NRT2.3 PE=1 SV=1//7.20849e-164
Dendrobium_GLEAN_10066600	182.482	41.328	2.1426	2.42e-21	7.14e-20	sp|Q94JG1|NRT23_ORYSJ High-affinity nitrate transporter 2.3 OS=Oryza sativa subsp. japonica GN=NRT2.3 PE=1 SV=1//1.1745e-139
Dendrobium_GLEAN_10066635	167.195	69.5124	1.2662	2.07e-09	2.68e-08	-//-
Dendrobium_GLEAN_10066670	416.653	1098.99	-1.3993	4.09e-10	5.72e-09	sp|Q66GR0|FLA17_ARATH Fasciclin-like arabinogalactan protein 17 OS=Arabidopsis thaliana GN=FLA17 PE=2 SV=1//0
Dendrobium_GLEAN_10066674	523.173	129.508	2.0142	7.94e-32	3.52e-30	sp|Q94B55|XB31_ARATH Putative E3 ubiquitin-protein ligase XBAT31 OS=Arabidopsis thaliana GN=XBAT31 PE=2 SV=1//1.44035e-167
Dendrobium_GLEAN_10066692	1674.63	538.068	1.638	9.9e-11	1.47e-09	-//-
Dendrobium_GLEAN_10066713	128.431	50.9666	1.3334	9.5e-09	1.15e-07	sp|Q93YW5|P2C58_ARATH Probable protein phosphatase 2C 58 OS=Arabidopsis thaliana GN=At4g28400 PE=2 SV=1//1.30148e-81
Dendrobium_GLEAN_10066749	379.803	159.37	1.2529	9.64e-15	1.97e-13	sp|Q52K88|NUD13_ARATH Nudix hydrolase 13, mitochondrial OS=Arabidopsis thaliana GN=NUDT13 PE=1 SV=1//4.62427e-65
Dendrobium_GLEAN_10066852	718.955	4.91281	7.1932	5.71e-56	4.9e-54	sp|Q8S8I1|QWRF3_ARATH QWRF motif-containing protein 3 OS=Arabidopsis thaliana GN=QWRF3 PE=2 SV=1//1.39189e-18
Dendrobium_GLEAN_10066883	114.856	33.3068	1.7859	3.63e-11	5.61e-10	-//-
Dendrobium_GLEAN_10066897	427.084	88.5114	2.2706	0.00027273	0.0016384	sp|Q9SHJ5|GPAT1_ARATH Glycerol-3-phosphate acyltransferase 1 OS=Arabidopsis thaliana GN=GPAT1 PE=1 SV=1//6.49767e-150
Dendrobium_GLEAN_10066971	4954.3	33.9669	7.1884	4.57e-115	9.89e-113	sp|Q942D4|BURP3_ORYSJ BURP domain-containing protein 3 OS=Oryza sativa subsp. japonica GN=BURP3 PE=2 SV=1//5.25784e-20
Dendrobium_GLEAN_10067042	1011.82	424.002	1.2548	2.28e-21	6.74e-20	sp|Q6AUV1|XDH_ORYSJ Xanthine dehydrogenase OS=Oryza sativa subsp. japonica GN=XDH PE=2 SV=1//1.96139e-157
Dendrobium_GLEAN_10067045	1313.44	623.153	1.0757	2.48e-17	5.97e-16	sp|Q8GUQ8|XDH1_ARATH Xanthine dehydrogenase 1 OS=Arabidopsis thaliana GN=XDH1 PE=1 SV=1//3.01676e-107
Dendrobium_GLEAN_10067047	2629.62	1151.55	1.1913	1.91e-23	6.23e-22	sp|Q6AUV1|XDH_ORYSJ Xanthine dehydrogenase OS=Oryza sativa subsp. japonica GN=XDH PE=2 SV=1//0
Dendrobium_GLEAN_10067056	729.167	77.9866	3.225	4.6e-19	1.21e-17	sp|Q9LV48|PERK1_ARATH Proline-rich receptor-like protein kinase PERK1 OS=Arabidopsis thaliana GN=PERK1 PE=2 SV=1//4.17775e-152
Dendrobium_GLEAN_10067076	30.7192	62.143	-1.0164	0.00084906	0.0045009	sp|Q93VG8|PPDEX_ARATH DeSI-like protein At4g17486 OS=Arabidopsis thaliana GN=At4g17486 PE=2 SV=1//8.72728e-09
Dendrobium_GLEAN_10067162	231.572	112.937	1.0359	1.55e-08	1.83e-07	-//-
Dendrobium_GLEAN_10067212	25.3612	54.4896	-1.1034	0.00069705	0.003783	sp|P42620|YQJG_ECOLI Glutathionyl-hydroquinone reductase YqjG OS=Escherichia coli (strain K12) GN=yqjG PE=1 SV=1//6.0312e-47
Dendrobium_GLEAN_10067273	884.957	433.458	1.0297	1.24e-14	2.5e-13	sp|Q54GH3|TOM1_DICDI Target of Myb protein 1 OS=Dictyostelium discoideum GN=tom1 PE=1 SV=1//2.06813e-06
Dendrobium_GLEAN_10067382	108.975	310.397	-1.5101	0.00098942	0.0051454	sp|Q8GW29|LOG7_ARATH Cytokinin riboside 5&apos;-monophosphate phosphoribohydrolase LOG7 OS=Arabidopsis thaliana GN=LOG7 PE=1 SV=2//2.83867e-111
Dendrobium_GLEAN_10067459	686.258	4.96708	7.1102	4.97e-105	9.38e-103	sp|Q9SN22|SCL32_ARATH Scarecrow-like protein 32 OS=Arabidopsis thaliana GN=SCL32 PE=2 SV=1//1.90567e-60
Dendrobium_GLEAN_10067542	17.5486	3.17429	2.4669	0.00033688	0.0019753	sp|Q41144|STC_RICCO Sugar carrier protein C OS=Ricinus communis GN=STC PE=2 SV=1//0
Dendrobium_GLEAN_10067577	16.1181	0.357041	5.4964	4.95e-07	4.84e-06	sp|P0C035|ATL60_ARATH RING-H2 finger protein ATL60 OS=Arabidopsis thaliana GN=ATL60 PE=2 SV=1//1.23575e-24
Dendrobium_GLEAN_10067627	33.3501	8.18008	2.0275	1.43e-05	0.00011134	sp|Q9SK92|ATL15_ARATH E3 ubiquitin-protein ligase ATL15 OS=Arabidopsis thaliana GN=ATL15 PE=1 SV=1//6.99558e-11
Dendrobium_GLEAN_10067631	217.999	4.59448	5.5683	4.11e-68	4.42e-66	sp|Q9XF63|ATL3_ARATH RING-H2 finger protein ATL3 OS=Arabidopsis thaliana GN=ATL3 PE=2 SV=1//6.05832e-31
Dendrobium_GLEAN_10067632	232.957	5.06405	5.5236	1.57e-71	1.78e-69	sp|Q9XF63|ATL3_ARATH RING-H2 finger protein ATL3 OS=Arabidopsis thaliana GN=ATL3 PE=2 SV=1//6.56335e-31
Dendrobium_GLEAN_10067667	913.009	6842.34	-2.9058	5.35e-125	1.3e-122	sp|Q9ZWQ9|FLS_CITUN Flavonol synthase/flavanone 3-hydroxylase OS=Citrus unshiu GN=FLS PE=1 SV=1//6.90645e-154
Dendrobium_GLEAN_10067669	235.403	867.429	-1.8816	2.41e-29	9.79e-28	sp|O66874|PBPA_AQUAE Penicillin-binding protein 1A OS=Aquifex aeolicus (strain VF5) GN=mrcA PE=1 SV=1//1.36411e-18
Dendrobium_GLEAN_10067682	437.412	78.5022	2.4782	1.05e-45	7e-44	-//-
Dendrobium_GLEAN_10067697	9960.55	3.83771	11.342	0	0	sp|Q9FZP1|HPSE3_ARATH Heparanase-like protein 3 OS=Arabidopsis thaliana GN=At5g34940 PE=2 SV=2//0
Dendrobium_GLEAN_10067751	211.725	73.7919	1.5207	2.29e-06	2.04e-05	-//-
Dendrobium_GLEAN_10067809	341.62	93.9749	1.862	8.87e-26	3.16e-24	-//-
Dendrobium_GLEAN_10067815	625.251	288.285	1.1169	5.93e-15	1.23e-13	sp|Q8GUM4|Y3739_ARATH Uncharacterized membrane protein At3g27390 OS=Arabidopsis thaliana GN=At3g27390 PE=1 SV=2//3.0397e-12
Dendrobium_GLEAN_10067826	74.2808	152.302	-1.0359	7.68e-07	7.29e-06	-//-
Dendrobium_GLEAN_10067838	98.1262	296.264	-1.5942	6.08e-11	9.23e-10	sp|O04196|ISOA1_ARATH Isoamylase 1, chloroplastic OS=Arabidopsis thaliana GN=ISA1 PE=1 SV=1//1.69784e-92
Dendrobium_GLEAN_10067868	86.1761	36.3949	1.2436	6.5e-06	5.38e-05	sp|Q3HRN8|CNBL9_ORYSJ Calcineurin B-like protein 9 OS=Oryza sativa subsp. japonica GN=CBL9 PE=2 SV=2//5.65577e-57
Dendrobium_GLEAN_10067897	667.424	157.88	2.0798	8.09e-43	5.02e-41	sp|Q8GYA4|CRK10_ARATH Cysteine-rich receptor-like protein kinase 10 OS=Arabidopsis thaliana GN=CRK10 PE=1 SV=3//7.42389e-136
Dendrobium_GLEAN_10067928	16.0237	0.341482	5.5523	5.18e-07	5.05e-06	sp|Q9FTA0|GEML4_ARATH GEM-like protein 4 OS=Arabidopsis thaliana GN=At5g08350 PE=2 SV=1//5.3476e-15
Dendrobium_GLEAN_10068037	299.775	102.896	1.5427	5.29e-18	1.31e-16	-//-
Dendrobium_GLEAN_10068040	22.6187	1.42816	3.9853	8.63e-08	9.29e-07	sp|Q96289|ZAT10_ARATH Zinc finger protein ZAT10 OS=Arabidopsis thaliana GN=ZAT10 PE=2 SV=1//5.92268e-24
Dendrobium_GLEAN_10068068	300.725	62.3944	2.269	4.36e-32	1.95e-30	sp|Q09473|ERD22_CAEEL Putative ER lumen protein-retaining receptor C28H8.4 OS=Caenorhabditis elegans GN=C28H8.4 PE=3 SV=1//1.32833e-21
Dendrobium_GLEAN_10068093	1400.07	425.214	1.7192	9.35e-40	5.3e-38	sp|P55606|Y4OU_RHISN UPF0261 protein y4oU OS=Rhizobium sp. (strain NGR234) GN=NGR_a02150 PE=3 SV=1//1.22033e-99
Dendrobium_GLEAN_10068094	186.848	63.7687	1.5509	5.67e-06	4.72e-05	sp|P55607|Y4OV_RHISN Uncharacterized protein y4oV OS=Rhizobium sp. (strain NGR234) GN=NGR_a02140 PE=4 SV=1//4.46584e-42
Dendrobium_GLEAN_10068096	124.982	2.84438	5.4575	9.86e-40	5.57e-38	-//-
Dendrobium_GLEAN_10068098	29.7676	555.992	-4.2232	2.96e-80	4e-78	sp|Q9LVC3|PUM12_ARATH Pumilio homolog 12 OS=Arabidopsis thaliana GN=APUM12 PE=2 SV=2//7.9612e-118
Dendrobium_GLEAN_10068100	456.803	1150.51	-1.3326	6.08e-07	5.86e-06	sp|Q08632|SDR1_PICAB Short-chain type dehydrogenase/reductase OS=Picea abies PE=2 SV=1//4.15088e-48
Dendrobium_GLEAN_10068101	1253.11	321.54	1.9624	9.05e-39	4.94e-37	sp|Q9FKP1|CCX1_ARATH Cation/calcium exchanger 1 OS=Arabidopsis thaliana GN=CCX1 PE=2 SV=1//5.54295e-108
Dendrobium_GLEAN_10068110	42.3339	106.311	-1.3284	0.00014612	0.00093392	sp|P25776|ORYA_ORYSJ Oryzain alpha chain OS=Oryza sativa subsp. japonica GN=Os04g0650000 PE=1 SV=2//1.71425e-126
Dendrobium_GLEAN_10068145	80.6868	19.1155	2.0776	3.19e-11	4.96e-10	-//-
Dendrobium_GLEAN_10068178	139.912	44.4086	1.6556	1.63e-12	2.84e-11	sp|Q9SIT5|CHX15_ARATH Cation/H(+) antiporter 15 OS=Arabidopsis thaliana GN=CHX15 PE=2 SV=1//7.97581e-47
Dendrobium_GLEAN_10068222	30.6869	69.1464	-1.172	7e-05	0.00047785	sp|Q9ASW1|B3GTG_ARATH Probable beta-1,3-galactosyltransferase 16 OS=Arabidopsis thaliana GN=B3GALT16 PE=2 SV=1//3.1896e-71
Dendrobium_GLEAN_10068306	219.326	49.367	2.1515	2e-24	6.78e-23	sp|Q0JKX1|HOX3_ORYSJ Homeobox-leucine zipper protein HOX3 OS=Oryza sativa subsp. japonica GN=HOX3 PE=1 SV=1//6.72461e-76
Dendrobium_GLEAN_10068396	1155.02	315.226	1.8735	1.35e-21	4.05e-20	sp|B9X287|C7346_ORYSJ Cytochrome P450 734A6 OS=Oryza sativa subsp. japonica GN=CYP734A6 PE=2 SV=1//0
Dendrobium_GLEAN_10068416	909.239	272.646	1.7376	1.91e-35	9.46e-34	sp|Q9LHS9|RBE_ARATH Probable transcriptional regulator RABBIT EARS OS=Arabidopsis thaliana GN=RBE PE=2 SV=2//5.10553e-24
Dendrobium_GLEAN_10068473	4645.27	1894.45	1.294	8.49e-09	1.03e-07	sp|Q8S9S4|ILL1_ORYSJ IAA-amino acid hydrolase ILR1-like 1 OS=Oryza sativa subsp. japonica GN=ILL1 PE=2 SV=1//1.40856e-80
Dendrobium_GLEAN_10068557	292.287	2582.83	-3.1435	6.79e-59	6.1e-57	sp|Q943I6|STOP1_ORYSJ Zinc finger protein STOP1 homolog OS=Oryza sativa subsp. japonica GN=Os01g0871200 PE=2 SV=1//1.56225e-135
Dendrobium_GLEAN_10068717	68.1702	148.538	-1.1236	2.24e-07	2.3e-06	sp|Q84LH3|WEX_ARATH Werner Syndrome-like exonuclease OS=Arabidopsis thaliana GN=WEX PE=1 SV=1//2.51537e-21
Dendrobium_GLEAN_10068809	8.749	63.4182	-2.8577	2.11e-06	1.89e-05	sp|B3TPQ7|ATESY_MAGGA Alpha-terpineol synthase, chloroplastic OS=Magnolia grandiflora PE=1 SV=1//6.02048e-45
Dendrobium_GLEAN_10068869	9312.19	3642.15	1.3543	5.16e-13	9.34e-12	sp|Q9ZSP5|AIR3_ARATH Subtilisin-like protease SBT5.3 OS=Arabidopsis thaliana GN=AIR3 PE=2 SV=1//0
Dendrobium_GLEAN_10069019	49.3851	122.911	-1.3155	2.82e-08	3.24e-07	sp|Q7XA40|RGA3_SOLBU Putative disease resistance protein RGA3 OS=Solanum bulbocastanum GN=RGA3 PE=2 SV=2//1.15159e-114
Dendrobium_GLEAN_10069024	2242.4	802.103	1.4832	1.66e-12	2.88e-11	sp|F4I8B9|Y1501_ARATH Putative WEB family protein At1g65010, chloroplastic OS=Arabidopsis thaliana GN=At1g65010 PE=1 SV=1//1.08642e-06
Dendrobium_GLEAN_10069084	7806.96	1300.66	2.5855	1.57e-102	2.89e-100	sp|Q8GU88|AB39G_ORYSJ ABC transporter G family member 39 OS=Oryza sativa subsp. japonica GN=ABCG39 PE=3 SV=1//4.16868e-29
Dendrobium_GLEAN_10069107	1423.03	237.162	2.585	1.79e-18	4.57e-17	-//-
Dendrobium_GLEAN_10069150	414.67	2.14984	7.5916	1.64e-20	4.66e-19	sp|Q2QWE3|P2C77_ORYSJ Probable protein phosphatase 2C 77 OS=Oryza sativa subsp. japonica GN=Os12g0198200 PE=3 SV=1//6.80832e-93
Dendrobium_GLEAN_10069212	6.75217	36.0502	-2.4166	2.86e-07	2.9e-06	sp|Q8GYA4|CRK10_ARATH Cysteine-rich receptor-like protein kinase 10 OS=Arabidopsis thaliana GN=CRK10 PE=1 SV=3//3.62804e-154
Dendrobium_GLEAN_10069224	159.785	405.72	-1.3443	3.68e-06	3.17e-05	sp|Q8GYA4|CRK10_ARATH Cysteine-rich receptor-like protein kinase 10 OS=Arabidopsis thaliana GN=CRK10 PE=1 SV=3//6.48895e-121
Dendrobium_GLEAN_10069225	39.3447	93.8534	-1.2542	1.39e-06	1.27e-05	sp|Q8S9L6|CRK29_ARATH Cysteine-rich receptor-like protein kinase 29 OS=Arabidopsis thaliana GN=CRK29 PE=2 SV=1//6.27637e-44
Dendrobium_GLEAN_10069252	23.7875	54.3539	-1.1922	0.00028722	0.0017128	sp|Q9ZV15|CDPKK_ARATH Calcium-dependent protein kinase 20 OS=Arabidopsis thaliana GN=CPK20 PE=3 SV=1//1.59393e-109
Dendrobium_GLEAN_10069313	132.307	62.3677	1.085	1.2e-06	1.11e-05	sp|Q9CAG5|PUB7_ARATH U-box domain-containing protein 7 OS=Arabidopsis thaliana GN=PUB7 PE=2 SV=1//3.54559e-08
Dendrobium_GLEAN_10069328	892.827	246.035	1.8595	1.01e-06	9.43e-06	-//-
Dendrobium_GLEAN_10069362	27.9674	82.3901	-1.5587	1.18e-06	1.09e-05	-//-
Dendrobium_GLEAN_10069447	205.52	61.3743	1.7436	3.03e-17	7.24e-16	sp|Q6NQ99|POLAR_ARATH Protein POLAR LOCALIZATION DURING ASYMMETRIC DIVISION AND REDISTRIBUTION OS=Arabidopsis thaliana GN=POLAR PE=2 SV=1//6.29053e-06
Dendrobium_GLEAN_10069496	748.097	158.352	2.2401	1.07e-27	4.08e-26	sp|Q9ZPY9|P4KG4_ARATH Phosphatidylinositol 4-kinase gamma 4 OS=Arabidopsis thaliana GN=PI4KG4 PE=1 SV=1//0
Dendrobium_GLEAN_10069506	35448	50.4746	9.4559	0	0	sp|O64495|SBT12_ARATH Subtilisin-like protease SBT1.2 OS=Arabidopsis thaliana GN=SBT1.2 PE=2 SV=1//2.1703e-168
Dendrobium_GLEAN_10069509	45.1907	18.0831	1.3214	0.00033207	0.0019514	sp|Q9SK55|NAC42_ARATH Transcription factor JUNGBRUNNEN 1 OS=Arabidopsis thaliana GN=JUB1 PE=1 SV=1//1.28019e-65
Dendrobium_GLEAN_10069652	113.69	5.65403	4.3297	9.26e-25	3.18e-23	sp|Q8RYJ8|CML19_ORYSJ Putative calcium-binding protein CML19 OS=Oryza sativa subsp. japonica GN=CML19 PE=3 SV=1//2.90834e-36
Dendrobium_GLEAN_10069668	1430.31	114.503	3.6429	5.76e-131	1.51e-128	sp|O23553|BAM3_ARATH Beta-amylase 3, chloroplastic OS=Arabidopsis thaliana GN=BAM3 PE=1 SV=3//0
Dendrobium_GLEAN_10069669	164.648	14.6643	3.489	1.54e-31	6.74e-30	sp|O23553|BAM3_ARATH Beta-amylase 3, chloroplastic OS=Arabidopsis thaliana GN=BAM3 PE=1 SV=3//4.09035e-32
Dendrobium_GLEAN_10069718	79.1907	173.348	-1.1303	0.00020544	0.0012692	sp|Q9LIK5|CML11_ARATH Calmodulin-like protein 11 OS=Arabidopsis thaliana GN=CML11 PE=2 SV=1//1.88382e-80
Dendrobium_GLEAN_10069726	91.754	43.4655	1.0779	3e-05	0.0002203	sp|Q8VY22|TBL38_ARATH Protein trichome birefringence-like 38 OS=Arabidopsis thaliana GN=TBL38 PE=2 SV=1//8.11505e-91
Dendrobium_GLEAN_10069747	377.694	2.10715	7.4858	7.69e-92	1.22e-89	sp|Q84TG3|PUB23_ARATH E3 ubiquitin-protein ligase PUB23 OS=Arabidopsis thaliana GN=PUB23 PE=1 SV=1//8.73398e-119
Dendrobium_GLEAN_10069826	1394.44	4.92439	8.1455	8.65e-39	4.73e-37	-//-
Dendrobium_GLEAN_10069844	293.046	665.396	-1.1831	5.62e-17	1.32e-15	sp|Q8GXZ3|Y5102_ARATH Serine/threonine-protein kinase At5g01020 OS=Arabidopsis thaliana GN=At5g01020 PE=1 SV=1//4.32938e-84
Dendrobium_GLEAN_10069848	216.931	552.685	-1.3492	7.95e-20	2.17e-18	sp|Q8GXZ3|Y5102_ARATH Serine/threonine-protein kinase At5g01020 OS=Arabidopsis thaliana GN=At5g01020 PE=1 SV=1//6.31662e-41
Dendrobium_GLEAN_10069911	0.59353	155.02	-8.0289	5.49e-26	1.98e-24	sp|P53416|BBS_PHASS Bibenzyl synthase OS=Phalaenopsis sp. GN=BIBSY212 PE=2 SV=1//0
Dendrobium_GLEAN_10069931	626.839	191.039	1.7142	1.97e-30	8.33e-29	sp|Q9SGP2|HSL1_ARATH Receptor-like protein kinase HSL1 OS=Arabidopsis thaliana GN=HSL1 PE=2 SV=1//0
Dendrobium_GLEAN_10069977	720.941	110.492	2.7059	3.5e-06	3.02e-05	sp|Q8GWP0|MYB39_ARATH Transcription factor MYB39 OS=Arabidopsis thaliana GN=MYB39 PE=2 SV=1//4.05106e-11
Dendrobium_GLEAN_10070006	96.5801	41.3313	1.2245	8.95e-05	0.00059874	sp|Q0IGM7|BBX20_ARATH B-box zinc finger protein 20 OS=Arabidopsis thaliana GN=BBX20 PE=1 SV=1//1.79477e-46
Dendrobium_GLEAN_10070070	122.999	0.368617	8.3823	2.12e-20	5.97e-19	sp|Q8LFV3|CDF3_ARATH Cyclic dof factor 3 OS=Arabidopsis thaliana GN=CDF3 PE=1 SV=2//6.58803e-23
Dendrobium_GLEAN_10070106	1172.52	2374.22	-1.0178	0.00011623	0.00075872	sp|Q39224|SRG1_ARATH Protein SRG1 OS=Arabidopsis thaliana GN=SRG1 PE=2 SV=1//3.8301e-72
Dendrobium_GLEAN_10070249	1327.27	90.8151	3.8694	2.97e-138	8.36e-136	sp|Q8LIY8|CCD8B_ORYSJ Carotenoid cleavage dioxygenase 8 homolog B, chloroplastic OS=Oryza sativa subsp. japonica GN=CCD8B PE=1 SV=1//0
Dendrobium_GLEAN_10070269	271.02	23.4192	3.5326	4.85e-53	3.83e-51	sp|Q7XU38|C87A3_ORYSJ Cytochrome P450 87A3 OS=Oryza sativa subsp. japonica GN=CYP87A3 PE=2 SV=3//1.14293e-66
Dendrobium_GLEAN_10070301	266.172	11.7154	4.5059	2.57e-32	1.16e-30	sp|Q8LFY8|ATL54_ARATH RING-H2 finger protein ATL54 OS=Arabidopsis thaliana GN=ATL54 PE=2 SV=2//2.76019e-25
Dendrobium_GLEAN_10070420	589.721	197.153	1.5807	3.57e-26	1.3e-24	sp|Q641Z5|CHAC2_RAT Putative glutathione-specific gamma-glutamylcyclotransferase 2 OS=Rattus norvegicus GN=Chac2 PE=2 SV=1//3.76979e-34
Dendrobium_GLEAN_10070431	1300.13	584.877	1.1524	1.51e-19	4.08e-18	sp|Q6GL10|AB17C_XENTR Alpha/beta hydrolase domain-containing protein 17C OS=Xenopus tropicalis GN=abhd17c PE=2 SV=1//1.24561e-46
Dendrobium_GLEAN_10070433	406.532	181.043	1.167	6.54e-06	5.41e-05	sp|Q96GS6|AB17A_HUMAN Alpha/beta hydrolase domain-containing protein 17A OS=Homo sapiens GN=ABHD17A PE=1 SV=1//6.85788e-11
Dendrobium_GLEAN_10070453	23.7753	76.8526	-1.6926	3.69e-06	3.17e-05	sp|Q94A79|DMS3_ARATH Protein DEFECTIVE IN MERISTEM SILENCING 3 OS=Arabidopsis thaliana GN=DMS3 PE=1 SV=1//7.20712e-54
Dendrobium_GLEAN_10070537	44.8453	0.7101	5.9808	3.4e-13	6.24e-12	-//-
Dendrobium_GLEAN_10070563	1800.67	600.105	1.5852	4.79e-15	1.01e-13	-//-
Dendrobium_GLEAN_10070624	61.747	184.392	-1.5783	7.6e-05	0.00051629	sp|Q9M2U2|TECR_ARATH Very-long-chain enoyl-CoA reductase OS=Arabidopsis thaliana GN=ECR PE=1 SV=1//2.00384e-151
Dendrobium_GLEAN_10070714	1000.76	68.417	3.8706	6.59e-123	1.56e-120	sp|Q9LQU4|PCR2_ARATH Protein PLANT CADMIUM RESISTANCE 2 OS=Arabidopsis thaliana GN=PCR2 PE=1 SV=1//8.40803e-61
Dendrobium_GLEAN_10070836	625.206	145.89	2.0994	1.04e-13	1.97e-12	sp|Q9SCX8|PPA17_ARATH Purple acid phosphatase 17 OS=Arabidopsis thaliana GN=PAP17 PE=2 SV=1//3.89578e-128
Dendrobium_GLEAN_10070849	14.9331	85.4494	-2.5166	2.2e-15	4.72e-14	sp|Q0WVN5|CSLG3_ARATH Cellulose synthase-like protein G3 OS=Arabidopsis thaliana GN=CSLG3 PE=2 SV=2//3.00935e-96
Dendrobium_GLEAN_10070861	3.78452	22.0222	-2.5408	2.46e-05	0.0001835	sp|Q0WVN5|CSLG3_ARATH Cellulose synthase-like protein G3 OS=Arabidopsis thaliana GN=CSLG3 PE=2 SV=2//5.28731e-46
Dendrobium_GLEAN_10071007	20.1603	58.9297	-1.5475	3.28e-06	2.85e-05	sp|O81905|SD18_ARATH Receptor-like serine/threonine-protein kinase SD1-8 OS=Arabidopsis thaliana GN=SD18 PE=1 SV=1//1.78261e-84
Dendrobium_GLEAN_10071174	51.6717	135.779	-1.3938	4.14e-06	3.53e-05	sp|Q94BZ1|ZIFL1_ARATH Protein ZINC INDUCED FACILITATOR-LIKE 1 OS=Arabidopsis thaliana GN=ZIFL1 PE=2 SV=1//1.89057e-45
Dendrobium_GLEAN_10071175	40.8337	115.733	-1.503	1.57e-09	2.07e-08	sp|Q94BZ1|ZIFL1_ARATH Protein ZINC INDUCED FACILITATOR-LIKE 1 OS=Arabidopsis thaliana GN=ZIFL1 PE=2 SV=1//1.28203e-20
Dendrobium_GLEAN_10071178	29.0491	68.7817	-1.2435	3.89e-05	0.00027881	sp|Q8RWN2|ZIF1_ARATH Protein ZINC INDUCED FACILITATOR 1 OS=Arabidopsis thaliana GN=ZIF1 PE=1 SV=2//4.40519e-08
Dendrobium_GLEAN_10071202	3188.1	1416.06	1.1708	7.35e-06	6.02e-05	sp|B5LZ79|DEF_GYMCO Defensin-like protein OS=Gymnadenia conopsea PE=1 SV=1//8.19132e-26
Dendrobium_GLEAN_10071203	425.401	991.738	-1.2211	7.04e-11	1.06e-09	sp|Q5E924|G3PP2_ARATH Glyceraldehyde-3-phosphate dehydrogenase GAPCP2, chloroplastic OS=Arabidopsis thaliana GN=GAPCP2 PE=2 SV=1//3.13504e-12
Dendrobium_GLEAN_10071220	262.161	49.6423	2.4008	0.00037016	0.0021467	sp|Q9XEE8|P2C30_ARATH Probable protein phosphatase 2C 30 OS=Arabidopsis thaliana GN=PP2C5 PE=2 SV=1//1.24575e-51
Dendrobium_GLEAN_10071237	1419.51	684.184	1.0529	4.69e-17	1.11e-15	-//-
Dendrobium_GLEAN_10071332	174.876	393.867	-1.1714	1.36e-13	2.57e-12	sp|Q9M884|MPI1_ARATH Mannose-6-phosphate isomerase 1 OS=Arabidopsis thaliana GN=PMI1 PE=1 SV=1//2.89725e-57
Dendrobium_GLEAN_10071336	209.908	444.284	-1.0817	1.73e-12	3e-11	sp|Q9FZH5|MPI2_ARATH Mannose-6-phosphate isomerase 2 OS=Arabidopsis thaliana GN=PMI2 PE=1 SV=1//1.26844e-76
Dendrobium_GLEAN_10071344	86.8828	305.404	-1.8136	9.5e-11	1.42e-09	sp|Q8W1L6|MFP_ORYSJ Peroxisomal fatty acid beta-oxidation multifunctional protein OS=Oryza sativa subsp. japonica GN=MFP PE=1 SV=2//2.60849e-57
Dendrobium_GLEAN_10071349	52.7797	159.231	-1.5931	6.97e-07	6.66e-06	sp|Q9ZPI6|AIM1_ARATH Peroxisomal fatty acid beta-oxidation multifunctional protein AIM1 OS=Arabidopsis thaliana GN=AIM1 PE=1 SV=1//1.07412e-25
Dendrobium_GLEAN_10071350	121.364	364.269	-1.5857	3.84e-21	1.12e-19	sp|Q8W1L6|MFP_ORYSJ Peroxisomal fatty acid beta-oxidation multifunctional protein OS=Oryza sativa subsp. japonica GN=MFP PE=1 SV=2//1.77008e-116
Dendrobium_GLEAN_10071411	2338.08	4866.96	-1.0577	2.96e-20	8.3e-19	sp|Q9SE94|MTHR1_MAIZE Methylenetetrahydrofolate reductase 1 OS=Zea mays PE=2 SV=1//0
Dendrobium_GLEAN_10071451	443.603	16.787	4.7239	1.69e-45	1.12e-43	-//-
Dendrobium_GLEAN_10071520	1664.21	630.704	1.3998	7.79e-29	3.11e-27	sp|Q9XI29|Y1540_ARATH Uncharacterized protein At1g15400 OS=Arabidopsis thaliana GN=At1g15400 PE=1 SV=2//3.22834e-17
Dendrobium_GLEAN_10071521	433.054	1.07872	8.6491	2.67e-93	4.27e-91	sp|Q84YJ9|HAK26_ORYSJ Potassium transporter 26 OS=Oryza sativa subsp. japonica GN=HAK26 PE=2 SV=1//0
Dendrobium_GLEAN_10071528	557.544	76.5558	2.8645	3.96e-18	9.89e-17	sp|Q9LZD3|E70A1_ARATH Exocyst complex component EXO70A1 OS=Arabidopsis thaliana GN=EXO70A1 PE=1 SV=1//3.85703e-11
Dendrobium_GLEAN_10071537	1.93796	20.5046	-3.4033	1.06e-06	9.83e-06	sp|Q9ZWQ9|FLS_CITUN Flavonol synthase/flavanone 3-hydroxylase OS=Citrus unshiu GN=FLS PE=1 SV=1//1.61618e-86
Dendrobium_GLEAN_10071597	483.772	112.12	2.1093	1.44e-24	4.94e-23	-//-
Dendrobium_GLEAN_10071601	292.334	73.0007	2.0016	3.24e-26	1.18e-24	sp|Q38870|CDPK2_ARATH Calcium-dependent protein kinase 2 OS=Arabidopsis thaliana GN=CPK2 PE=1 SV=1//0
Dendrobium_GLEAN_10071674	17.9007	222.483	-3.6356	7.05e-34	3.36e-32	-//-
Dendrobium_GLEAN_10071685	204.531	54.2997	1.9133	1.33e-19	3.61e-18	-//-
Dendrobium_GLEAN_10071687	226.232	65.0764	1.7976	3.45e-19	9.15e-18	-//-
Dendrobium_GLEAN_10071709	52.0771	155.433	-1.5776	1.04e-12	1.84e-11	-//-
Dendrobium_GLEAN_10071710	58.6616	191.401	-1.7061	3.16e-15	6.74e-14	sp|Q8LAP8|DOF46_ARATH Dof zinc finger protein DOF4.6 OS=Arabidopsis thaliana GN=DOF4.6 PE=2 SV=2//8.54026e-13
Dendrobium_GLEAN_10071763	595.036	1654.52	-1.4754	3.75e-10	5.26e-09	-//-
Dendrobium_GLEAN_10071784	67.8985	1706.22	-4.6513	2.56e-192	1.21e-189	sp|P05314|NIR_SPIOL Ferredoxin--nitrite reductase, chloroplastic OS=Spinacia oleracea GN=NIR PE=1 SV=1//1.32571e-62
Dendrobium_GLEAN_10071786	100.087	4436.74	-5.4702	1.93e-296	1.99e-293	sp|P05314|NIR_SPIOL Ferredoxin--nitrite reductase, chloroplastic OS=Spinacia oleracea GN=NIR PE=1 SV=1//6.94784e-120
Dendrobium_GLEAN_10071792	12521.4	40420	-1.6907	1.93e-11	3.07e-10	sp|Q9T074|PCKA_ARATH Phosphoenolpyruvate carboxykinase [ATP] OS=Arabidopsis thaliana GN=PCKA PE=1 SV=1//0
Dendrobium_GLEAN_10071904	2279.69	597.165	1.9326	5.31e-15	1.11e-13	sp|Q75HC2|AGO7_ORYSJ Protein argonaute 7 OS=Oryza sativa subsp. japonica GN=AGO7 PE=2 SV=2//0
Dendrobium_GLEAN_10071939	74.8537	26.6127	1.492	6.18e-07	5.96e-06	-//-
Dendrobium_GLEAN_10071940	1184.6	358.661	1.7237	5.3e-38	2.82e-36	sp|Q38945|DPNPH_ARATH PAP-specific phosphatase HAL2-like OS=Arabidopsis thaliana GN=AHL PE=2 SV=1//4.93896e-155
Dendrobium_GLEAN_10072077	395.583	42.2505	3.2269	2.15e-16	4.91e-15	sp|Q54DY9|BCS1B_DICDI Probable mitochondrial chaperone BCS1-B OS=Dictyostelium discoideum GN=bcsl1b PE=3 SV=1//8.67822e-29
Dendrobium_GLEAN_10072088	140.302	8.2926	4.0806	7.81e-38	4.14e-36	sp|Q8LIY8|CCD8B_ORYSJ Carotenoid cleavage dioxygenase 8 homolog B, chloroplastic OS=Oryza sativa subsp. japonica GN=CCD8B PE=1 SV=1//4.87891e-41
Dendrobium_GLEAN_10072183	355.652	104.688	1.7644	3.9e-22	1.2e-20	-//-
Dendrobium_GLEAN_10072250	29.6368	0.368617	6.3291	8.35e-13	1.49e-11	sp|Q9LM69|ATL80_ARATH RING-H2 finger protein ATL80 OS=Arabidopsis thaliana GN=ATL80 PE=2 SV=1//1.9879e-20
Dendrobium_GLEAN_10072293	2178.36	1081.7	1.0099	4.22e-05	0.0003001	sp|Q9FGH9|E70B1_ARATH Exocyst complex component EXO70B1 OS=Arabidopsis thaliana GN=EXO70B1 PE=1 SV=1//0
Dendrobium_GLEAN_10072314	954.352	351.76	1.4399	0.000413	0.0023692	sp|Q9FED2|HA22E_ARATH HVA22-like protein e OS=Arabidopsis thaliana GN=HVA22E PE=2 SV=1//4.37294e-51
Dendrobium_GLEAN_10072329	40.2759	81.5501	-1.0178	0.00014002	0.00089879	-//-
Dendrobium_GLEAN_10072332	39.0534	78.1733	-1.0012	0.00023623	0.00144	-//-
Dendrobium_GLEAN_10072473	2265.24	5677.18	-1.3255	1.08e-30	4.62e-29	sp|Q9XEA6|CYSK1_ORYSJ Cysteine synthase OS=Oryza sativa subsp. japonica GN=RCS1 PE=2 SV=2//1.43427e-146
Dendrobium_GLEAN_10072475	662.498	1758.75	-1.4086	8.97e-30	3.7e-28	sp|P80608|CYSK_MAIZE Cysteine synthase OS=Zea mays PE=1 SV=2//5.26907e-30
Dendrobium_GLEAN_10072490	402.688	25.3553	3.9893	7.33e-31	3.14e-29	sp|O49432|QRT3_ARATH Polygalacturonase QRT3 OS=Arabidopsis thaliana GN=QRT3 PE=2 SV=1//9.50079e-122
Dendrobium_GLEAN_10072551	6.16781	28.5371	-2.21	1.62e-05	0.00012521	sp|Q86YJ7|AN13B_HUMAN Ankyrin repeat domain-containing protein 13B OS=Homo sapiens GN=ANKRD13B PE=1 SV=4//2.77442e-28
Dendrobium_GLEAN_10072639	339.563	100.847	1.7515	1.21e-23	3.97e-22	-//-
Dendrobium_GLEAN_10072640	907.246	306.655	1.5649	6.15e-30	2.55e-28	-//-
Dendrobium_GLEAN_10072646	149.046	56.345	1.4034	2.86e-10	4.04e-09	sp|Q9LMA1|FMO1_ARATH Probable flavin-containing monooxygenase 1 OS=Arabidopsis thaliana GN=FMO1 PE=2 SV=1//2.61851e-109
Dendrobium_GLEAN_10072715	39.2483	203.879	-2.377	4.03e-05	0.00028772	sp|Q9FUS8|GSTUH_ARATH Glutathione S-transferase U17 OS=Arabidopsis thaliana GN=GSTU17 PE=2 SV=1//2.20306e-70
Dendrobium_GLEAN_10072824	54.3706	25.3086	1.1032	0.00063688	0.0034798	sp|Q9M1S3|ARP1_ARATH Probable RNA-binding protein ARP1 OS=Arabidopsis thaliana GN=ARP1 PE=2 SV=1//1.1168e-37
Dendrobium_GLEAN_10072861	800.659	361.981	1.1453	4.57e-17	1.08e-15	-//-
Dendrobium_GLEAN_10072919	31.9633	1.44733	4.4649	1.98e-11	3.14e-10	sp|Q9FE67|ERF80_ARATH Ethylene-responsive transcription factor 9 OS=Arabidopsis thaliana GN=ERF9 PE=2 SV=1//4.12416e-24
Dendrobium_GLEAN_10073058	933.48	139.722	2.7401	5.23e-75	6.3e-73	sp|O64759|CAAT5_ARATH Cationic amino acid transporter 5 OS=Arabidopsis thaliana GN=CAT5 PE=1 SV=1//0
Dendrobium_GLEAN_10073074	1855.16	3770.3	-1.0231	1.04e-18	2.68e-17	sp|Q9ZT66|E134_MAIZE Endo-1,3;1,4-beta-D-glucanase OS=Zea mays PE=1 SV=1//8.12217e-26
Dendrobium_GLEAN_10073123	6.48942	65.0377	-3.3251	6.65e-17	1.55e-15	sp|Q9LZR3|CSLA9_ARATH Glucomannan 4-beta-mannosyltransferase 9 OS=Arabidopsis thaliana GN=CSLA9 PE=2 SV=1//2.37868e-24
Dendrobium_GLEAN_10073160	596.952	1509.91	-1.3388	1.46e-26	5.39e-25	sp|Q0E3M2|G1L1_ORYSJ Protein G1-like1 OS=Oryza sativa subsp. japonica GN=G1L1 PE=1 SV=1//3.2239e-67
Dendrobium_GLEAN_10073234	756.229	1633.91	-1.1114	2.17e-19	5.8e-18	sp|Q8W0A1|BGAL2_ORYSJ Beta-galactosidase 2 OS=Oryza sativa subsp. japonica GN=Os01g0580200 PE=2 SV=1//4.06327e-47
Dendrobium_GLEAN_10073300	11.3769	0.368617	4.9478	0.00033129	0.0019479	sp|Q9M0C2|EGC1_ARATH Putative EG45-like domain containing protein 1 OS=Arabidopsis thaliana GN=EGC1 PE=3 SV=1//8.67357e-13
Dendrobium_GLEAN_10073428	151.782	72.4534	1.0669	6.05e-07	5.84e-06	sp|Q39055|CNX2_ARATH Cyclic pyranopterin monophosphate synthase, mitochondrial OS=Arabidopsis thaliana GN=CNX2 PE=1 SV=1//8.70379e-57
Dendrobium_GLEAN_10073437	547.767	0.698523	9.615	2.94e-49	2.09e-47	sp|Q9SIA5|DTX1_ARATH MATE efflux family protein DTX1 OS=Arabidopsis thaliana GN=DTX1 PE=2 SV=1//2.15327e-103
Dendrobium_GLEAN_10073659	66.1739	20.5318	1.6884	2.02e-07	2.09e-06	sp|Q9LYN8|EMS1_ARATH Leucine-rich repeat receptor protein kinase EMS1 OS=Arabidopsis thaliana GN=EMS1 PE=1 SV=1//1.22186e-12
Dendrobium_GLEAN_10073711	387.869	806.61	-1.0563	5.19e-15	1.09e-13	sp|Q9LQ02|NRPD1_ARATH DNA-directed RNA polymerase IV subunit 1 OS=Arabidopsis thaliana GN=NRPD1 PE=1 SV=1//1.21672e-59
Dendrobium_GLEAN_10073748	786.144	181.783	2.1126	1.33e-46	9.03e-45	sp|Q9ZPY6|ARFK_ARATH Auxin response factor 11 OS=Arabidopsis thaliana GN=ARF11 PE=2 SV=3//4.754e-168
Dendrobium_GLEAN_10073749	631.978	120.835	2.3868	1.69e-51	1.29e-49	sp|Q9XED8|ARFI_ARATH Auxin response factor 9 OS=Arabidopsis thaliana GN=ARF9 PE=1 SV=1//1.61104e-38
Dendrobium_GLEAN_10073761	6991.77	46999.1	-2.7489	5.69e-30	2.37e-28	sp|Q948P6|FRI3_SOYBN Ferritin-3, chloroplastic OS=Glycine max PE=2 SV=1//3.00736e-16
Dendrobium_GLEAN_10073767	286.15	43.2135	2.7272	5.64e-07	5.46e-06	sp|Q8RWE8|GGAP1_ARATH GDP-L-galactose phosphorylase 1 OS=Arabidopsis thaliana GN=VTC2 PE=1 SV=1//5.37352e-33
Dendrobium_GLEAN_10073800	150.976	308.564	-1.0312	8.25e-05	0.00055667	-//-
Dendrobium_GLEAN_10073867	53.9081	232.678	-2.1098	2.03e-14	4.03e-13	sp|Q01I07|IBH1_ORYSI Transcription factor IBH1 OS=Oryza sativa subsp. indica GN=IBH1 PE=3 SV=1//8.91055e-13
Dendrobium_GLEAN_10073885	26.6802	0.714081	5.2235	1.06e-10	1.57e-09	sp|Q9LV60|CRR55_ARATH Cysteine-rich repeat secretory protein 55 OS=Arabidopsis thaliana GN=CRRSP55 PE=2 SV=1//2.74884e-34
Dendrobium_GLEAN_10073886	62.3041	0.357041	7.4471	1.74e-26	6.39e-25	sp|Q9LV60|CRR55_ARATH Cysteine-rich repeat secretory protein 55 OS=Arabidopsis thaliana GN=CRRSP55 PE=2 SV=1//1.02854e-28
Dendrobium_GLEAN_10073888	2613.04	5788.93	-1.1476	6.38e-13	1.15e-11	sp|Q9M5X6|NLTP_PYRCO Non-specific lipid-transfer protein OS=Pyrus communis PE=1 SV=1//8.18464e-37
Dendrobium_GLEAN_10073919	665.946	1.73455	8.5847	4.21e-82	5.89e-80	sp|P83886|ASAL_ALLSA Mannose-specific lectin OS=Allium sativum GN=LECASAL PE=1 SV=3//1.40272e-13
Dendrobium_GLEAN_10074024	19.6348	56.5501	-1.5261	5.27e-06	4.41e-05	sp|G5ED84|KLHL8_CAEEL Kelch-like protein 8 OS=Caenorhabditis elegans GN=kel-8 PE=1 SV=1//5.16107e-09
Dendrobium_GLEAN_10074025	33.8903	74.7769	-1.1417	4.43e-05	0.0003138	sp|P37707|B2_DAUCA B2 protein OS=Daucus carota PE=2 SV=1//8.62559e-29
Dendrobium_GLEAN_10074079	343.135	116.415	1.5595	6.59e-20	1.81e-18	-//-
Dendrobium_GLEAN_10074138	343.437	96.7434	1.8278	2.48e-11	3.89e-10	sp|Q3A097|TOLB_PELCD Protein TolB OS=Pelobacter carbinolicus (strain DSM 2380 / Gra Bd 1) GN=tolB PE=3 SV=2//3.79e-11
Dendrobium_GLEAN_10074139	483.331	226.113	1.096	3.04e-13	5.6e-12	sp|Q9SJA7|SOX_ARATH Probable sarcosine oxidase OS=Arabidopsis thaliana GN=At2g24580 PE=2 SV=1//1.01711e-132
Dendrobium_GLEAN_10074153	561.886	30.2442	4.2155	1.61e-45	1.07e-43	sp|P45969|SDS22_CAEEL Protein phosphatase 1 regulatory subunit SDS22 homolog OS=Caenorhabditis elegans GN=sds-22 PE=3 SV=1//3.23344e-06
Dendrobium_GLEAN_10074193	205.984	96.8268	1.0891	1.63e-08	1.92e-07	sp|O57383|DPOLB_XENLA DNA polymerase beta OS=Xenopus laevis GN=polb PE=1 SV=3//2.3534e-11
Dendrobium_GLEAN_10074201	2404.32	0.682964	11.782	0	0	sp|Q6XBF8|CDR1_ARATH Aspartic proteinase CDR1 OS=Arabidopsis thaliana GN=CDR1 PE=1 SV=1//5.20397e-33
Dendrobium_GLEAN_10074206	2457.81	0.682964	11.813	0	0	sp|Q6XBF8|CDR1_ARATH Aspartic proteinase CDR1 OS=Arabidopsis thaliana GN=CDR1 PE=1 SV=1//4.00545e-37
Dendrobium_GLEAN_10074291	2073.36	701.11	1.5643	1.14e-36	5.8e-35	sp|Q6YU51|DXS2_ORYSJ Probable 1-deoxy-D-xylulose-5-phosphate synthase 2, chloroplastic OS=Oryza sativa subsp. japonica GN=Os07g0190000 PE=2 SV=1//0
Dendrobium_GLEAN_10074302	1054.04	2347.87	-1.1554	1.56e-16	3.59e-15	sp|Q54YK1|Y8631_DICDI Putative UDP-sugar transporter DDB_G0278631 OS=Dictyostelium discoideum GN=DDB_G0278631 PE=3 SV=2//2.77466e-24
Dendrobium_GLEAN_10074308	4402.76	23391.7	-2.4095	6.56e-09	8.08e-08	sp|Q43007|PLDA1_ORYSJ Phospholipase D alpha 1 OS=Oryza sativa subsp. japonica GN=PLD1 PE=1 SV=2//8.50437e-36
Dendrobium_GLEAN_10074357	1754.19	604.367	1.5373	1.25e-15	2.73e-14	sp|Q5ZM74|RN141_CHICK RING finger protein 141 OS=Gallus gallus GN=RNF141 PE=2 SV=1//3.32139e-09
Dendrobium_GLEAN_10074405	316.088	23.5813	3.7446	1.34e-42	8.16e-41	sp|Q9LHQ6|OCT4_ARATH Organic cation/carnitine transporter 4 OS=Arabidopsis thaliana GN=OCT4 PE=2 SV=1//2.9969e-42
Dendrobium_GLEAN_10074406	808.496	60.9742	3.729	2.54e-107	5.11e-105	sp|Q9LHQ6|OCT4_ARATH Organic cation/carnitine transporter 4 OS=Arabidopsis thaliana GN=OCT4 PE=2 SV=1//3.17577e-30
Dendrobium_GLEAN_10074507	2122.19	111.817	4.2463	1e-96	1.74e-94	-//-
Dendrobium_GLEAN_10074508	3.38777	17.8969	-2.4013	0.00032312	0.0019044	sp|D9HP26|CNR10_MAIZE Cell number regulator 10 OS=Zea mays GN=CNR10 PE=2 SV=1//1.2805e-46
Dendrobium_GLEAN_10074728	131.491	65.6392	1.0023	8.36e-06	6.78e-05	-//-
Dendrobium_GLEAN_10074756	1443.8	413.966	1.8023	3.25e-33	1.49e-31	sp|P0CH30|RING1_GOSHI E3 ubiquitin-protein ligase RING1 OS=Gossypium hirsutum GN=RING1 PE=1 SV=1//8.16998e-36
Dendrobium_GLEAN_10074851	339.955	83.288	2.0292	3.38e-29	1.37e-27	sp|Q9LSF1|OXI1_ARATH Serine/threonine-protein kinase OXI1 OS=Arabidopsis thaliana GN=OXI1 PE=1 SV=1//1.85073e-108
Dendrobium_GLEAN_10074853	1463.29	683.337	1.0985	2.13e-18	5.39e-17	sp|Q9ZQ70|WRKY3_ARATH Probable WRKY transcription factor 3 OS=Arabidopsis thaliana GN=WRKY3 PE=2 SV=1//1.20794e-14
Dendrobium_GLEAN_10074886	532.716	1146.77	-1.1061	1.11e-08	1.34e-07	sp|O14880|MGST3_HUMAN Microsomal glutathione S-transferase 3 OS=Homo sapiens GN=MGST3 PE=1 SV=1//4.99496e-09
Dendrobium_GLEAN_10074888	3.94373	26.2679	-2.7357	0.00080783	0.0043085	sp|Q9SX25|CXE6_ARATH Probable carboxylesterase 6 OS=Arabidopsis thaliana GN=CXE6 PE=2 SV=1//2.94475e-42
Dendrobium_GLEAN_10074953	659.676	3.2054	7.6851	8.06e-173	3.3e-170	-//-
Dendrobium_GLEAN_10074963	414.919	84.8937	2.2891	3.75e-39	2.07e-37	sp|Q9FJ95|DHSO_ARATH Sorbitol dehydrogenase OS=Arabidopsis thaliana GN=SDH PE=1 SV=1//9.58232e-20
Dendrobium_GLEAN_10074972	524.498	193.272	1.4403	3.87e-21	1.13e-19	sp|A7PZL3|PGLR_VITVI Probable polygalacturonase OS=Vitis vinifera GN=GSVIVT00026920001 PE=1 SV=1//8.18307e-48
Dendrobium_GLEAN_10074978	147.558	316.992	-1.1032	3e-11	4.68e-10	-//-
Dendrobium_GLEAN_10075026	16.9441	42.4769	-1.3259	0.00098613	0.0051322	sp|Q9LNI5|ETC1_ARATH MYB-like transcription factor ETC1 OS=Arabidopsis thaliana GN=ETC1 PE=2 SV=1//9.43212e-16
Dendrobium_GLEAN_10075225	66.6215	10.6714	2.6422	2.13e-05	0.00016065	sp|Q9FLX8|WRK27_ARATH Probable WRKY transcription factor 27 OS=Arabidopsis thaliana GN=WRKY27 PE=2 SV=1//3.75545e-37
[truncated: 1,537 more rows]

## Sheet: Table S8
DoTc_vs_Tc.DGE
[truncated: 7,721 more rows]

## Sheet: Table S9
Table S9. The primer sequences used for qRT-PCR
[truncated: 37 more rows]
