# Supplementary material for: Functional Insights into the Roles of Hormones in the Dendrobium officinale-Tulasnella sp. Germinated Seed Symbiotic Association
Source: Int J Mol Sci. 2018 Nov 6;19(11):3484. doi: 10.3390/ijms19113484 (PMC6274778; doi:10.3390/ijms19113484)
Supplement: Supplementary file 1 [file ijms-19-03484-s001.zip › ijms-376543-supplementary file/Supplementals/Table S5. The de novo assembled sequences of Tulasnella unigene.fasta.txt]

>Cluster-2641.31040
CCTCCAGACCCCATGTCAACTTAATACCTCGATTATCGTTCTGCTCGTAGCCGACAAGACGGCTAAACGATACCGCCTGG
CGGAAAGCAAGCTGACTCTCGGTGATGTTTTCGCAGTCGTAATAGTATATTCCAGATGCGACAATGCGCTCGTTTGCCAT
ACCCTCTACGTGCCACTTCCCACCGGGATATTCCGGCTTTTCGGGGGTGAGATGAATGTTAGCCAACTTCACAATCACTT
GAACTTGCTTCTCTTGAATCGAATAGTTAACCTTGCGGTGAGCGATATTCATGTCACTTTTACGATACCCGCGCTTGTCC
ACGGTCTGTACGGATATGACTCGGCTTTCCTCCCAGGCAGAGAGCTGTCTGCTCCACTCCGCTTCGCCCAGCTTTTGATA
GACTTCCCATTCAGGATAAGCAGGAGAGGTTTCAGTCTCATTCCACTCGTACATCCCAAGAACCCGTCCCCGGCCTGGAA
GTGAATCCTCATTCAGAGGGTGAAGGTCAGTCAAGACTCGGTCCCATAAGAGCGAAAAGCGACCGATGAGGCCTTCGATA
ACTGGAATGAGCTCTTTGTGTTGCTCAGGATGCACGTTATTGATGTACCCTAGGGCTTTGGCCGATTCACCGTTCTCGCT
GAGCTGGAAGTCCGTTGGAATCCAAGAGAATTTCT
>Cluster-2641.21069
GGATCTCTCTTCTTGCTCTTACCAGCGACAACCCACTAAGACCTCGATCAGAAGAACGCCTACGATACGCTTAACGAGAC
TGCATTAGTTAAGATTTCAACAACAAGGCGTCGCTTCATCTTTCAATCGCATCCACTTCAACTATTTTGGTCCTCGGAAC
GAAGACGACGTGCACCATAAATTTCCCTGACAACGCTACGCAAAACAACCGCAGCCTGATCCTTGCCATCGTACGAGCAT
CGACTCACATCGACGAGACTAGCAGGACCCACCGCGTCCTATCCACATCCGGACGGTTGCAAATCAGACCCCTTCTTCCA
TGCCTCCGCCTCGACCTCAGGTGCAACCTTCTCAGGCTCAAGTGCAAACCCAAGCGGTGCCACGAGTCGGCCTGTATTCT
AGTCAGCCGGCAAGTGCTGTCT
>Cluster-8671.0
GAAGAAGCGGGCATGATTTACACGTACTTTAGCCTAGGTTGTCTATAAAAATAAGATGTACAATGAGAAGCGAGCGGATA
TAGCTTATACATGCGACGTATGCGTGTGTGTACAGAAGATGATGCACGGAAGGTGGTGATATGAAAACATTGGGTTCTCC
AGGTACAGTACCGATCTCTGCCTCCGAGTCCACTCAGCCCTGGTGCTTCCCATCGATCGGCTCTCTCATGAACGACGATT
CGACAAATGGTTCCGCACGAACTGATGTTGCTTCTGACTGCGTTCTTGAAGAAGGTCGTTTCTCCCACCGGTCCAAATCT
ACTTGCAAGTCGCTGCCTGCAAGCGAGCTATCTCTTTTGGAATCTCGTGTCCCGGCTCTTTGGGGGTCACCCACTCGCTC
ACCAATGACCCCAATAGACGCGTTCGGGGCATATACGGGGCCATTCACCGTTGCAAACACCACAGTAGCACGACGCGAAT
CCGTGTGTGGGCGCTGTTGGGATATGCTCTCGATGTTAGACAAGTCAAAACAGGGGCTGAGACCTTCGACTCCGTTCGGT
GAGTTGAACACTTGTCTGATGTGGATCCGAGCGTTCAGCGTAAACATCAACGAGCTGATGTAGAACCTAGGCGTCAAGAT
ATTGAAACACGTGAAAATAATATTCTTGTGGCCAAGTGCCAAGAAGAACGACATGTTCAAAATTGCGCAGATAGCGGGTG
GTACGGCCGCCTCGATAGTAAGATTGCGGAGACGACGGAGGACATCGTCCGTGTTGGGACTAAATGACTTCCCACCGCCT
GCCCCCAACTTCCAGAGTGTGAGTCCAGCAATAGTGAGGTCGGTGAATAAGTTTAAGCAAAGAGCGGGAATTGCTATGAA
GACCAGAAAGAGTGTGAAAGAGAATATGTGAAAGGATTTTTAAACTCTTACTGAATTGTCTATTTAGGCGAATGTTGTAC
GGGTCGATTGCCAGAGCGACACCAACCATTGTGAACATGGCCACGCTCGCCAACATCGCAAGGATGAGGCCGTAAAAGAT
GAACTTGTTTCGGTGATATAGCGCATAACATCGGTACGCGAAGAATAGCTGAGCAACGAAAACCGTTACTTGCGCGACGA
TAGGCTCCGACCAGACTGGCCATGAGATGTAGACCACAGTCCCCCAATCACCGTAGTGGGCCACAAACCAATCCCATGCC
GCTAGCAAAACCAGGATCCATTGCAGTATCGAGAGGACGATACAAGACACAAGGATGGTGAAAATGCCACCAGACTCGTA
ACCAAACGCCGAGAAATACCTTGAAACTTGGGTTGCGAAGATGCCCATCATAAACGTAATCCCGATCGTTGCCAGCAGCC
ATGAACCAAGTACCCCTCCTGGATCCTCTTTGAATTTCTCGATGGCATATTCGATAGCGGCCGGGCCTTTGCCAATGACT
GGAGTGATCATCCTGTTTACTTCCCGCGAGGATCTGTCAAGCGGGGTGCAAGCGGCGGAAGCGATTCGGATGACGGCGAC
TGGATCGGTGCGTCGATAAGCCCCCTTACGTTCGATATCAATGAAACGTGCTTCTGTACAGTATGTAAGTGAAGTTGTCC
TGGAGATGTCTTGTCGATACGTTAAAAGATGTCTTCAAAGTCGCTGGTCTTTGTGTGGAATTGGACGATGAGGATCTATA
TACAGTGGAGGGGTAACCTGTTGTCGACGGCTGAGGGGCACTGGGGAATGGTCGGAGCAAGGAGGGAGTCGTGCTGCTCC
AGTTGCATTCATTTAAGCGGATCTCGGGGTTTGTATGGTTTAAGCCTCAACATGAGGATATTGTTCCTGAGCCTCAGGGT
TCTGGATACCGGCACGGCAGCCTCGGTTATGTCTCGGAAGTGTCCATAATAGGGACCGAGGTGAATACAGACCCGGCCCG
GGCGGATTTCCACCTCAACGTGGATGTCCCAATGTTGATCCAAGCCAGCCTCCAGGGGATGGAAGAAGACGGGGGTGTGG
>Cluster-6487.0
CGATCTTTCCTTTTGTTCTTTTGTATTGTTGCTTCGTACCCAAGTCAGGCTCGTGTACAAAGGCATGTTTCGCGTTGATT
GTTCCCATGTAAGATATTTTCAAAGCCGCCGCTTATTCTTTGTTAGGATAATTTAGAGACAGAAAGGGGAGCCGGATAAA
ATGAATTTAAAAAGCATGAAACGGGCTCCACGTGGAAGACACAG
>Cluster-5012.0
GGTTAAAGAGAGGATCTCTGGGTCCATCCGTACCGCATACCGCCAGACGGCAATAATTCAATCAAAATGGAGGTTGGCAC
AAGGATTGCCTGCAGAGTTAACGTTCGAGCATAACAAATACCGTCTGAAGCGTGTTTAGTGCTTCAGATTGAGCGCAGGG
ATTGGAACGTTCGGACTTGCTCAAGACTTAGCCATATCCCGAGGGTTGCCATGAAACCAACGACGGAAACAGCTCAAATC
GGTACTGATCAGAATTCCTTCGGTCAGCCGGACATCGCCCATAATGTGCGATCTGGGA
>Cluster-2641.31041
TGGAGGGTCCTACCCGTACATGGCACCGGAGACAATAAAGGGAGCTGGCTACCAAGATTTGACTCCCAAAGTAGATATAT
GGGGCGCCGGAGCTACCATCCTTTGCATCCTCAGCGGGAAGCGGGCATTGCATCTCACCAAGGGTAAAGGATTACTCACT
ATTGCCATCATTAGAGGGGAGCTACCAAAGCGGACGGATCATCCTA
>Cluster-1212.0
GCAGCAGCATAGCTGATGGGCATATATGACCATGGCAGATCCTTTTACCGGCTTCCACCAGCTTCCAGCTTAGCCGCAGC
AGATGCATAACTGACGCTGCTATCTTTCATGCTCTTACACTTGCTTGATTGCTCGTATCGAATAAAGCCAATGCTAATTT
TCTCCGAGCAGCTCCTCAGCATATGGAGGAACACACTGATGGGGTG
>Cluster-2641.14489
AATATAATGAGATTATTGTTGACAATTGCTGCATGCAACTTGTTTCAAAGCCTGAGCAGTTTGATGTCATGGTCACTCCA
AATTTGTACGGGAATCTTGTAGCAAATACTGCTGCAGGTATTGCTGGAGGAACGGGTGTCATGCCTGGAGGCAATGTAGG
GCAAGACCATGCAGTTTTCGAGCAAGGTGCTTCCGCAGGCAATGTAGGTAATGAGAA
>Cluster-2641.14488
TCAGACTGGTACATGGGGACCAAAGTCCCACCACCACCTCGACACCCTTGACTCTCCCCAAAGCCAGCCGACGATGGCAC
AGCTACCACCATTCCTTCACAAAGATCCCAGGTCGACGGGTGAAGGAAGTATTCCGGTTTCGGCGGTCCAATATCATTCC
AGGGGTGGTAGTGTCCTCGAAGCCCACGCACTTTGGTGGTCTCCGATGGAATCTGAGGGGTCTCCTGATACGATATTATA
CCTGATACCAGGCAATCCCGGGCAGGTCTCATATTTCCTCTACTTCCTTGACCACCTTCACAGGTTGCATCCTGAGCTAG
GCATTCTGGCTAAAGCTCATCTTGGCCATGCTCCTGGATACTGCGAGGCTTCTTCTGGAGAGCAGTACGGACTCTCGAGC
CAGGTTGACAGTGCTACGGAAACTGCTCGCTGTCTCAAGGAGGCTTACCCCAAGGCCAAGATCGTTCTTGTGGGCCATTC
AATTGGGGGATGGATTTCAACAAAGGTGCTCGAAGCTCGACCTGAAGAAACTGAGGCCGCTTTCCTCCTAATGCCCGGAC
TCTCGAATCTGTCCACAACGCCGAATGGCGTGAAACTCGCGTGGCTCTTTTGGCCAATCTCAGCGCTTTTGGCAGCATTT
ATTGGTCCGATTGTATCACTCTTACCGCTGATTGTTTTCAGAGTGGCGCTCTCAGAATGGCCTGATCAGCAGCTTTCTGT
GGTCCGAGCAATGCTTCGTTCTCCAGGCGCCATAACCTCGGCACTAGGAATGGCGCGGGACGAAATGGAAATGATTAAAG
ATCTCGACACTCCTTTGCTGAAGAAGTACTCCGAGAAAATCTATCTGTACTGTGCTTCTAAGGATGATTGGATGGGTCAG
GAGAAGGAACCCGTGCTCGCTGCCCTTGGTGGACCGTCTGAAAAGGTCGTTGAAGACAAAGCTGATACTCCACACGCATT
TGTTATTACTAAAAGGCATTCTCATCGGGTTGCTCAGCAATGCTCGCTATGGCTGCAGGGAAGGAAGCTTGTGAGGAAGG
AGGCAACCCTCGCTTAGGATAGATCTTGTAGCGCCTAATGTTGGCTTCCTCGTTTAATTTTCTGAGCACAACTTGATACC
TCACCTTGGCCGCGAG
>Cluster-2641.14487
TTTTTTTTTTTTTTTTTTTTTATGACAGGTCAAGGATCAAGATGCATTTTGAGTACTTTGTAAATGGGAAGGCTTGCTAG
CTAATGCAGAGGTGGGGGTAAAAAAAGAGAAAAGAAAAGCGACATGTCAAAAAAAAAAAAAAGAAAAAAAAAAAAAACAT
CGTATTGTATTTTCTTGGACAGCTGAGGAACGGTAGTGCATGTTAACTCAACACCCAACCGGCACCGACTAGTTCCCAAG
ACATGAACGAAATCCGTTGAGCCTACGCCAACGGCCCTCGGAAAGGTTCTCAAAATAGCGTGATACTGCCTTCGATTCTC
CGGGAGCTGCTTATTTGAGGCACCTGAGGCAAGGGGGCGTCCTCGAATTTACGACGGAGGTAGTTCCCTAGATCAGGTAG
GAGTATGTCGGGCTTGAGTTCCAGAAAATCGACCAGGACCCGAGTTAACATCCCATTATCCGTCAGGCGATCATTGGACC
TCCTCATGAAGGCACCCTGTCCCTTCTGGGCCGCCGAGATTTCGATCTGTAATGCAATGGTGTTTTAGTGGTAGAAATTA
TACGGGTCTGTAAAACTTGCCAGTAGACTTGTAATCTTGTCGTCTGCCGTAGCTTGAGTCTGCTTCGAAATTCCGTCTGA
ATACAAATACTCCAACCCAAGAAACCCGCCGCTATGGCAGACGTCAAATACAACTACTATGGTGGTGCTCGCATATTTTG
CTTGGGATAGCCAACGGCGAAACTCGTGGCCATATATCCTTTCTTCATTAGAAAGGAGTAGATATTGATTAGTTGAGCGG
TCAGTCAACGACCGGTCCAACTCCATATGTGCCCCGAAGTAAAAGAAGCATTTATCATGCCTTTGCAAGTCCCGCATAAT
ACCTAAGATCAGAGTTTCGATGTTGTGTCGAGTAGGGAGCATTGTGGGGATGATGTTGGTAGTACCTGAGGAATCAGTGA
ATTCGACCTCAAAGTCGGTCATGATGAAGAATCGGCGAGTCTCATTTGTGTGATGGTATTTTAGATGACGTAACATAAGC
GACAAGTCGTTCTTGGTGGAGTGTAAGGACTGGCCCTGGGGCGATTGTCTGCCAGAATAGCGGATGAAGACCAAGACAAC
GAGATTTGCGTGCCCTAATATGGCTGATGAGTCTTTTCCGAATCCAAACGCCTCACCCTGGTTGGGATGATCAGCCCATC
GTACATTGAGCCCGGGGGTTTTGCGTGGCTCTCTGTTGTCCCTGAACGTTTCTGTGAGAGTTTGGGGAGGGGGTGTTCTG
GCTGGAGATAGGATTTTCCTAAGAGCGAACCGAATAGCCTTAAAGAAGGCTGAATTTCTGAGATCGAACATTGTGCGAAG
ACTGTGGACGTTGAGATGAGGAGTTGGTGAGAGGGCACGACAACGCGGCCCGGTGGTTTGTTGGCGTGAGTCGGAACGAG
GCGGAGTTGTTGTACATGTGCCCTTGGCTTTTG
>Cluster-2641.14486
TGGAACTACAAGAAGGGATACACTAGCATATAGAAGGTCAATGGATATCCCATTAAACTTGAATTTCATTACAGGAACAT
GAGCATCTGGAACAGGCTGAAGTTCAGTAACTTCTTCCCTTTCAGACAAAATTTCATGCAAAATAATGAAGAAGTCCTCC
TCTCGATTCACATATGAAGGGCCAATGCAAAGTGTATCAATATCAGCTCCTCGTCCATTAACCCCTAACCGATAAGAGCC
AAATGTAAATAAGACAGCATTTGCTTCCTCAACCATTTGATCAGTATATCCTCGTTGACTTGTTAACTGCTTCACCCAGC
TCTTTACAATCAGATCTAACTGTCCTAGAACCTCCTCCCGCCTTGCTGCTTCTTCAGTGCTCTCATAAAGTCCAGCCTCC
ACCAAGAATTTCTCTA
>Cluster-2641.14485
TGGATCTCGTCCGGCAACTCACCCCAAAGAAAAGTTCCAAAACACTAGAAAGGATAAGACCTAACATAAGAAAAGAAAAG
ACCCAAGATACCGCTCCAATCCAACGAGAAATGAAGATCAGTCAAACATTTTGAACAACTATATCGTCTTACCAACGGAT
CTACGCAAGATGCAAACCTTAAATAGCGGGATCAATAACCAATCAGTCGGATACACAAAGATGCTTTGTTTCTGTAACGA
CAAGGCACACAAGGG
>Cluster-2641.14484
GGGGGCTGTTCTTTTTTGTCTTCTCGAAACAAAAGTCTACTACGCCACATGCCATTTCAGGGGCAATATTTATGGGCCAT
ACTAAAACTCATCAAGATCACTCCGCCCTTGCCCTGTTTCGCTCTTCAACCCGGACGATGCGGAGAAAGAAAAAAAGAGG
TCCTAAACCACGCTTGCGACGTTAACTTTATCGTGGTTCGTCCGTCCTCATCAAAACGACAACCAGCGACTAGCGATAAC
GGGTCGGTCTACAGCGGCGAAACTCCTCTATATAGTAGCGCATGGTGGAATGATTGACGTCAAGCGTGACTGTACAGAAA
AGGGAGGTGCGTATCGAGGTGCGGAAGGGACCCGAGGGGGAAAAACGGGATAAGGGCACGGACGCCGGTACGGGCGGCGG
TGGGTCGTGGACACACAGGCTAGCGCTGCCCAACCAAAAACCCATATGGATCCTTGTTGTTGTTGTGTTACGGCTAACCT
TCGGCGAGGACGCGTTCCCCAACGGATTGACAGATAAAACGACGCTACGATCAAAATCGAAGGTCTAGCGGACGTATTGT
TGCAACCACGGTGGAGTGGGAAACGAACCTCTCCATTCAATCCACTATCTTTTCGTCAGTGAAAATTTTCCTGTTGGTGG
AGTTTGGAGGTGAGGAGCTCGAAAAACAAGTACTTGCCTACTTTGGATTTAACCGATGGCTGAGCCCTGGAAGTGGCTTT
GCTGAAAGCCTCTCGTCGTCGGTGGTGGGTGGGCTCTGGTGGTGGTCCAAACCGTCGTCGGAGACAATTTAGCTGGTGGT
GTGATGTCATGTCTACGTCACCAAACACGCAAGGGGTCGTGCACGCAATACTGGCGAGATGAAAGGGCAGAACTCCGGAT
TCCTAATTGAATATTGCACGGCATTACCAAGCGCTCAACCTGTGCCGAAAAGAACCTTAGCTCTGGTATTTGAATGGGAA
GTACAATGGAAATGAGAGAGGGAGAAGAATAGCTGCAGTGTACGTATATGCACATGTGCCTTTTCACCTTTTTTTGTGCA
AAAGCCACTTCCTTCCTTATAGCGAATGAAAACTTTATCGGACTGACCATCGTCCCCTCGTATTCATGGCAGGGCGTTGC
ACTGCCAGGTATAATTGGGTGAGGCTTGTTCACCGGCAACAACGTAAAATAGCCTGAGCCGCCGTCCAGCCCTTTTGCTT
TTCGTTTTACGTCGTGAACGCCGATGTCCGGTAAGGTTTTCAGGAAAAGGCAATTTGCGTCGAGAGCGTCGGGAGAGGCT
GGCTGGTTGGTGAAAGGTGCATCTCAAAATTAGGTTTGGACCAAACCAAAAACGAAATGAAGGGGCACCATCGGGCTGAT
CGTGACGGGCGGCGTCGAAGGCGGCAGCGCCGGATAAAGAAAAGGAAATATCCCTGAGTAGGTAAACCAGCTGCGGCGGT
AGAGAGCGACAGAAACAAAATCCCTGTGATGGCGTTCGAGCGTAGAGTTGGTCCTTGAACTTTGCCTGGGAGAGAAGGCT
GTTTGACTCGGCTTATTATTTCTCCCTCGGGAGGTCACGTTACCGCGCCGCGCTTCGGGCGACCCTTGAGGACCGCTCAC
GGGGTCTGGAATAGAGCGAGACTCTTCCAGGTAACCAGGACCGACTCAGATTAGGTTTTGGCTTGAATCTTAGATTGATG
AATGAATTTCCCTCGGTGGTGGTGGCTGACAGAGAGAGGGAGAGAGAGCGAATAGCAAGAGACGTAAAAGTGGTGGATGG
TGAAAGGCGAGGGGAAGGGTCAAGTGACAAAGAGAGACGGTGAGGGCTTGTGTAAAAGAGTGCGGTTTTACTGAAGCCTT
CGTGGTCGTCCGAGGGTTATAAGGTTTCGGTGAGTCCGGCCAGCGCCAGGGCAGTCGAGGGAGACGTCGGGGTCACGAGA
AAGAAAAGCGCGCGCGCGTCCCCCAATGAAACACGACATCGTCAAAAACGTTAAACCGGCATATGTAGCTCATAAAGTTA
GCCCTTGAACCTTGAGTGGTTGAGCGGCTGTTGGGTGTGACTCGGTTGGCAAGTGTCACGGGTGGGCGATCCTTCGACGG
GCCACGAGGTCCTTGAAGCGAGCAAGATAATTAAGTTTTTGCTTCGAAGGTTAGATGATTGGTAGGTAATTGGAAAGGGT
GAGTGGGAAGGTTGGGGACTGCGGAGGTAACGATGTGTTGTTGGGGGTGAACCAGGTGTCGAGCGAGTGTGTGTCTCCAC
GGAGGAGGGAATAATTCGCAAAAGAAACGGGGTCTTGGATGATAGAGACAATTGCGAGGTCTTATACAGGAGCCACAACG
AGTTTGAACAGGCCTCTTGGGGGCAGGACGCAGCGACGAGGAGCGCAGGGCGAAAAGGGCCAAGGGCAACGAGCAACGTT
AACGCAGCTTGAGTTTCACAGTCCAAGGTTTTCCTCGGCTATAGTTTCACCTTTTCCCCAAACCACGCAGAAAGACAGAC
TGGCGTGCCGTCTTCGGGGAAAGGCTAATAAAGGTACACCTGCAGGGTGCATGGCATAAAAGCGAGTCCGAGGGGTAACC
TTCGTCAAGAGAGTCACCCGCTCAAGTTCAGCAGCAAAAAAAGTGGTCGTATATTCGGACCCCATCGTCACAAATGATCC
ATAGCCAGCCAGGTGATGTATCAAAAGATACGTCACAAGTACCTGCTGGGGGGAATAGGCGAGGAGGGACCGGAGGGTGG
GCTTAATGAGGGCACTACCCGTGTAGGATCAGAGACCGGGTCGGCCCGTGTCGGGCACAGTCAGTCGACTGAGAGATCAG
CGGCCGCGTTATTCCTTCAGAGGATATCACCAGACCTGATTTGGGTAAAAAATGTTCCCCAGAGAGCGATAACCTGTGCT
GCGGGGATTGAGACTAGAATGATTGGGTCGTCCATTGGGAGCGTGGACGACGCATGGCCCGCGGTTCCAGTGCCCGGCGC
TTCGCAAGGGAATTAATCACTGAGATGATTCGCAAAGAATCCAGGCCTGCCATTAGTTTAAGAAATTAGCCTTGAATGCA
TGATGTGTGAGGTTGGGCTCCAAGACAGCAGTGTCGCAGGCTGGAGGGGCCATTGTCTTTCAGAGCTCAGTTCCGTGAAA
TGGACTGTCCCAGCCAGCAATCGCCCTCGTCTTCGCTGTGCTGTAAGAGTGCATCTAGGGTCCGAATAGGTTGAATAGAT
CTGAGTCTAGTGTTGATGGTGACTTTCTCTTGGCTATCGGCAGGAGGGAAGTGTTACGGAAGAAGGTGGAGGTACGTATG
CTTTTGGGGGGAGGGAAGAGATTGTAAGCGAGGTGGGTGCGGAGGGGACCTGTTCCTGTTTCCGGTTAGATAGCCGGACT
GACGAGGGAAGGAGAGCGCAGGAGAGAGAGAGCGGGCCGACGTTCGAGGAGCGGGAAAGAGAGAAGAAAAAAGAGGAATG
GGAAAATATTGGTTGGTTTTATGGGATGGGCC
>Cluster-2641.14483
CACACGTGATACGGGGAGTTAGCTGTAAGTCGAAGTCATGTTGCTCGTCCTCGTCCACGGGGTACAGCTGAACGTATAAC
AGTAGGTCTCCGTAGTCCTGACGTCCCAGGTGGTACGCCTCTGCCCCTAGCTGGTATGCTTGACGTGGTTGGGGCTGCCC
CACGAGTAGTTCCACCTCTCCCCCTAACTCTTCCAGCTCCAGGTTTCCCTCTCTCTGCCGTTTTGGCAGCCTTCTCCCGC
GCTTCTCGCTCCCTCTCCTCTCGCGCTGCGCGTTCAGCAGCTTCTCTCTCCTGCCGCTCTAGCCTCTCCCGTTCTTCTCG
CTCCCGTCGCTCTTGTTCTAATGCTTCCTGTCTCGCCTGTTCGGCAGCTAGTTCTTCGTCCGCTTCGGCGCCCCGCCACC
GTGAATCCAAGAGCAGTCTTGCAGTGTGTTCTGTCTGGCCTAGTAGTGCGGTGTATTTGTTTAGTAGTTGATGAGAGTTG
TCAACCTGCTGTGCCAGGATTCGATTGTTTCGCTCTGTTTCGTTCAACGCGTCTAGGTATTCTAGGAGGACCGAATTTAT
CGATCTCATTTGGTAAAGAGTGGCCTGTAGCTCTTCCTCTCGTGTCCGACGCGTCGGCCTTGCTGCCTGCTCGGTCCCTT
CGTCTCTCCTAGAAGCTTTAGGCGTTGCAGGAGGCGTCTGTGAATCTAAATCGTCCACCATTGACTGATCCTCCACGAAT
GAACGACCGGATATTCTCGAGTCTCCCTCCACGGCGTCATGCTCGTCACCCTCTCGCCTCGATACCTGCCCGTCTTCCTC
CGCGTAGTACGAATCATCAGCGCCCTTCTGAGGCGAGTCTACAGCACCAAAGAGACTGAATCTCGGCGGCTCCTGGTTTG
AAGAATGTGACGGCTTCTGGGGTGTGTCGTTCACGGAAAGCTCTGAGAGCGACAAGTCATCGCCGCCTGGTCCTGTTTTC
GCCCCAAAAGAAAGTAACGGGGATTCCGAGAAAAGCGACTTTGAGGCGGGTTTTGCGTAGAGCGAGAACGAGTCTTGTTG
CGGTTGTGGTGGTGAAGACATGCTTCCCTCTCTCCCGGCGATGGTCAACTGTTGACGGGACCCTCAGCCACG
>Cluster-2641.14482
AACTCTTCCGGCGCCAAATCCTTCCTGTGAGAGATGAACGATGCCGACATCATCCATCGAACCGCGGGGGAATAGGTTAG
TACCAAGTGAGATCCCAGGGAAAGATAAAATAAACGAAGGAATTGAGAGAAGGCTGGGGGAGGGGGCTTCGGAAAAAATC
CAAGCGTTGCAACCTGTGACGCGCCCATCGCTGCGGCCGCCCGTCGCTCCCGCCCCCTGCCACCTCCAATGAGAGGCACC
ATCATTATAGGCTCCGAAACCAGCGAGCGCGAGCCGACGGGCATCGTTCATCTATCACGTTCCATCCGTCGGACGGTCGT
GGTAGACGCCGGTGCGGTCATCACCCAAGCCATTGAAGCCACTTAATGAGGTACAGTGCGAGACCGCATTTTCTACCCAC
AAACTTAAGGAACCGCCACCACGGAAGGGGGAGATAACAGAAAGTAATAAACGCCACTACTGTGAAGTTAAAATGCACTA
AAACACAGCTTTTGCGCGTGTACTCACACTTCTTGGTCCAAGTGATTGAA
>Cluster-2641.14481
CTCACTCAGGCCAAAGAATTGAAGGACATATCGCCTGAGCTGCAAGACATGTTGCTTAAACTGAAGGGCATGTCGCCCAA
ATTCATGGACATATCGCCTGAGCTGCGAGACATGTTGCTTAAACTGAAGGACATGTCGCTTGAATCGAAGGACATATTGC
CTGCGCTGCATGACATATTGCCTAAACTGGCAGACATGTCGCCTAAATTGAAAGCCATGTTGCCAGTCATGTTGCCTGAA
CTGAAGGTGGCTGTG
>Cluster-2641.14480
AAAAAGCCTTCTGTTGCAGCCATTCAGGGGCTTGCCCTTGGAGGTGGTTTGGAGCTGACTATGGGTTGTCATGCTCGCAT
ATCCACTTTGGATGCTCAACTAGGGTTGCCTGAGCTATCCCTTGGAGTTATTCCTGGATTTGGAGGTACCCAACGGCTTC
CTAGGCTTGTGGGGCTGTCAAAGGCCATAGACATGATGTTGCTGTCCAAGTCAATACGAGCTA
>Cluster-2641.25708
ACGCGACCGTTGGTCCCATCCGTTTCGACATCTATGGATGGAGAAACGGTGGGAACGAGCGTACAATTCTGTTACATTCC
TTTGAGCTCGAAGTATCATCAAGTAGGTTCTCTCCTCCGTCCAATGCTGCTATCGCTCAAATCTACAATGATAGGATGTC
GGTCGCTCAGGACGGTCCATGGCCCGAGCTCATCATGCGTTCCTTCTTCGTCGCCGGTGCCTCTAGTGCAACTTCCGAGA
AACCGTTCTACGGATCTTGGAATCGCTTGCTCAACACCCTATTCCCTCCTGACACAATATTCGAAGTCGTCCCACAGTAT
TACCCTCCATCGACTGGGCGAGATTCAGTCGATTTCGTCATGCTTCTCTTGATCTATATTGGGACCTCCCCGGTTTTCAT
CGTCCAAGTCAAGTCTCCCAGTGATTTTCGACTCGCCTCCAAGCGAGAGGAGGCCGACCTCCAAATGCGCCAACGGTTCC
GTGACTGCGCAGCTGAACTGCGCGTCCCCGTCCTTCACGGAGTATCCGCATTCGGCACCAAGCTGGCCTTCTACAAATAT
CATCAAGGGACAGGAGTTCTGGAGCCCAGACGCATCCCGCCAGATCTAGACACCCTTACCGATACTGCGCCCAAGGAGTG
GTGGAACTCTGACATTTTTTCTGTGTATGCGATCAGTAAGGCTTTGCCTGTCCGCAATGTAATGTATCATGGTATCTGTC
ACGTCCACCGTGTAACGTGCTTCCAGTCTATCGTCAACAGTGGTATCATATACGTAGAGTGTACGGCGTCAGAATCGTCT
CCATGCTCCATTGTCCTCAGTGCAAGTCAGGCCCGCGAAGTAG
>Cluster-2641.25709
AAGAACTCGAGATTTGATCGCAGCAGTCAAAAGTCTGCCAGTCCGCAAGGGGCAGAGAGTGGGGAAGAGGCGGACCATGA
TAATACGGCAGGGACGAAAGAATCGATACAGTTCCACAGACCAGCAAGAAAAACAAGATGCCAAGACGAGCGTGTATGGA
AAAACGAGGCACGATGGAATAGATAGCCAAAGCGAAAAGGGCTCGAGGTTGAAAGGTTGACAGCAGAAGAAAGGGATGCA
AGTGAAATAGTTACCTAATACCATGAACGAAGTTGATCGGCGGGCTTCATCTCACCCTGACGGGAATTCCGGCGGTCCGC
CAGGAACGTCTGGAGCCCACACACCAACGGTAGAGCCCCCACTTGAACCAGTCCTTGCGGTGATATTGGTAGAACACCCG
CTAACAACACTGCCCTTCGGGGCCCTTGGAACGATAAGACTGAGCTTTGGTTGGTCAAGAGGCTCAGGCCGTTCCATCCG
TTGCTGCCACGGACGGTTAGTCCTAATAGCCACTGTATATCGCCATTTGATGTGGCCACATATTCGAAGCTCCCTTAACT
CCCTCACGGAGTTCTCAATCCACTGGTCGACCTCCTCTTCTTTATTGCCATCTCCAACTAATAGCGGCTTGAAGGAGTAC
ATTATTCGAGCGATGTCTTCTCGCATTAAGTTCGATGTGAACACCTCGCGTTCGGACATATTTGGTCTGAAAGGCCCCAT
AGGAACATACGTGTCTCTGGTCATGGAGCTCCGGAAGTTCGGGTTTGATTCTAGCCATCCCTGCCAGTAAAGATTAGCGT
CTACCGCAACATTGCCCCTACGCTTGTAAGCGTCGTAGCATGCATTGAAGTTGTGCTGTAGCCAAGAGAACCCCGGCTCT
CCTGGTTCCACCACCGGGAAGGGTTTTGCGTCAATATCATATATTTGAGGGTACCCAGTCACCAGCAGGAGCACACCGCC
TGGCCGCAGTGTCCTCGCAATCTCATACAAGAACCCCTCAAAATCGTTGATACCAGGTTCTGTTGACCGCATGTGGACGA
CATTGAAGTACTTGTCATAGTGCTCGAACGAGAGATTGGCATCGTCAACCTCGAATCGGCAGTTTGGAGGCACCGATGTC
TCTGTGACGGTCGCTGGGGGAACGAGATCGAGGCCGACGACTTCCACGTAAGGGAATTGAAGTGCTATGTCAATCGCCCA
CCGCCCAGACCCAGTTCCCACATCCAATACAGCTGGTGGTGGTTCCTGTCCTTCTCGTAACGCGTGCTCAACCAGGTGCT
TCGATGGGTACAGTGAGTTCAAGTGCAACAGTAACGCCAGATGCTGCATGTCGAGTCTTGAATGTTCATCATCATCCGCT
GGGAGCATGTAATTATCCGACTGGTTGAAGGATCGACCGAGTAGCGTCTTGTAAAGGTGTCCATCAGCTGATGAGTGAAA
GCTGACTATTGAAGGGGTTTCAGAGGCCTCGGATGGCGGCCCCTGGTATCGTTTTGTCTGAGCGGCTAGCTTTCCATCCC
TTTGAGATATTGAATCGTCGGGGAAAATGTCTGATACATCGGCTATGGATTGAGCGTCACTTGGAATGGCGCTTGGTATG
CTGATATCAGTCGAGATGGTGGTAGCTTGTCCGGCGCTGAGCATAGATACGTCGGAGTCGCTTGCGCCGTGTTCAGATGG
TTGAGGTTCGTAGTCGGGGTCGTTGGTGTCGTCTTCTCCATCCGGGAAATCCAAGTCTCTTATAGAGAATTCCCCGTTCA
TGTTGGGTAATTGGAGTTGGGCGGGTTGGCGGGTCCCGGTGGGATGATGGATGACGGGGATGTCTG
>Cluster-1899.0
CGCCATGTGTCATTTCGGCGATACAGTATCTAAACATGATTTCTATCAAGGGCATCCTCTCAGTTATTCTCGGGAGATGC
CTAGCCGGTGATGGGGAGCGAAGTCCCTTGGCTCTCATGCATCGCAATCAACGCATCAATAGCCCTGTTCCTCTTCCAAT
TCTCCTGCGGAGTGAATGATCTTCTGTTCTTCGCGAGCCAACGCCACTGACGGTAGATGGAGAACCGTTTTTCGTAGATG
GTTCTGGCCTTTATCGGAGCCGGAAAGAGGATCATAACGCATTGCTTATTGTTCCGGTGTCTCCAGGTAGTAAGTACGAC
CGGTCTCGGTTCAATGTTGTAGGAATCGAGGAAGTCGGTAAAGATTTCCTCTGCTTCTCGCTCTCCTTGGATCATCGAAA
CAAAGATGAGGGTGTGCTCTCTGAAGGCGCGTTTAACTCCAGGCATGGTGACGGAGTAG
>Cluster-2641.25700
TCCGCCGATCACTTCGGCAATGACCTTTGGTTGGCGGAGCTTTGCAAGGCCGAGGGCTAGGAGTTGAGCGGTGCAAACAA
TAATACCAAGTTGGACCGCCCAAAGGCGAATGGGAGAACTGGTTCTAAAGTCAGTTGGATCGTCCCCGTCGAGTAAACCA
CCTTGCTGCTCGGCTGTTCTCTTGACGATGGCTTTCCCGAGCTCCATGATTGGGCCGGAAAATGATCCGGTAGTAGACAT
GATCGTAAGACTCTTTGGGTTCGTGACAGTCGTGAAAGAGTGAGAAAGAGAAGAACGGGAGGGAGAAAGGAGGCCCGTAG
AACTGAATGGCTTGTGATGGCGAGAGGTTTTTGTGGGAAAGGCGGGCTCTAACAACTCGGTGACCTGGCTGTTACTATAA
AAGGATAAACAAACAACACGTGGCCAAACAGAAGATCTTCCTTGCCCCCCTGTAATCAATCTATCGATATATAACTTCAC
CCGATTCACTCGATGTCAGCAACAATATCGGCGCTCGACCGATTTCGGGGAGGAAAATGCCTGTAGTCTGCTTGTGGGAC
CTCTCTCCAGCCTAAAGATCCCACAATGACGTAGTACATTGCAGTACATTGGGTAGGCTGGCAAAACCCGTCTACCCCAA
GAGAGCAACTAGCCGCGGGCCTTCTACGCGGGAGGACCTGCCGGAAAGTAAGTCATTCTATCGATGAATTGGTTTCGAAT
TCCATTATCGTCTACGTAACTCCCGACCCGTCAGCGGATCAAACCTCAAGCCTGCTCTGACGCTCCCCAACAGTCGCCAC
CATTTATGCTTAGCGCCGAACGCACACCCACAAGTCGTAAAATAGCGAATCCTTACTCAGTTTCACTGTTCGGCCTCCGA
GTCGGCTGTCGAAACACACTATAAAAGGGGGTCACGATCATGAGTCAAGAGTGCCTGGTCATTCTATTTGAGCATTGAAA
GGGTGTCCACATGCGGGATACATGCCTTTCCCGGTGCACATATGATTAAACAAAATTTTGAGCGCGTTCGGCGGCCTCAT
GAATGCCATTGAAACTACAACTCCTACAACTACAAACATACCAAACCCGCACGTTTCATGCATCGAAGAACAAGGAACGA
AGGAAAGGGGAATGATAGAAGAGAATGTTGCAGCTAGAAATGGCACGCCCCCCCGCTTGCGCATTCGACAAGGGGACGCT
TCCTATGTTAGACATGCATTCCGTTCTTCGGTTGAGGCCGTGGCGCCAGCCCGATCGTAGAAAAATCGGGCTAGCGTGGC
ATAATGGCCACCGTTTGCTTTTTTTGATCTGATGAAAGAAAAGTGAAATTTGATGCGAGTCAGGGGTTTATAAGGAAATC
GGATGTGGTCCGTGCGTATCTCCGTCGACCGACGGCATCGAATTCATCACTCCTGACAAGGGAGTACCTACGCTTCGCT
>Cluster-2641.25701
GGTTTGGTATGTTTGTAGTTGTAGTTTTAATGATATTCATGAGGCCGCCGAACGCGCACAAGTTTCGTTCAGTTATACGT
GCACCGGCAAGGCATATGTATCCTGCATGTGGACACCCTTTCAGTGCTCAAACAGAATGACCAGGTACTCTTGACTTTTG
ATCGTGACTCCCCTTTTATAGGGTGTTTTGACAGTCGATATGGTGTTCGAAGGGTGAAATTGAGTAAGGATTCGCTATTT
TACG
>Cluster-2641.25702
GCAGTTTTCTGCGCAAGAAATTCTCTATCCGCATTGAGCATCAAATGAAGATTGAATTTTTGTTCAAGAAGATTTAACCG
ATGATGACAAAGAGTTCTGATATTTCCTGCTGCAAGTACCCGCAGTATGTGATGCAAATCCGTGAAAAAGGTTGTGGCAT
CAGCAACAGGATAAAGCCTTTCTTTGGAATTTGCATTTTGATAAACATGCATAACCCCATCAACCATTTGGAAAATATGA
TCAGTTTTTT
>Cluster-2641.25703
CTAATGGAGGCTAAGCTTCCAGATGCAAGGCCTCTAATCAATGTCTGTGATCGCCATGGATTTGTTCCTGATTTGACTCA
TTATCTCTACACCAACAACATGCTTCGATATATAGAAGGATATGTTCAGAAGGTGAACCCAGGGAATGCGCCAATGGTTG
TTGGGCAACTTCTAGATGATGAATGTCCTGAAGATTTTATTAAAGGTCTTATTCTTTCTGTTCGGTCCCTCCTTCCAGTG
GAGCCTCTTGTAGAGCAATGTGAAAA
>Cluster-2641.25704
TGGATGTTTCACAGGAGGCCAAGAACAGTGATTCTTTATATTCTATCGACAAGAGGCATGCGAAGCACACGAGGCTCGAT
TGTACACAACGGTCGGGCTGTCAAAGCGCCCTGCACGTCTTCAGGACTCGGATTCAAAACAGCTACTTAGAGCCCCTCTG
CCCTCCGTAGGACGACCATCCACCACCCGCACTGTTGGTGTAATTGGAATATCCACTGCCGCTGTTGTAGTAGGTCGACC
CGTTAGGGTTAGAGTAATAGTAGGAGCCGTCAGAGTTGCTGTAATGATAGCTATTCGAGTTAGACGCTGATTCGCCGTAG
TCTCTGGAGCAGTAATGGTTGCCTTGAGAATTGGTTCCGCTTGAGGTGACGTTGTAACCGCCATCGCCTGAAGAGCTTCC
TTTATCCATTGTTGAAGGCAAAGTTAACAGAGAGGAGTACGAGAGTTGTGGGGATAGACTGGAACGACTGATTGAGCAGC
TGTGGTGGAGAGGGGAGGTCGCTTGAGAG
>Cluster-2641.25705
GAGATGAAATTATGGGCCGAGTTGCAACACCCGAATATTACCCCATTTATCGGCTTTCACATCGGCGAGGATGTAGCATG
GTTGATCTCGGATTGGGCGACGGGTGGAAATGTCCAGGGTTTTCTAACTGAGAGCGAAGTGGACTCTGCTACTCGCTTGA
GAATAGTCATGGACGTGGCTAGTGGGCTTGTCTATCTTCATGGGCTCGACCCTCCAATCTGTCACGGCGACATCAAACCC
GCCAACATCCTTATCAATCACGAGATCCGCGGGATGCTTGCGGACTTCGGACTCTCCAGAGCCCTTGAACCCCACTCAAG
TGGGTTGACAACCTCGAAAACGATCAAGGGATCCTTACGATACATGAGTCCAGAGTTACTCATGCAGGATGCGTCCTATA
CGCTTGCTAGCGACGTCTGGGCGTTTGGATGTGTGACATTAGAGATTCTTACTGGAACCCCTCCTTTCAATGAATATCAG
AGCGAACCACGAATTCTTCTTCAACTAGTCCAAGGGACCCCTCCAGCGTTAATACACGGCCAGTTGGCGAATGATTTGGA
AGCAGAATTGCGGTGGCTTCTAGAGCGCTGTTGGCAGATGTCACCTGAGGTCAGACCGAATATGGAGGAGTGCTTAAAAG
TAATCCGGCTACGGTCTCAGACACATGGCTTTGAGCTGGTCACAGGACAAGGGTGGTCAGCATTTTTCGATGCTAAAGTC
TTCCCTGAATTCAACTTGGAGTGCTTGGAGACGAACGTTTTCCGGTCTATAAATTTCTTATCCGGCGGGGAACGTTACCT
ACTTCAGGACCCTCGGGGTATCATCAGAACCGTGGATATTAGGACAAATACAGAAAATACTGTGATGACGGAGCCATGCG
TCGATTACGCATGGGAACGCGAACGCCGCTATTTCTCGCTCTTCCAGAACGGGCGTGTCATAGTTTGGGATTCTACATCA
AACCACGTTGTGTTTTCTGCTCCCCGACCACCTCACATTAACCCCCCAAACACCAAACCTCGCCCGTCATTCTTCTGCAT
ATCTGGCGACGGCCGCAGTATTATGATTGTTGACAACACCGGGGGTACCCTCTATATATGGAACATATTGTCGGGAAGTC
TTTCTGACTTACGATTGACGGTGCGTGAAGCTGGGATAAGGTATCTCGAACCGTCTTTTGGCGGGCGTTACGCTGCGCTC
CACGAGGTTGGGCGTGGAGTCGAGATCTACGATACCCAAAGCTTGCAGTTGGTACAACATTTGCAGGTAGACTACATAGG
TGGCAACCTCGTGGATTGGACCGCGCACAGTGATAAGGTGGTGATCGGGACGGGCCAGTGGATAAAGATCTGGGACATGG
ATGTGTTTGAAACCCGATCGAACGAGAATTCTTCAAGTACGTCAAAGGCGTCCGCAGCCTCTTCTGAGGGGAATGCCCCA
TGTTGGATGAGCTTTTGGCATCCGGAACAAGTAAACGAAATGCATATGTCCAGAGATGATGCCATACTAGTGACAATCTG
CGGAAGGAAGCGAGTCACTCTCTGGGACGTTTATCTCGGGACCTGTAACCTTGTTATTGACCTAACGCAATCCTACTTTA
GCGATATTTACGTATCGCCGGAACTATCAGAAGAACGAAGAAGCTATGCTTTGATGCTTAGGTTCGAGAGAAATATATGG
CGCGCAAAACTGACGCAGAAGAAAGCTGGCGCCAGTGAGAAGGAAATCGAAGATTCCAGAATGGAATCTCGCGGCGCAGC
GTAGGCTTGTCGGGATTTCCTGGAGGATATTGTGATGTCATCTGCCTCATTTTGAACCTTCCAAGCCGTAAAATCCTAAT
TACATGTTCCCAAAATTCTAAAACTACATACTGTTCTCCGTTACGGAACTGATTTGTTTCCTACGATGTTCGC
>Cluster-2641.25706
CTCCACTTCCAGCGCATCCGCAGTTGAAGAGGTAGCGAATATCCTATTATTAGATGGCAGACGTTTTGATAGATAATTGT
GTTGGGAACTACCACTTTTCGAGACCCGGATCCGACCACGCCGCATCACTTTCGGAGCAGGGGCGACTGAGGCTGCCGCA
GGGGGAGTTGGAATCAGGTTTGGAGGTGGGCCGCCAGCGCCGTGGCCGTCGCGGGGGTAC
>Cluster-2641.25707
CTTTTCATTTCGATTTGATGCGCCATGGTGGTTTGCAAATGCCGCAAGGCAACTCGGATTTACTGCTTTGTGCATAAGGT
TCCTGTATGCGGGGAATGCATTTGTTTTCCCGAGCATCAAATCTGTGTGGTCCAAAAATACTCCGATTGGGTAGTTAATG
GAGACTATGATTGGCCTCCTACTTGTCCGCGGTGCCAAGCAGAGATTGAAG
>Cluster-2641.695
GGAGAATGTATTTTCAGAGGGTATTCGGCCCGAGTGACAGCTGCAGAAATTAGAATCCGGTGCCGGTGAGAAGCGACTTG
ATGTCCAGAGCGAAGTAATGGTGGACACCCGGAGACACGTGGTAGTTATTGCACCATGCGAGGTTGGATGTGGTGCCATA
AGTGGTGGCATCTTGGAAGCCATAGGTGGTAGGCGAGTTAAGTATTTGGGTCAACTTCGCATTAGAGTTATAGAGCCAAG
TCGTGGTCCCAGAGTGCGACGACTGGAAGGTCGAGACTTTTGCTGCGAGCTTCGAATTATAAGTGTCAATGACTGTCTTC
TCAAGGACGGTTGAAGTTGAGCCCTGGCCGATCATAAGCGGCGACCGGTCGATCGGAGGAACGTTGATAAACAGGAAGTT
ACGTCCTCCAGCATCGTAGACCTTTTGAACGAGGGCAAAGTATGCATTTAACAAGGTGTCTGAGAAAGCGGAGCGGTCCC
CAGATTGATAATAGCTGTTGCCGATATCGTTGATGCCAATAAAGAAGCTAAATATCGCATTGGAGCTTGTCCAGGCAGCA
TATGAAGGCTTTGACCCTAGGTTTGTGACGAACTGGTTGACTTGATCCGTCATACTTTGGACTGTTGACAGGTATGGTGT
CACTAGAGTCGCGTCAATGGTTGCCCCACCATAAGCAAAGTTGTAAGCGTAGATGTAGGATTCGTTGTGAGTAACGATCA
TCTCGTCAATCCAGTTGGTGACGGTTGACCCGCATGCCGTATTGCCGGGATAAGTTGGGTTACCAAACACGTTGGCCGCA
CTTGGTTTTGTGCCCGTGAAGTCGAACCCCGTTGTAGTATACGAGTCACCAAAGGCAAACCAATATCGGGCGCTGGGCGT
AGACGAGGTAGACGAGGTCGAGGATGTTGATGTCTTGGTCGTTGTGGTAGTTGTCTTGCTAGTGGTGGTGGTGGTGGTTG
TCTTGCTGGTGGTAGTTGTCGTCTGGCTAGAGGAAGAGCCAGCGGGAAGGCACTGAGAATACCAAGCACTTTGGTACGTG
CAAACGCAGCCACCACTGCAGGTTGTGCTTCCTGTAAAGCCTTGACCGCCGCACTGCTCGTAGCACGCGCGAACGGTACC
TAAAAGAGTGACTGAAGCTGCAAAAAGGGCAAGGAATGGACGCATTGGGAAAACAAGAAAAGACAGTGAGGGGGTGATTT
GTGGAAGGAGTGGGAGGGTGAGCGAAAGCAAAA
>Cluster-2641.694
ACTGTTCATCGAGTCGTTGGTTTGAAACGTCCTCATTCTCCCGTACACTCTCAAGGAGTGCTTTTTGGACCTCCGGGACT
AGACTGCTTCCAAGCTGTCTTGCGAGAGCGCAGACTAGGCGAGCATTAAGATCGTTACGACCCCGACGGAAGTGGAAAAT
CGCACAGGAGGCTCGGTATTTCCACCTGTGAGCCACTGTGGACGCAATTGTTGATTTCCCCCTTCCTGCCATCCCG
>Cluster-2641.697
CCCCTCCTCTCGTCCCCTCCCCTTCCCGGCAACAGCGTCGACAGTTCACTCGAAGTCGCTTATGATTCAACCGTAATACC
GGCTCCACCTTTCTCGTTCATTCTTCGAAGAAATGCCTACGGCGTGTACACGTGCTAGAGCAAGGTGACTCGGAACGTGT
TACAATCCATTGAAGAGAGCCCTGGCGATTAATTAACATCGCCATCCAGCAACGCACAGCAAAGTATAAAACGCACGCAT
AGCTTTGAGGCTTTCTGCGTTTCCAAGAAATTCCATTTCACACCACACTCGTCTTCTACGGAATATTCTACGCCACGGTT
CCAAGGGAACCAACCACCCAACCTTTCCCACCAGACGACTGTATAATACAAACGATCATATGGCCTCGTCACTACAGGTC
AGTTATAAACTGGACTCACCTCCAAATACTTAAGGAATTCCAGCTTTCTTCGATCGCTTTGGATTCTAGAGACTTCTATA
TGCCCCTACTAGAAGAAAGTAACCATTCCTAGGGCTCGAAACAACATCTCTCTTGGACGGATTGCACGGCGTCCATATGG
TCCACCTTCTATCGGTCCCTCGGTCCGCCTCCCTCGCGAGGCGCGAGGTACCGACCCCGAGCTACAGCGACCGATCACAC
CTTCCGTCCGAATTCGAAAAGGCGCATCAGGAAGTAGGACTCTACCCAAAGGATAAAGTTCTTCTGTTGTCGATTCCAAT
ACTCATGGTTTATACCATCCTCTCTCTGAGAATTATCTTTCACAGACGTTCCACGTAGCACCCGTAATGTACCGCCCCTC
GTCCTTCAAGGATTATTCCTCGTCTCGTAGTTGATATTCCAACAACGCTTCAACTCATCCAGTTCAATATATAAAAGTGG
TTTTAGCAAATACCCCTCAGTGTTCCCCACCACATCCAACTTCTTCATCTACTTCTGTCTTCCTTCCCTTTAACCGCTGG
TCGGTACAATACACACGAAACCACTTGAAATTCGACTGCATTGTTTTAAAATCTTCCTTCACCCCTCTATCTCCGCTCAT
CAACTCTCGCGGGCGCTTCTCCTCGACAGAACTTAAAATGGGTTTTACTGCTTTAGTTATTACGGCTCTCACTTTTGGTT
GTCTTCGCTGCAAAAAGCATCTCGACGACGCTGAAACCATCTTGGCACAACGCAACGATCCATGGCGCCCTGAAAGGGAA
GGGCAATCAGGCGGACAGTCGGGCGCTTCTCAGGACGGAGCTGAAGCAAGAGGACACGGAACCATTTCCTGCGACTCTGG
CAGAGTCTATTAGACTCTCGCCAACCACACCGAGGACGATGACGCAATCCTGTGGACCAGGTCGTTTTGCGCGTCTAATC
CTCGCCGCCATTATCCCTCTTTCCATTTTCTCCGTCGACTCTCTTCTCATTCAGGTCGTTCTCCTCCACCCTCGAGTTCC
CACCTATCATCCAATAACCCCCCTCGTCGATAGTCTATTGACTTCGACGACCTTCGGTTACCCCGGCATTCTCGGTCTTC
ATTACCTCTTCCGGCCCCTTTCGGCCTTTCCACTTAAATTATCATCCGGCATCGAAATTTCTTCTTCAAAAGCTCGCTGA
AAAGGCCGAGTCTTCACAATTGGCGCGCTTTCGATAACGCGTTCACTGCACAATCTATTATTTCTCGGCACGTAAGCACA
TTATGCATATGATTTCTCTCCGACTGGTTCGCTACTATGTCGAATGATCTCTTTGGACCTTTATGCATGCACCTGTCTGT
ATCTTCTATCCCTTTTCATTCTTTTCATGGACTCCTTTACGCTCAGATTTTGTATCCGTATCACCTTCATCATGGACTTT
ATTCCGGCAGCTGGCAATGGCGGCTGGACCCCCGTTGCCCGGATGTCGCTTCTCATTCTCCCATCCCCCTTCGCTGTATT
ATCATATAACCATGTCATGGACTACGCACATCCACATGACCAAATGTATATTTAGTAGTTTAAGTTGTTAATGTTGATAG
GAACTATATACAC
>Cluster-2641.696
GGAGAATGTATTTTCAGAGGGTATTCGGCCCGAGTGACAGCTGCAGAAATTAGAATCCGGTGCCGGTGAGAAGCGACTTG
ATGTCCAGAGCGAAGTAATGGTGGACACCCGGAGACACGTGGTAGTTATTGCACCATGCGAGGTTGGATGTGGTGCCATA
AGTGGTGGCATCTTGGAAGCCATAGGTGGTAGGCGAGTTAAGTATTTGGGTCAACTTCGCATTAGAGTTATAGAGCCAAG
TCGTGGTCCCAGAGTGCGACGACTGGAAGGTCGAGACTTTTGCTGCGAGCTTCGAATTATAAGTGTCAATGACTGTCTTC
TCAAGGACGGTTGAAGTTGAGCCCTGGCCGATCATAAGCGGCGACCGGTCGATCGGAGGAACGTTGATAAACAGGAAGTT
ACGTCCTCCAGCATCGTAGACCTTTTGAACGAGGGCAAAGTATGCATTTAACAAGGTGTCTGAGAAAGCGGAGCGGTCCC
CAGATTGATAATAGCTGTTGCCGATATCGTTGATGCCAATAAAGAAGCTAAATATCGCATTGGAGCTTGTCCAGGCAGCA
TATGAAGGCTTTGACCCTAGGTTTGTGACGAACTGGTTGACTTGATCCGTCATACTTTGGACTGTTGACAGGTATGGTGT
CACTAGAGTCGCGTCAATGGTTGCCCCACCATAAGCAAAGTTGTAAGCGTAGATGTAGGATTCGTTGTGAGTAACGATCA
TCTCGTCAATCCAGTTGGTGACGGTTGACCCGCATGCCGTATTGCCGGGATAAGTTGGGTTACCAAACACGTTGGCCGCA
CTTGGTTTTGTGCCCGTGAAGTCGAACCCCGTTGTAGTATACGAGTCACCAAAGGCAAACCAATATCGGGCGCTGGGCGT
AGACGAGGTAGACGAGGTCGAGGATGTTGATGTCTTGGTCGTTGTGGTAGTTGTCTTGCTAGTGGTGGTGGTGGTGGTTG
TCTTGCTGGTGGTAGTTGTCGTCTGGCTAGAGGAAGAGCCAGCGGGAAGGCACTGAGAATACCAAGCACTTTGGTACGTG
CAAACGCAGCCACCACTGCAGGTTGTGCTTCCTGTAAAGCCTTGACCGCCGCACTGCTCGTAGCACGCGCGAACGGTACC
TAAAAGAGTGACTGAAGCTTGAGCACTGAGATTAAGTATTCCATGGTCCTCCGGGCATTGGCGCCTCCTGGGAGGTAATA
GAAAGCCGGGCCAGGGAAACGAACAGCGAAAAAGGGTCATCTGTTTGTCATGTGACCTCTTACAAATTCCGTATTTGGCC
GATCGCTAATGAGCCGTAACGACAAGGCACCAACAAGGAGAGCTAAACCTGTTCAAATCCGGGAGTTTTCGGACGACCAA
GAGGTATGGGGAAGCAACG
>Cluster-2641.691
TATCCAAGATTCGCGACTTTACAGACGCCTCGGCCTCGCACTCGCTCACTTCGTACCTTCACCCTCTAGCGCGTTGTGGC
CCGAGGAAACCGGTTTGTGCCGCGTGGGAATCAGACGAGTTGATGGGCACAAGGTTCCTCGTTCTACGTCTGACCCACGT
CGTTCTGTGCCAGTATAGTTGACGTCTGAGCCGAGAGACTATTCACCCTCTTGACTCCCCAATCCGGATCTTGGACTTAC
AAGTCCTTTTCCGCACTCTTTTTATCTACCTGTCTCCAGTGAAAACCATTACCACTAG
>Cluster-2641.690
AGCCACGATTAGTTTTCCGTTGGGCTCTAAGGCTGCATCGTTAAAGGCCGCGTAAAGTTGTAACAGGTGATCCACGTTCC
GTCTATCAACGAATGTGAAAAGGTATCGTGTAGCCCGCTCCATTTGGCGACTCAAATGTATATAATGATTCCAAAACGGT
TCGAACCGAGAACGATCTGCACCAGGCACCTGAGCGTAGTACAACATGTGGGCCAAAACGCGAGACCAGTGCTCCGCGAT
CGGTAGAACCGAGGCTTAGATGGAATCAAGCCAAACCCTGCCTACGGAAATAAGGCGATATCTCTTACCAGCAGTAAGGA
TGACGAACGGAACCTGCGAGCGAGA
>Cluster-2641.693
GTGGGCAAGCGCCGAAGCATAGATGTGCAGTGCTCCGAAGGAAATCGGCTCTGAAAACGTCGCAATAAACCGGTGGGCAT
CGTTCCACAGGGTGATTAGCGGCTTGGAATCAAAAGTCGCACTGCTGTGGGATCGCGAGAGCCATAGGTACACCCGTTTT
GCGATAACAATTGCTTCCGCGGTAGCTCCAATCAAACTCATCACTTCGAGCCAGTAAAGGAGCTTCGTGTCACTGACCAC
CTTGAACGTGGTCAAGATGTCCTTGACGGCCTCCACCGTTGTTTCCGACCACTTTATCCCTGTCGTTAAATGGGTCGACC
AAGCGCGGCAGCAGTACTGAAGGCCGCGGGGTAGGTGTCTCTCGATGGTATCCTGAATTTCTGAATTCGCTCTCGACAGG
TTCGACAGATTGCAAATATTGTGCCTCAGGTCCCGGTCCATCAGCCGAAGGCATAGACTTGTAACACGCCGATTGTCTTG
AGCGAATCCGACAAAGTAAGGCATATTTTTGCATCGTTTGGGGTCAAGCAAAAGATCCCGGATTGATGTGTGCATGAGGC
GAATCGGCTCGGTTGATGATACGGGAATGAAGAGGATGGATGTCAGGCATCCCAGAACGTCAGTGCGAAGAAAATGGAGT
ATTTCTTGGAGATCCATCCCGTTGAAAGCGTCGGAGTCGGCATAGAGATAAGCAATTACGTCGAGTGAGATGGGGTATGG
GGCCAGGGCAAGGGATCCAAGGATCCAGTATAGGAGCTGATGCTGCAAAGGGTCGTACTCTGCGTCCTTGAAAACCTTTG
ATAAGATTTGGTGATACAGGTTGTCAAGGCCACATATTGTCGGATTTTGAAGCAACCCCCTTAATCGGGCAACCGGGGAC
CCATTCCCAATGTGCGTGATCGCGGTCTGGGCCCACTGAAATAGGCCTTGGGACATCTCCACAAGACGGCTTACATCTCC
TGGGGAAGGCCAATTTTCCGGAAGGTCGTGGTCATCCCTGATTTGCGTGCAAGCTTGGATGATGAACAGGGCTAGGTCGC
TAGATACATCGCGTGCTGAGTCCAAGTCTTCTGCGGGCCACTTCCTGGGTTCAAGCATGCGAAGAAGTGAGGACTCAGGG
CGACAGGTAAGGATGAATCTGACGTTAGGGGGTAATGATGAGGAGTGTCGGTCAATGAGCTTAATGAAGTCTATGACATC
TTTTGTACTTTGACATTCGTCAAGTGCATCAACGACAATGATAATGGGATGGGGTTGGTCCTTGAGTTTTCCCAAAGATG
CCACGAGGAGGATCTTAAACTGTTCATCAAGTCGTTGGTTGACAACGTCTTCGTTTCCCCGTACACTCTCAAGGAGCGTA
TTTTTGACCTCTGGTATGAGACTGCTTCCGAGCTGTCTTGCGAGGGCGCAGACCAGACGGGCGTTCAAATCGTTACGACC
CCGACGGAAGTGGAAAATCGCACAAGAGGCCCGGTACTTCCAACTATGAGCCACTGTAGCCGCAATAGTCGATTTCCCCC
TTCCTGCCATCCCG
>Cluster-2641.692
GTAAGGGCTAGTAAGGGTTAGACCGAAACAGGTGGAAAAGAGCAATTACCATGATACATGTAACGAGAAGCAATTTACCA
GGCGTTGATGACCGAGCCACGCGTCGTTGAAAGGATCCGACTAGATCGGCTTGACGTCAAGAATCGACCAATGGCTTCAG
TGTCTTCGAAGAACATGCTGTCCGAATCTATTTGTGAAGTGACTATGAATAGCTTCTAGGCCGCCGCTTTCCGCGAGCGC
CCGTTCGCCCATCCAGTGGTTTCCTATCATATCCGGGTCGTAACACTTGCCAACGAATGCAAGCAGCCCTGGCAAGCTTG
ATCCACACACCCTCGGGTGCCTCGGCCTGAGAGTGTCGGAGGATGGTATCGGGGTGCCGGCCATTGAGTTTCAAATGACG
TTTCCAGGTCCATTCAGTTCTCGTAATCTCGGCGAAACGCTTGGATACCGAGTGACGACTCAAGGATGTCGAGAGGACTT
TGAATGAAGTCGACGATAGCGAGGAGGTCCTCCGTCGAGAGCTGGAAACTATGCGCGAAAGGGGATGTCATGATGAACGG
GGAAAGCGGCGGATAGAGCGCTTAACGAGACCGACGGCGCAGATCCTTCGGAAGCAAGGCCTGAAGCAAGATGCTCGGTC
AGATGCGGCAGAACGACATGGCAAGCTTCGAACAAGAAATTAGATTCTTCTCGGAGGTCACTAATGGGGATATATGCTAG
AAGGGCTATCAAAATCGAAGCGGGTTGCGAAACGTTGCGCTGAGGGGAAGGTTGAATGTCGTTCTTGCCATGGCTGAACG
TGGATCATGACGGGAAATATGCCATGGCCTGCACAGCGAAGATTAAGTAGCCCTTTGGGGTGGCGTTGTTGCGTCGATGC
CGCAGCATGTCGTCCGGAAAATGTCTCAGCAGTCTGATCCACGAGGGCACCAACGACGCAATCTGGCCTTCTCGGCGCCC
ACGGCTTCGTCGACAACGGGTTGAGGCGAGTCACCAAGCCTCCTCGTGGCCGAGCCTATGCAAATCAGTCTAGCGTCTGT
TGACTAACTCCAAATTTTCTGTCATTCTTTCAATATACTTCGACCCCAACCCCGAGTAGCAAGGTGAAAGTCCTTCGTCT
AGTTTTTGCTTCTTGAAATATGGGGATAGCTGAACCTGGGAAACCTTGGAAAAAAGAAAGGTGGTGATCCCTCCGAACTT
ACATACTCAATTTCGAGGGGG
>Cluster-5878.0
GATCTTCACTCAACTCGCCTTGCTTCTGCAACCGCCTTCGGTATTCGGCATGGGCATAATGACCAGGCATAAGGTCTGCC
TTATTTCCAATGCATAATAGAATTTGAAAATTCCCAATATCAATTCCAGTAACCCAATCCTTAAGAGTAATAAAAGAAGA
TTCATCACTCATGTCAAAAACCATCACCAATGCTGCTAATTGGTTCGAAGCTAG
>Cluster-2511.2
GCTTGTCTACTACCGCAAGCGCAGCGGTGGGGGCCCGGATCGCCAGCGCTGGGAACAGCTCAAAAGATTTCTTGGAGCTG
AGCGATGGCATCTCGAGTTGATCCTGGACGACGTCCTGCCATCCGTCCTCCAGATCGGTTTGGTCGTATTTTGCATTTCT
TTCGGGATTTATCTCCATATGCTGAACCCGACGCTGTCTTACATCGTCGGAATCCCGATGTATTTGGGGCTGCTATTTTT
TGTGTCGAGTGCGTTATGCACCTTATGGGACCAATTTTGCCCATTTCAGAGCCCCTTGTCCCATCTCTTATCGTGGTTCG
TCCCTTTCGCATTTCAAGGCGGTTTCAGGGCTATTGGGTCCCTTTTGACGGGTTTGCAGGGC
>Cluster-2641.698
CCCCTCCTCTCGTCCCCTCCCCTTCCCGGCAACAGCGTCGACAGTTCACTCGAAGTCGCTTATGATTCAACCGTAATACC
GGCTCCACCTTTCTCGTTCATTCTTCGAAGAAATGCCTACGGCGTGTACACGTGCTAGAGCAAGGTGACTCGGAACGTGT
TACAATCCATTGAAGAGAGCCCTGGCGATTAATTAACATCGCCATCCAGCAACGCACAGCAAAGTATAAAACGCACGCAT
AGCTTTGAGGCTTTCTGCGTTTCCAAGAAATTCCATTTCACACCACACTCGTCTTCTACGGAATATTCTACGCCACGGTT
CCAAGGGAACCAACCACCCAACCTTTCCCACCAGACGACTGTATAATACAAACGATCATATGGCCTCGTCACTACAGAGA
CTTCTATATGCCCCTACTAGAAGAAAGTAACCATTCCTAGGGCTCGAAACAACATCTCTCTTGGACGGATTGCACGGCGT
CCATATGGTCCACCTTCTATCGGTCCCTCGGTCCGCCTCCCTCGCGAGGCGCGAGGTACCGACCCCGAGCTACAGCGACC
GATCACACCTTCCGTCCGAATTCGAAAAGGCGCATCAGGAAGTAGGACTCTACCCAAAGGATAAAGTTCTTCTGTTGTCG
ATTCCAATACTCATGGTTTATACCATCCTCTCTCTGAGAATTATCTTTCACAGACGTTCCACGTAGCACCCGTAATGTAC
CGCCCCTCGTCCTTCAAGGATTATTCCTCGTCTCGTAGTTGATATTCCAACAACGCTTCAACTCATCCAGTTCAATATAT
AAAAGTGGTTTTAGCAAATACCCCTCAGTGTTCCCCACCACATCCAACTTCTTCATCTACTTCTGTCTTCCTTCCCTTTA
ACCGCTGGTCGGTACAATACACACGAAACCACTTGAAATTCGACTGCATTGTTTTAAAATCTTCCTTCACCCCTCTATCT
CCGCTCATCAACTCTCGCGGGCGCTTCTCCTCGACAGAACTTAAAATGGGTTTTACTGCTTTAGTTATTACGGCTCTCAC
TTTTGGTTGTCTTCGCTGCAAAAAGCATCTCGACGACGCTGAAACCATCTTGGCACAACGCAACGATCCATGGCGCCCTG
AAAGGGAAGGGCAATCAGGCGGACAGTCGGGCGCTTCTCAGGACGGAGCTGAAGCAAGAGGACACGGAACCATTTCCTGC
GACTCTGGCAGAGTCTATTAGACTCTCGCCAACCACACCGAGGACGATGACGCAATCCTGTGGACCAGGTCGTTTTGCGC
GTCTAATCCTCGCCGCCATTATCCCTCTTTCCATTTTCTCCGTCGACTCTCTTCTCATTCAGGTCGTTCTCCTCCACCCT
CGAGTTCCCACCTATCATCCAATAACCCCCCTCGTCGATAGTCTATTGACTTCGACGACCTTCGGTTACCCCGGCATTCT
CGGTCTTCATTACCTCTTCCGGCCCCTTTCGGCCTTTCCACTTAAATTATCATCCGGCATCGAAATTTCTTCTTCAAAAG
CTCGCTGAAAAGGCCGAGTCTTCACAATTGGCGCGCTTTCGATAACGCGTTCACTGCACAATCTATTATTTCTCGGCACG
TAAGCACATTATGCATATGATTTCTCTCCGACTGGTTCGCTACTATGTCGAATGATCTCTTTGGACCTTTATGCATGCAC
CTGTCTGTATCTTCTATCCCTTTTCATTCTTTTCATGGACTCCTTTACGCTCAGATTTTGTATCCGTATCACCTTCATCA
TGGACTTTATTCCGGCAGCTGGCAATGGCGGCTGGACCCCCGTTGCCCGGATGTCGCTTCTCATTCTCCCATCCCCCTTC
GCTGTATTATCATATAACCATGTCATGGACTACGCACATCCACATGACCAAATGTATATTTAGTAGTTTAAGTTGTTAAT
GTTGATAGGAACTATATACAC
>Cluster-2511.0
GTGGCATACTTATGATGCGCCAAATTGGTGAATGCTTGATCAATTGCAGATAAGGCTGACTTTGTATCTCCTACATATGC
TCGCCTCATCGAATCAATTCTCTGAGAGCCAATTATGTAGTCATAGAATAGGTGATTGAACCCTTGGAGCTGCGTAATGA
TCCAGGAGAACAGAGATAGTAGCCTCCAGTTCGGGCTCGTTGAACTCAGCGCGTCAGAATAGATGGTAAGGTTTTTGCAG
AACCTAATCACATCTTGATTGAATGAAAACTGGTTGAAAGTCGAAAGGATTGATGAAGCTAAAGATGTTTGAATCAAGAC
GCGGGAGCTATCTAGGAGTGCATCTTTTGGAATCCAGATAACGCCTTCACGGATATCCTCCGGTCTCCTGAGCTCGTCGA
TAATAACTCTGGATTCATCGTCTGCGAGAGGGATGGAAAGGAGGATGTGAATGGCCGCACCGCGGTATAAGCGTGATGCA
GACATTGCGCGCTCAACATTGTCAGAGCCTCGCAGCTGTGAAAGTCGATTGTAAGAACTGTCACACAACTCCAAGAATCG
TTCCCGAAATGCCTTGTCTCCCCACAGGCTATTGAGTTGACTAGAATCCCGAATGGCCAGGATGTTTGCTGCCGC
>Cluster-2511.1
GTAAAGCAGAGTTGCAGGGTCGTCGGACGTGCAAACAGCTCGGCTGAGAGCAGTTACCTGCAGGACACCCAGATCCTCCT
CCCGGTTCCTTTGTTCGCTAGTATTGGGCTTGGGGCTGACGGGTATAGGTTCAGGAATGTTCCGCATCATTGCTGCAGGG
CCGGGATAGGAATCCAGCTCAAATGAGAACGTTGACTTTGAGGATGTAGGAGGCTTGAAGTGGGATAATAGCTCTTTGGT
GATGC
>Cluster-8645.0
ATTTCTTTGTGATACTCCAGTTATCAATTCCACACCGGTGTCCCAGGTCTTTGAGTCCTCGCCTCTGACGAGAGGTGTCG
GTGCAGTGTTCAGAGGCACATAGGGAGCTCCATCATCCTTAGGCCTTTTTTGGCCCATCTCGAGCATGTGCAAATCCCTA
TAAGTGGATAACGTTTCGAGATTCGGGAGAGTTCGTACGGCCTGGGGCCTTCGGATGCAGCCCCGCCCGACTCCTGCCTT
TTTGGGTCGGCTTCTCCCCGTCGAATCAACGGCATCGCATGGGAACAAAAGAGCAGCAGACACCCTTGGCGACTGTATCG
AGTGCATCGCATTTTCTCACGTGAAAAAACCCGGCGGCTGATGTAAGCCGCTGCTGGTACCTGTCTGGCCATCTTCTCTT
TTTCTCTCACCCCCCGCTGAACTTTAAACGCCTCCTACGACCAAGTCCAGCCTCTTTGATCCCGAAGTTGGGGCGCTGTT
GAATTCTGCCCTTCTTCCTCGTCGTGCTTCGTTCTTATCTTTTTGACAACTGACCTTGAACCTTGGCGTTCCTACCACCC
CAGTGTAGTCAGGAGCCCGCCTAGACAATTTCCTTGTATGGTAGAACGCACTCTACAAAGTGGTCG
>Cluster-865.0
CTTCTGGAGGAGCTCACGATCGCAAGCACGGAGCTGGAGGACCTGATTTTGGAGTTCGCGCGTACCAGAAAGTCTTTGGG
ACACCCATTGAAGCGAATACGTTACGACGAGCGTAATCCGGGTGGGAACAACCGAGGGGTCGTGGGTGGGCCTCCAGAGA
CCGAAATCATGGAGTATGAAGAGTCGGATCTCAGTAGTATGTCGGGTTCCAGTCAGGTGGACCAAGACGGTGATCCTGAT
GTAGAGGACTGGGATGAGGACGTGGACGGCGCTGATGAAGACGAGGGCAACTGGA
>Cluster-2641.25602
GGGGGGGGGGGGGGGGGGGGGGGTAGAGAACAACCTGAATAGGGAGGGAAAAAAAGAGAGAGAGAGTGCAGTCGTGAAGG
TAGGAATAACACGTTAAAATGAGGGAGTGCAAGAGAACCAGAGACGTCGAGGAACGGCAAAATAAGATACATGGAAAGAA
TGAATGGAGAGTGAAGGCGAGGACAGCATGAACGAAGGGAGTCGAAACGAGGAGCACGCACAATCTGCACGGGCGCCCCG
CATCAAATCGCTTCCCCATAATGCCAACAAGAAGGAGGCGGAGTCGGCGAGTTCCTCCCGTCCGATTTCCAACTACCCCT
CGACGAAGCTGAGGCGATCTCTATGTCAAAGTCCACATCCACATCCACCTTGACTTTCAACGGAGGGAGTGGGGAGATGA
TCCTCTGACTCGAACCCGCTCGGCGGCTTGTTATGCTGACGGTTCCGAGGTCGGTTTCACGAACAGGTCTTCGGTCGTCC
GCGAGGTCCATCCTCATCTCTCGCGTTGGCGTGTTCTGGCTCCTCTCGCGTGGGGGGATGAACAGGGTAGTAGAATTGGG
AGTTGACCGTCCTGTTGACCTTAGTGACCGAGGACCCAAGTGCCGGCCACTTCCGTCGGAGCGTCGTTGGGCCGCTTTGC
CGCGCTGAGGGAAAGCCGTGTAGTTGCCTGGTGAAGCAGGCCAATCTCTCAACTCCATTCCAGATGTGCCCTCGGTCGTG
GTGTTGTGGCCCCAGTACGTGTCTTCGTCGCTTTGTCGGAGGGAGTGGAGATTGAGGACTAGGCGGGAAGACATGACGTT
GACGAAAGAGAACGTGAAGTATTTGGCCAAGGCAATCAGAGTCTCTGGCAGAACTGCCCATGAGATGATGTTGAAGACGC
AGCAAGCCGAAATGACGATGAAGTACAAGAAACCATCTCGGTACAGCATTCTTGCAATTGGTAAGGAAACGTCTTGTAAG
TGATGTTGGATTGCTTTGCCAGCGGTCAAGCCAAAGAGAACGCATTCATAGAGCAGAGCCGGGACCCAGGTCCAGGCCGT
CCAGTGAGGTACATTGCCGAAACACATGTTGAACGTTGAATTCCATGCGAATCCCTTAGCCACGGTTGTGAGAGACAAAA
AGATGGTGCCCACGGTCGCCGCAAAATAAATAGTTCCAGACAGCCATAGGACCCACTCCACCCACGGACGTTTGACGTAG
AGTGCCCTTACGCGCAACGCAACGAGTACGTGCGCGATACCAAAACAGGCCGCCTGGAGGAAGCCTTCCACAAACAGCCA
AACCACGCAGAACTTATCAGGCAAGTTTCGCGCCAGCCCAGACATCGAGAAGATGTCGACAATGATGACAAGTGGAATCA
CATAGCGGTTGAACAAGAACAGTAAGGCAACAGGTTTCGTCGGATGCCTCCAAATGAGGTCGACCTCGTCAGCGAACGTT
AAGAGATGGTCGTATACAAGCACCACAAAGCCAGCCACTGATAAATATCGACTTGCAGTGAAGTGGGTAACGGCAAGTGC
GAGTTCATGAGATAGATTCTGAAGGATTGCCGCCTCGGCCATCCTTGCCACTCGCAATAGGGTGCGGATAGGGTAGTATG
TCGTGTATAATAGTTAGCGAGAGAGGGAAAGAAGGGAAAATCAGAGGCGGCAGAGCCTCTTAACCTATATTTAAAGAGAG
TGAATGTCGTGGGGGAGGGGGAGGGGAGAGGAGCGAGAAGGAACCAATCTCGCAAAATGCGATCGCCGGGGCGAGGTTAT
ATGTCCCGAATATTTGACT
>Cluster-2641.10908
CTTTAACCAAATCCGGACCCCGCGAGCGTGACTCGCGTTTCGGTTCCGCGACGCGCTCCCTGATCTCGAGCTTATATAAG
CACTCTGGATCCATCTGTGGGCTCCCCATCATCAGTTCCAGCAATACCATTCTACATCTCATCACTCGAGTTCAGCTCTC
CATTGTCATACTCCAAAATGTCGTCTAACTCCATGATTGGCCTCGACCACCTCGGGATCGAAGTACCTTACGACAAGTTT
GACACTGTACTCAAAACCTACACCGCCATTTTCGCACCTCTGGGCATCAAGGAGATGTTCCGCTTTGGCGGCGGCGAC
>Cluster-2641.10909
TCCCTTGTGACCAGCAGTCGCTGAATATATTGTCTCAAGTTCCTTCGAATAGCCAGAGAGTCGGGGGAATGGCGCCTCCG
TGCATCGCCCTTATCCAAAGAGCTAGTGATCGCAATAGGCTGTCGTTCCAGACCGCGTTCGCTGGCGGCCTACTGCAACA
ATACGAGTCTAACGTCCTTTCCTCCTTCGTTCTCACCAACCAAGCACGTGGTATCTAGCTACCTTCAACGCTATCCAAGG
CGCGAGGAGGTCCGTCCCAGGTGAAAGCAGCATTGCCACGTGCCACCAGACTGAACTCAGCTCAGGATCATTTTGAGCGA
GTATCATGCATGACCGGGCGTAGTTGCGGATCCAACTGTTGTGGGACAGATCTTCGCCTGGAATTGGAATTGTGGTCGGC
CATCCATAGTCATTAGCCCGATTGCTATCCCAAAGCGAAATAATCCGGGGTTTCTGTCTGTGGTAAAACAGACCTGGGAG
GTTTGGTAGCTTGCCGGTGAAGGAAGAAGCGGGGACCGAGTGTAGCACGGCATTCAAGGTGGTAGCGTCGATGCAGGCCT
TATAGATGCCTTGGGCAGAGAAAGGATTCAGGATCATATTCGCATCGCCAACAGCAATCCAATTCCTCGGCAATGCTCCG
GCCTTGGCGATCTTGTGCCATTGGATCCAACTCATGGCTGGGACCCGATGGTCAGCCCAAAATGGTTTACACTCTTCTTC
ATGTTCCTCCATAAAGTCAAACAACTGCCAAACCCATTCAGGTATGGTAGTAGCTGCATATAGGCCATTCGCGTAAGCTC
GAA
>Cluster-2641.10906
AGCTGGTACCGGGGGTCTGGATGCTGGGTAAGCTGGTGACGGCGTGGGGGCAGGCGCAGCGGCTGGAGTTGGGGCTAGGG
AGGAATTCCATCCTGGGGCAGGGGCTGGTGCAGGTGCAGATGCAGGCATAATATCCGACTCCGGTACTTCAAATTCTGCT
ATTTTGGCTGGGGCAGCGGGTTTGTTCGAAAATTCCTTCAAA
>Cluster-2641.10907
GCCTGCAGGTGATTAGCGTATAAATTCGAAGCATTCTTAGAGAACACGATCCCTCGTCGGATACGCTCCCTCCCCCGATG
TCACGACCAACTAGCTTCTTCAGACCTTATTCCCCCCAAGGGACAGGCGGGGTATTTGCTGAATCCTCCGACCAGATCCA
CCAGCAGCAGTACGGGGGCTATGGCGGAGGACCCCAAGGTGTAGGTGGAATATATGCTGAGGAACAGTCGAGCGACAACT
CGCACCAGCCGCTAGCGGCAGGTCCGCCGAAACGAACTATACCCCCATGGGCCAAGCGAGCTGGGATTGCCGCCATCATT
GCCGCCATCATACTTGCAATCATTCTCGGCGCGGTACTGGGTACCAGGGCCCACAACCGTGGGAGCTCCGCTGCCGTATC
TAATCCCCCAGGGAACCCTGGGAACCCCATCACCGTACCACCTGTTAGCGCATCCGCGACGGCTTCTGCGACCAATCCCT
CTGCCTCTGCCTCTGCCTCAGCCTCAGCCTCAGCCTCAGCTTCGGCGACCGCTGTCCCGGCTTCGGCGACCGCTGTCCCA
GCTTCGGCAACCGCTGTCCCAGCTTCAGCAACCGCTGCGCCCGCTACAGGAGCTTCCGCAGGAGCCTCAGCTAGCGGTGC
CCCCGCCAGCGGAGCAGGAGCTTCAGCCACCGGCGCTGGTGCCACTGGAGCAGGAGTTTCGGCCACTGGTGCTGGTGCTA
CGGGAGCAGCTTCCGCAACCGGCGCTGGTGCCACTGGAGCAGGAGTTTCGGCCACTGGTGCTGGTGCTACGGGAGCAGCT
TCCGCAACCGGCGCTGGTGCCACTGGAGCAGGAGTTTCGGCCACTGGTGCTGGTGCTACGGGAGCAGCTTCCGCA
>Cluster-2641.10904
ATCCATGTGTTCCGCGATGGAGTAATCGGCGGTGAAGCTGGGGTCTTGCAACGCATCGCAGGGTGAATGTTCGCCCCATC
ATCCCAGCTTTCCCATTCCTCTCGACCATCACGCTGAGAGCCTTATCGAACCACCAGTTCAGACCTGAAGATCCGCCAAA
ACCCGTGGTGTCAGCTTGGGCATCTAACCAGGGGCGGGTGAGCTTGGTCGTCAACGAGGTCGGCCCGATTGATGGTTGGT
GACGGGGAGCGAACGTATGAGCATAGAGAGAGAGAGCGAAGGGGGATTTTTCAGTGATCGTGATGGTTGAGCGGTTGGTG
GGTGAGAGGG
>Cluster-2641.10905
GAACTTTCCACGTTGCCCACTCTCCAAGCTTTTCCACTCCGAGTCGACATCAAATCCATACCATGGCCAGCTCAGAACCC
ACCGAATGGCTCAGCTTCAGCGGCACACCCGAGGAAAAAGCTGCCACGTTCATCCAAAATCTGAACCGCCAAGCCTTCGC
CAAGGGTAAATCAAAGGACGACGAATGGCTCGCTCAGTACGCAGCGGCGTGTCTATCGGACGATGCGCTTACGTGGTATT
ATTCTCTCGCGGAGGAGGTGCAGAACAGTTGGAGGAAAATGTGTCCGGCGCTTTTGAAGGAATTTTCGAACAAACCTGCT
GCCGCCACCAAAATAGCGGAAGTTGAAGTACCGGGGTCGGATATTATGCCTGCATCTGCCCCAGGATGGAATTCCTCGCT
AGCCCCAACTCCAGCTGCTGCGCCTGCCCCGGCATCCAGACCCCCGGTACCAGCTCGTTCACTCTTCCCAGCCCAACAAT
CATCAACTACTCGTCTCGGCTACATCGAACTCGTCGACGCTTTCTCTGGAAACCGACTTGGATATATCAACAGCAAAGGT
GACAAGACCATCACGCAAGACGTCAACGATGCCCTTTTGCTTGAATTGCCATTGGCCGCAAGTCCTTCTACCCCAGTGTC
GCTTCGGATGATTAATTCTGGCATTAACGATCCCCAGAGAAGCTACGCTGGGATTTTGGCAATGACGAGCCCGCTGCCTT
GGTGGATGCTGGTAGTTTGCGCACCAGGAAATAATGAATGGTATCTTCCCGGTCTACCGCCAACAGTGACCATGTCCAAT
GTCTGGACTGTCCACCCTCTAGGGGAAACCCTGGAGCTCAAGTTATTTTGTCCCGGTCGGTTCCGTTGGGAGGGTCCAAC
ACGTTTATACGTTGGCCAATACCTACCCATCGACACGATTGCAAAAGATTTTATCAATTCGAATCCTAAACCACGAAGCG
AGGATATGCTATGCGCGTACCGGAAATCAGATCTTGGCAGCTTGCATGGGTTCAGAAAAGTACGGATGATATTCAAGCCA
ACTCAGTGAATCAATAGGGCTATAGCTCTCTCAGCGATACCGATTTCAAGGCTCTGTCCGTCGACTTGCTTTTCAGCGGC
CAGGACCCAGCACATGAGAATTTCTTATGACATAATGAAATGGAAACCATTTATGACGTCTCTGTATTTGCG
>Cluster-2641.10902
AGAGACGAAGGTGATGGAACCGACGAAGGAAAAAGAGGGAGAGCAACGCTGCGGGCTTCCCAAATATACCAATTTTTAAA
CTCCGACGTGACTTCCCGACTTGGATGGAACCAACTCTCCCAGGGCCCGTGCAACCAAAACATTCCCCCTTCTTCCCTGC
CGCCCGCCGTTTCCCTTTTCCCGTTTCATTCCGCAGCCTTTTTCTCGTGCTCTGCACTACAACCGACCGGCGGCTGCCTT
GCTACAATATTCCAATTCGCCTCCCTTTCGCCGTCTCTTTAGGCTAATTGTGCAGTAGACTGACGCGCAGCAGCTCGGCA
AGTATATCGGCCCAAGGGAAAAGCCAAGAAAGACGCTCCCCCTGGCAAGCCACGTTCAACAAGGGTCCAATAATTTGCTT
CCCAACACCAGGCGGTCATCCCAATCCCACCGAGAATGCCCACACCCGCATTCATTGCTTCGCTCTTCACGTCTCGCAGA
AATTGAATATTCCTGTAGACATAATTAAAGAGGACGGAAATAATAGGTAATCTATTTTCGGCACGCGAGAAGTATTTCCC
CGGTGGCCATTCTTAGTTACCTCGCCTTATCGTTTGGTCAGCTGCTCCGCGTCATCCACCCCCTTGCTCCCCTTGCACTC
GGACCCGAGCTTTCCGTGTCCATTAGATCGACATCACAGCTTGCTGCGCAATGGTTCCTGCTCCGCTCTCTCAACTATGC
TCGCATCGCCCGCAGGCCCTCCACAACGTAAGACTTGAACCGATAACGTCGAAGTGGTCGGACACGAGACTTTCACTCTT
GATGCCGAATTTCACAAGGTGGGGCCCAGCGAGGTCGAGAAGAACCATAAAAACCACCAAAGTGCATTGCGTCGTGTGAT
AGACGCGGAGGCTAAGCAAATGGAACCACCAGATAGAGTCAATCCCATATCCATCAGGCCACACAGTTCCGAAACCGGCA
TGATCAGCGTGCCAGAAAGGGTCAACCAAGTGAACGCACGAGCAGCTTTCCGGTATTTCCGGCCTCCACCCCACACCCAC
GAAGTATGGAATGATAAAAGCCCTCGGACTTATCCGGTACCATTGAACCTCGTTCTGGCACTTTTACCGCTCGTACTCAA
CTTCTGCTCGCGGCTCTTGCTTCACATCAAGGTCCTCAAGGATCTTCGGCATAGGGTCATCGACGCGCCGATAGATCCCC
CTCAACCCCGCTAGGCGTCGGCCATATCCTTTGCCCGCCGAACGCACCACTCGCACAGGCGTTTGTGCGCTGCTATGGCA
TCTAGCAACGACGTCAAGCGAGCGCGTTGCGATCTATGACGCCATCGGTGATAGCGCGTTGAACCGGATCCAGCATTTTG
GTAAGTGCAGGATGAAGTTTGAAGTGAGGCCGGGAGGGAAACGAGAGGAGTCGCTTTCACCTATTTTCTGCTATCCCCGG
TCTTAATGTCCGAATGACGGCCGCGCGGCAATGAACAAAAAAGGCGTGGAGACGCCGTCTCGTTTGTTGCAGTCGTAAAC
CCTTGGTCCCTGTACCAACGCCATCTGAATGTAGGTGACAGGAGAGCAATTCACCGAGTCTTCACCCACTCAACACAGTA
TTCTCCAAACCACAACTGGCTGTGCTCAGAGTCCGGATTCAACGCGTTCGCATCTGCCTTTGCTTGTTCAATCCCCCTTC
CAGTTTATCTTCATTCACCGACTCAGGCGTGTCCCAGGAGTCGAGTTCCAAGTTGTTGTCCTCGTCGAATTGACCCCTAT
CCATGTGTTCCGCGATGGAGT
>Cluster-2641.10903
AGAGACGAAGGTGATGGAACCGACGAAGGAAAAAGAGGGAGAGCAACGCTGCGGGCTTCCCAAATATACCAATTTTTAAA
CTCCGACGTGACTTCCCGACTTGGATGGAACCAACTCTCCCAGGGCCCGTGCAACCAAAACATTCCCCCTTCTTCCCTGC
CGCCCGCCGTTTCCCTTTTCCCGTTTCATTCCGCAGCCTTTTTCTCGTGCTCTGCACTACAACCGACCGGCGGCTGCCTT
GCTACAATATTCCAATTCGCCTCCCTTTCGCCGTCTCTTTAGGCTAATTGTGCAGTAGACTGACGCGCAGCAGCTCGGCA
AGTATATCGGCCCAAGGGAAAAGCCAAGAAAGACGCTCCCCCTGGCAAGCCACGTTCAACAAGGGTCCAATAATTTGCTT
CCCAACACCAGGCGGTCATCCCAATCCCACCGAGAATGCCCACACCCGCATTCATTGCTTCGCTCTTCACGTCTCGCAGA
AATTGAATATTCCTGTAGACATAATTAAAGAGGACGGAAATAATAGGTAATCTATTTTCGGCACGCGAGAAGTATTTCCC
CGGTGGCCATTCTTAGTTACCTCGCCTTATCGTTTGGTCAGCTGCTCCGCGTCATCCACCCCCTTGCTCCCCTTGCACTC
GGACCCGAGCTTTCCGTGTCCATTAGATCGACATCACAGCTTGCTGCGCAATGGTTCCTGCTCCGCTCTCTCAACTATGC
TCGCATCGCCCGCAGGCCCTCCACAACGTAAGACTTGAACCGATAACGTCGAAGTGGTCGGACACGAGACTTTCACTCTT
GATGCCGAATTTCACAAGGTGGGGCCCAGCGAGGTCGAGAAGAACCATAAAAACCACCAAAGTGCATTGCGTCGTGTGAT
AGACGCGGAGGCTAAGCAAATGGAACCACCAGATAGAGTCAATCCCATATCCATCAGGCCACACAGTTCCGAAACCGGCA
TGATCAGCGTGCCAGAAAGGGTCAACCAAGTGAACGCACGAGCAGCTTTCCGGTATTTCCGGCCTCCACCCCACACCCAC
GAAGTATGGAATGATAAAAGCCCTCGGACTTATCCGGTACCATTGAACCTCGTTCTGGCACTTTTACCGCTCGTACTCAA
CTTCTGCTCGCGGCTCTTGCTTCACATCAAGGTCCTCAAGGATCTTCGGCATAGGGTCATCGACGCGCCGATAGATCCCC
CTCAACCCCGCTAGGCGTCGGCCATATCCTTTGCCCGCCGAACGCACCACTCGCACAGGCGTTTGTGCGCTGCTATGGCA
TCTAGCAACGACGTCAAGCGAGCGCGTTGCGATCTATGACGCCATCGGTGATAGCGCGTTGAACCGGATCCAGCATTTTG
GTAAGTGCAGGATGAAGTTTGAAGTGAGGCCGGGAGGGAAACGAGAGGCTTGTGAAAAACAAAAGGTTAACCGTTTCCTC
GAAGCGCCTCTGACCATCAAGGCCGAGAAGGGTCTCACAGTCGCTTTCACCTATTTTCTGCTATCCCCGGTCTTAATGTC
CGAATGACGGCCGCGCGGCAATGAACAAAAAAGGCGTGGAGACGCCGTCTCGTTTGTTGCAGTCGTAAACCCTTGGTCCC
TGTACCAACGCCATCTGAATGTAGGTGACAGGAGAGCAATTCACCGAGTCTTCACCCACTCAACACAGTATTCTCCAAAC
CACAACTGGCTGTGCTCAGAGTCCGGATTCAACGCGTTCGCATCTGCCTTTGCTTGTTCAATCCCCCTTCCAGTTTATCT
TCATTCACCGACTCAGGCGTGTCCCAGGAGTCGAGTTCCAAGTTGTTGTCCTCGTCGAATTGACCCCTATCCATGTGTTC
CGCGATGGAGT
>Cluster-2641.10900
AGAGACGAAGGTGATGGAACCGACGAAGGAAAAAGAGGGAGAGCAACGCTGCGGGCTTCCCAAATATACCAATTTTTAAA
CTCCGACGTGACTTCCCGACTTGGATGGAACCAACTCTCCCAGGGCCCGTGCAACCAAAACATTCCCCCTTCTTCCCTGC
CGCCCGCCGTTTCCCTTTTCCCGTTTCATTCCGCAGCCTTTTTCTCGTGCTCTGCACTACAACCGACCGGCGGCTGCCTT
GCTACAATATTCCAATTCGCCTCCCTTTCGCCGTCTCTTTAGGCTAATTGTGCAGTAGACTGACGCGCAGCAGCTCGGCA
AGTATATCGGCCCAAGGGAAAAGCCAAGAAAGACGCTCCCCCTGGCAAGCCACGTTCAACAAGGGTCCAATAATTTGCTT
CCCAACACCAGGCGGTCATCCCAATCCCACCGAGAATGCCCACACCCGCATTCATTGCTTCGCTCTTCACGTCTCGCAGA
AATTGAATATTCCTGTAGACATAATTAAAGAGGACGGAAATAATAGGTAATCTATTTTCGGCACGCGAGAAGTATTTCCC
CGGTGGCCATTCTTAGTTACCTCGCCTTATCGTTTGGTCAGCTGCTCCGCGTCATCCACCCCCTTGCTCCCCTTGCACTC
GGACCCGAGCTTTCCGTGTCCATTAGATCGACATCACAGCTTGCTGCGCAATGGTTCCTGCTCCGCTCTCTCAACTATGC
TCGCATCGCCCGCAGGCCCTCCACAACGTAAGACTTGAACCGATAACGTCGAAGTGGTCGGACACGAGACTTTCACTCTT
GATGCCGAATTTCACAAGGTGGGGCCCAGCGAGGTCGAGAAGAACCATAAAAACCACCAAAGTGCATTGCGTCGTGTGAT
AGACGCGGAGGCTAAGCAAATGGAACCACCAGATAGAGTCAATCCCATATCCATCAGGCCACACAGTTCCGAAACCGGCA
TGATCAGCGTGCCAGAAAGGGTCAACCAAGTGAACGCACGAGCAGCTTTCCGGTATTTCCGGCCTCCACCCCACACCCAC
GAAGTATGGAATGATAAAAGCCCTCGGACTTATCCGGTACCATTGAACCTCGTTCTGGCACTTTTACCGCTCGTACTCAA
CTTCTGCTCGCGGCTCTTGCTTCACATCAAGGTCCTCAAGGATCTTCGGCATAGGGTCATCGACGCGCCGATAGATCCCC
CTCAACCCCGCTAGGCGTCGGCCATATCCTTTGCCCGCCGAACGCACCACTCGCACAGGCGTTTGTGCGCTGCTATGGCA
TCTAGCAACGACGTCAAGCGAGCGCGTTGCGATCTATGACGCCATCGGTGATAGCGCGTTGAACCGGATCCAGCATTTTG
GTAAGTGCAGGATGAAGTTTGAAGTGAGGCCGGGAGGGAAACGAGAGGCTATTTTCTGCTATCCCCGGTCTTAATGTCCG
AATGACGGCCGCGCGGCAATGAACAAAAAAGGCGTGGAGACGCCGTCTCGTTTGTTGCAGTCGTAAACCCTTGGTCCCTG
TACCAACGCCATCTGAATGTAGGTGACAGGAGAGCAATTCACCGAGTCTTCACCCACTCAACACAGTATTCTCCAAACCA
CAACTGGCTGTGCTCAGAGTCCGGATTCAACGCGTTCGCATCTGCCTTTGCTTGTTCAATCCCCCTTCCAGTTTATCTTC
ATTCACCGACTCAGGCGTGTCCCAGGAGTCGAGTTCCAAGTTGTTGTCCTCGTCGAATTGACCCCTATCCATGTGTTCCG
CGATGGAGT
>Cluster-2641.10901
AGAGACGAAGGTGATGGAACCGACGAAGGAAAAAGAGGGAGAGCAACGCTGCGGGCTTCCCAAATATACCAATTTTTAAA
CTCCGACGTGACTTCCCGACTTGGATGGAACCAACTCTCCCAGGGCCCGTGCAACCAAAACATTCCCCCTTCTTCCCTGC
CGCCCGCCGTTTCCCTTTTCCCGTTTCATTCCGCAGCCTTTTTCTCGTGCTCTGCACTACAACCGACCGGCGGCTGCCTT
GCTACAATATTCCAATTCGCCTCCCTTTCGCCGTCTCTTTAGGCTAATTGTGCAGTAGACTGACGCGCAGCAGCTCGGCA
AGTATATCGGCCCAAGGGAAAAGCCAAGAAAGACGCTCCCCCTGGCAAGCCACGTTCAACAAGGGTCCAATAATTTGCTT
CCCAACACCAGGCGGTCATCCCAATCCCACCGAGAATGCCCACACCCGCATTCATTGCTTCGCTCTTCACGTCTCGCAGA
AATTGAATATTCCTGTAGACATAATTAAAGAGGACGGAAATAATAGGTAATCTATTTTCGGCACGCGAGAAGTATTTCCC
CGGTGGCCATTCTTAGTTACCTCGCCTTATCGTTTGGTCAGCTGCTCCGCGTCATCCACCCCCTTGCTCCCCTTGCACTC
GGACCCGAGCTTTCCGTGTCCATTAGATCGACATCACAGCTTGCTGCGCAATGGTTCCTGCTCCGCTCTCTCAACTATGC
TCGCATCGCCCGCAGGCCCTCCACAACGTAAGACTTGAACCGATAACGTCGAAGTGGTCGGACACGAGACTTTCACTCTT
GATGCCGAATTTCACAAGGTGGGGCCCAGCGAGGTCGAGAAGAACCATAAAAACCACCAAAGTGCATTGCGTCGTGTGAT
AGACGCGGAGGGAGCAGCTTTCCGGTATTTCCGGCCTCCACCCCACACCCACGAAGTATGGAATGATAAAAGCCCTCGGA
CTTATCCGGTACCATTGAACCTCGTTCTGGCACTTTTACCGCTCGTACTCAACTTCTGCTCGCGGCTCTTGCTTCACATC
AAGGTCCTCAAGGATCTTCGGCATAGGGTCATCGACGCGCCGATAGATCCCCCTCAACCCCGCTAGGCGTCGGCCATATC
CTTTGCCCGCCGAACGCACCACTCGCACAGGCGTTTGTGCGCTGCTATGGCATCTAGCAACGACGTCAAGCGAGCGCGTT
GCGATCTATGACGCCATCGGTGATAGCGCGTTGAACCGGATCCAGCATTTTGGTAAGTGCAGGATGAAGTTTGAAGTGAG
GCCGGGAGGGAAACGAGAGGAGTCGCTTTCACCTATTTTCTGCTATCCCCGGTCTTAATGTCCGAATGACGGCCGCGCGG
CAATGAACAAAAAAGGCGTGGAGACGCCGTCTCGTTTGTTGCAGTCGTAAACCCTTGGTCCCTGTACCAACGCCATCTGA
ATGTAGGTGACAGGAGAGCAATTCACCGAGTCTTCACCCACTCAACACAGTATTCTCCAAACCACAACTGGCTGTGCTCA
GAGTCCGGATTCAACGCGTTCGCATCTGCCTTTGCTTGTTCAATCCCCCTTCCAGTTTATCTTCATTCACCGACTCAGGC
GTGTCCCAGGAGTCGAGTTCCAAGTTGTTGTCCTCGTCGAATTGACCCCTATCCATGTGTTCCGCGATGGAGT
>Cluster-924.0
CGAAAGGTTCTATAATCAGACAAGCTTCATTTTACGGAAAAGCGAAAAGAGACAAGTGCGCGCAAAACGGGGATCCACAG
CATATGAGAAGAGGTGTCCGGAATACAGTGAGCGAAGTGGGACATCATCGAAAGGGACATGAAGAAGCAAAACATGTGCC
TCTGGTCCGCACGAAGAGTATGGTAAGTAGCCTCATCCCAAATTGACAGAACATAAGCTACAACATACGGGCAGAAGTGG
TCGTAATACGATGCGCGAGGTGGGACACGAAATCGAAAGGGACATCCTCGAGAAGAAGACGGACATGTGTCCCCCCAAAG
TACGAAGCGGATGAGGAGTAGCCTCATCACAAAGCGTG
>Cluster-6497.0
GGGAGAGCAAAAAGAGTGTATAGAAAAGAATGATAGGGTGCTAGAATACTGTAAGGGAAGTGATGACCGAGACACAAAGG
GTATTTATCTGATTTGGCTTCAACGATTCGGTCAGACGGGAACGTTAGCAGTATCAAGGTTGAACCTAATGGGAATGTTC
GCGCCAAAGTCCCCGTAGGTGGCTCGGACGGCACCAGGATCCCCTGAAACGACAAAATAACCGAGGTTGGTGAAGTAAAT
CAGGTACGTTGTGGCTGCCGCTCCGCTAGAATTGATCCATTGGGGAGAGATTTCGAGTGTCGCGACATCGACAAGGTACC
AGACGGCGGACTCCGTAGGCTCACTCGGCGCTCCATATGTAAAGCTTTGGTCGGGGCTGCTGACAGGGGGAGAATACTTC
GGAATGGAAGTCGTCCCAGCAAGGTATGAAATTGTAGCTGACCCAGGACTAAGGTCGTAGTATGGACTGGAGAATCCAAG
CTCAGGGTAACCGCCGTACGGCGGGGACACAAAATTGAGATTTCCAGGTTGAAGGCTTGCGAGCTGAGTTTGGATGACGG
TCGCACTGGCGGGATCTTGAGTAACGCCGAAGTTACCGCCGGTAGCTGCTACATAACCGAGGAATGATGGATTGGAAGAG
TCCGACATGTCGTAGGCACGAATCACTGCTTTGATGGGAGGCGCGCTGGAAGAAAGAGGATTGCTCCCGCCTTGACGCCT
TGTGGGTTTGAAAAGGTTCTTAGGCTTAAGCGGACTCAAGCCTTGTTTGAATCGTTCGGCATTGGTCACGGGAGACGGTG
CTGCTGCCACGAACACAACAAAGAGGGCGAAGAACGCGACGAAAGACTTGAAAATCCCGAGCATGATGGTATCTCGGAGT
GTAACGATCGAGGGGGAAAGAGTGGACTGCCCAGTGCGAGCGATGAACAAGGAGAAAAAACTGCTGCGTGGATTCCAAC
>Cluster-2641.1240
ATTGCCCAGAGCCTCCAATCAGTCCTAGGCCCGTGTAATACCCGCCACCCATTAGTGTATGCCGAAACGCTAATAAGTAG
CATCCTCTTTTTCGGACCACCAGCCTCGTGCTTGCGTATGCTTTGGATGGTTCGGGTTCGCTCGGAGAACTTATTCCACC
TCTTCAGCAGTGCAGTAGTAAAACAGTTGCGGATCAGGATTTGACATGTAAGAATGCGGAAGAGCCACTGGATAGCTTTG
TGGTCGGTGGAGAAGGGAGAGCGATACACGCTCAGGCTGCGGTTCCTTCGATGAGGACGGGTCATGATTTTGGTGGGGAG
AGCCGGGAGAATAGACCGA
>Cluster-2641.1241
TTGGAGGCTCTGGGCAATGCTCGGGACCATGTCCGGTTGGAACGTAGAATTGGTGACTGATTCGCTCCCAAACACCGACT
CTACAAGGTACCCAACCAGGGAAAATATTTGGCGCTTTGCTCAAGCCCATCTAAAAGGGAACAGAAAAGGAGACCAGTTT
ATCGTAGTCTACTCGGGCCACTGCGACGATCAAGGTCTAGTGCTGGCTGATGGAACGCATATATCTCCTCAAGAGCTACG
GGATTGGTTTGTCAAGCCTCTGGTGTCTGGTTCTCTTCTCTGGACGTTCTTCGACTGCTGCGAATCTAGCAACCTGTTAG
GCCTTCGGCATAAGGTCTTGTGCAATGAGAACCAAGGCATTCAATACCAATCTCAAAAGGGCCGGACCGAAAACTGGGAC
CGAGATGCTCGGGGTACAGTGATATGTATCGGTAGCTCAGCCAGTAGGTCCGGCGAAATGAATCTCAACGACCCCACTGT
TCTTCCATCTTTGAACTCCGAACCGCTGCAATGCGGGCCGCTTGCTTGGGCAGCGTACTATTTCTTCCATTTCGTTTGTA
AGGAGGGGGAACCGCTGCTCGCCAAATTTTTGCCCTTTCTGAAGGATGTGCTTGCAAGTAGTGAAGGACAAGAGGCCCAG
ATCACCACATCTACAATTCTTCGGGATCCGGTTTTACCTTTTCTCCGACCTCTCTCTTCAACTGCAACTTCCACGTGATT
TGGACACGTTTCAATTGTTCATCATACTTCCACTCTGTCTGGCGTCTCCTATGACTTTGGCATCTCCATTGGCACTCATC
TTTTCGTTCAATCATCGCACGTTGTACCATGTATTATATAGAGGACTGTCGTTTCTGGGCTGCACGAGAAAAATCGTTAG
CGCCGTCGACTCGCTATCATTCTAGCACACCTATTTAG
>Cluster-2641.1242
CCTTCACAAGAATTTGTTGGGTTGGAAAAGAAAGAGCTGTTATCTACAAGAGCACAAATCACGCTTCCAGTGCATGTGTC
GACGCTTCAGAACAGAAACATCGAACAGCCACGTAGTATGCATGAACATAATGAAGTAGGTGATATACCTCGTAGAATCG
CCCGATAACAAGAGTGAGCGGGACATTGCGATTGGTCACGACACTATTGTAACCGGACTATATGCCCCCATTCACCGGTC
AGGATGAAACACCAGCCGGACGCTAGCATAACTGTCTCCGCTCATCGCATGGAAGAAGTCTCCGGGTCTTCCAGCAAGGA
AAGCCAATCGATGGTTGTCGAGATTCAGAACCGCCGGTAAGTCTGCCATGTGCCCCAGCCTTCGGCGATCTTGAACAGGT
CGTTCCCACTTGGACATAATCTCATAGGTGCGGCCAGCAAGAGCCCAGTTGGTGTGACTGATCTGTCCTCCTGCGAGATT
GGAGCCAATACATGTCTGTGTTCGGTAGAATCAAGGGATATGCGAGGAACTTCCGAATGCACCCAACGGACTCCCAGCCA
TTGATACTTCGTCTCAGTGTTCGTTATTTTAAGCACATGCTGATTCTCGAACGTCACCCGTAGTGCATCTTCCAGCCTAC
TGGTCAACGTTAACTGGCCCTCGACCTCGGTCCCCTTGTTTCGGATATACCAGACGGAAGCCGGGTCCCACCGAGCCTTC
GCGGCCTCGGAAAGCCCCGATGGTAGACTAATAAGCGCAATCTGAATGACGCCTGTATATCCTGTTGGGTCACGTATCAC
CTTTTTCGGTCCGGTTACTGGTGTGGATGCCGAAGATGGTGTCGGCGACCTCACAGTTGTCGTTGCAGCGTCGAAGTTCG
ATTGATAGTTATGATTACTTCTCCCGTCCATGTCTTCGGTGCCAACCCTCAACTTGTGACTCGCGCGGGCCTCGTCCTTT
TCCGAATCCCCCGAGTCATCACTTTGAACGCCGAACTCCTCAATCATTTCCTGCTCGAGAAGCTTCCAGTTCTCTCTGAC
TTCGTCCTCCAGCTTGCTATGCCAGCGAAGAGCTCTCCCAGAATACAGGCTTGAAGCA
>Cluster-2641.1243
CGATACATAATTGGATTCTTTCGGTAGTATATAACATCTAAAATGCAGCTACAAAATAGCCACGACTCTTCCTCAGCTCA
GAACCTTTCTGCAACTCCGTAATGTGATCCCAAGACTGTCCGCCCCATCTATGCGTGCCCGCTCCTCTGGAGACCGAAAC
GCGCGAACCACGCCCCGAGGATAGATACACCGATCATTACTACCCAAACGAGATTACCCCCTAATAAATGCTTGTCGATG
GAGAGGGCGAAAAGTGATGAGACAAATGCTGGTGCTGTGCCTTCTCCCAAGCAATTTGCAGCCGTTGCCAAACCAAACAG
GGCTCCGGCCGACCGTGAGTCTCGCAGTGACTCTTTTACAACGAGCATGTAGGTTGGATACGACATCGCAGCAAACCTTT
GTATTAATAGAATGCAAAGTATAAAGCCCCAGAGCTTGCCCAGCGGTGGCGCCGTTTCCTGTTGCCCAACCGAGGGTAAC
GCATTCCGAATGACATAACCTACGAAAGGCATCATGACGAAGATCACGCCTGATGTGGCGAGACACGCTGCGAGAAGCGG
GACGCTTTTGAACCGTGTATGGAAGTAGGGGAAGATAACGATGGTGCTCGCAATACCGAGCAACCCGACTACGCCGAGAA
CAGCGCCAATCTCTCCAGGCTCACGCTGAAGGCCACCTAG
>Cluster-2641.1244
CCGGGCTTCCAAATTTTATTGACCTCGACTCTCACAGTCAAGTTCCACAGTACGTGCCTTGTCCGAAAGCAAAACAAAAA
TGTCATCATTAGCCCGCTTAGGGAAATCTGAATTATACAATGCACCTAGTCATGGTTCGGAAGATTCCATTTCCTGTCGA
TCAAAGATAGGAGCTATCGTTCAAGAGATACCCACAGAAATCATAGTTATAATTTTTGAGATGCTTGATAAACAGGATCG
CGCCGTCGCGGCTGTCGTCTGTCGCCATTGGAGTGGAGCTGCACTAGACGAACTCTGGCAATCACTCCCATCACTCCTGC
CACTGTTCAAGCTTCTCGGTCCGCTAGAACGTACCGAAACTGGCCACGATCTGCACCCCG
>Cluster-2641.1245
GCTCGGCTCGATGCTCGTCGAGGTTACAACAATCGGCTGTTGGTTGGGCGGAACAGATGATGTTTGCGGGACGGGCTTCA
TGGCACCCTTTGTGGGGTTTAGCGTCAAGGCTTGCCGCGCTGTAAGACGGTTTGCCTCGATGCCAATTGGGTTTGACTCG
ACGTTCCAAAATCTGGAACCAAGGGTTGAGCTTGACGAGCTAGTAGCGGATCCACTCGAGCCTTTTTGCACTTTATGACG
TGAGATGCAAAAATACAGGAGGTTTGAAGCTTCAAGCCAATGATTGGAGGGTTGATGGTATGAAAATTGAGAGTCTTGGG
GCTTCGAGCTGACGATGAGGGGGTTGATGCTATGCAAAATGCAGGATCTTAAGGCTTCCAGTCGAGGTGATTTAAAGTGT
GGAGAACGCTGGGGGCTTTAACGATCGAGTTGTAAAGTGTCATTTAAAAAGATCCTTCACGTTTCTTCCTCACCTCCGCC
AGCTGCTGCGTCTTCCATTCCGGTGCTCG
>Cluster-2641.1246
CTTCCCCCCTCTCCCGCTTTGCCTTCTCCCCCCCCCTTCAACTTCACATCATGTTTGGCTTCGGCTCTCCAGCGTACGAT
CCCAAAGCAGAAACACCGAACCTTAATGGAAAAGTGGCCGTTGTCACGGGCGGGAATGCCGGAATTGGACGCGAGAGCGC
TCGACACCTCGTGACATATGGAGCAAAAGTTTACATCGCAGCCCGAAACGAAACTCGCATCCAAGAGTCTATCGAAGACT
TCCGCAAGAGCGGCGCTTTTGAAAACGGTGGGAGCGCCCATATGTTGCTCGTCGATTTCAGTTCCTTGAAAGATGTCAAA
CGGGCGGCGGACGAATTTGCCAGCAAAGAGCAGAGGCTTGATATTCTCTTGAACAACGTCGGCATGCTCGCGAACCAAAA
AATGGAATACACCAACGAGGGCCTGCAAACACTCTTTGCCATCAATTCTTTCGGCCCTTTCCTCTTCATAAACACTTTAC
TTCCGATTTTGAAGAACACCGCATCGGAACCAGGGTCCGACGTTCGGGTCGTGTCGGTCGCTTCTGGGTCCATTTACTAC
CCTCCTCACATTCCCAAGATTGAAGGCATACAAGACCTGTATCCGACCAAAGGAGGTGGAATGTGGGACGCCATGAAACG
ATACGGTCTAACCAAATTATGCGATGTGTACATCATCCACGAACTCCAACGCCGAATGACTGAAGAGAACGTTCCCATCA
CTTGCCTTTGCGCTGACCCGGGAGCCGTGGCTTCCGATGGGGTGAACAGCAGCCTCCAGGTCATACCGACACCCTTCCGC
CAACTCATCTGGCAAGGCATCAAATTGTCCTTCCAAACACCCGAAGTCGGCTCGTATTCGTCCAAGTTCGCTACGACCTC
GACCAAAGTCGCGGAGGATCGTGAAAAGTACAAGGGGGCCTACATTTTTTCTCCCGCCAAGATTCAAACGGTGAAAGGGC
AGGCGGCGGATGTGGAGTTGGCGAAGCAGTTTTGGGTGCTGGCTGAGAAAGCGTGCGAAGAGATTTTGAGGGATGGGCAG
TTGAATGGCCAGCCGGTGTCGACAACTCTTTGACCGTGTCGGTTGGCCCGCTTTTTTTTCCTTCTCATGCTTCACACTTC
ATCTTATAACAGTTGTCCCTTGGTTGTTCTTTTGTTCAATCTCATCTCAGTAC
>Cluster-2641.1247
GCGGCAGCTTTGGCAGCACAAGCCATTGTAGGTAGTACTGAGATGAGATTGAACAAAAACAAGAGACAATTACTATAAGA
CGAAGTGTGAAGCACTTGAATGGTTGGGAATTATTGGACCAAAGTTAGAAGGCACTGAAACCTGGCGAAGAAAGCACTTG
CTGAGAGGGAAAAAAAAAACGGGGCCAACCGACACCATCAAAG
>Cluster-2641.1248
ACCTCGACTCGACCTTCCACCAACCGGCTCTTCATTCAACCCTCGACTCGCACCACTCTCGCCACACTCAGCTCCCCCAC
TATCAACGTCCAGCCCCTTATCGCCAGTAGGCCAAACAGGTCTCAGCTCGCCTGCTATCTATCGGACTAACATCCAGCAA
CAACTATGATCCTTACGACTCAAGTCGGATGTCTTCTGCTTCGCTACATGCAATTGAGATCGACAGGTCACAAGCGTACC
GACTGTCGTAAGTAAAAAACTTCCGGGTTTAACGTCGTCGTTTTTATATTGCAGGACTGTCGTGGAGGACACCCCTTCTC
GAGACTTCTCAGACTTGGAGATACAATGAGCAACCATCTTTGACGCTCGACGGCATCGGGAACCTGCTTTACCTGCAACG
AAGCAGCCGGTGTTGACTCAAATCACGTGCTTTTCGTTCACA
>Cluster-2641.1249
CCGTCAATTATCTAATCGAGAAGAGCCCACATGATACTTCGCGGGCTCATTCCAGATTGAACGGGATCTGTTGTTGATTC
ATGTATCTACATACGTATGCCATGTACAACGCCTCATGAGTTACTTTCTGTTGGTCGCATTTTTGGTTCTCCGTCTCAGA
GTCTCGACCATCCTTGTTGTTTCTTGCTCGATAAGCAGCCGACCACCTTTCTACCGATTGGGTCTCCCTTTAACGATAGT
AACTGTCCATCATTTTCTCGTTTT
>Cluster-2641.31044
TCTTAATCACTCAGTACCTTCGTCTCTTCTTATACTTTCTAGAGCTTTCACTGTATCTGGAAAGCTGAAACCCGAGGAAG
CTGTTGTGGCTACGCTCTCATCTCTACCCGACGAAGTTGTAGACACTGTTGGTACTGTGTTGCCATACGAGGATTCTGTT
TCAGAGAGGAGGAGAAAGTTGGAGTTCCTTGAAATGCAAGAAGAACTTATCAAGGAGGAAGAGAAACTTAAAGAGAAAGA
GGAGAAAACTAAGAAGGAGGAATCTGTTATCTATGATGAAGATGTGGCTTTAAAGGAGATGACTGGACCTACCTTGCGTG
AAGCACAACAGCTTGCAGAAGAGAAAACAATGGAGAAAAGGGAGCATCTG
>Cluster-4187.0
ATCTCTGCCCAGACTTCCCTTACCTTCTGCCCGTTCAAGCATCGAAGGACTGCCATCAATACTTAGCCCGCAATTCTCTC
TACACAAGTCGAGCACAACAAGTATAGTTGAACAGAAAGGAGAAGACAATGCGTTGTTCGAACGGCCAGCCGCAAAAACA
GTGGGAACTTCCTGGCCCTTACTCTCTGGGAGAGTAAGGGCCAAGTGGTAGACGATATACAAGAAAATCGAAGACACAGG
GCCAGCCCCGCAGGGACCTTGAATCCATCCTGACGATCTGCCTCGGACGGTCCGTGGGACGAGATGTAGTGGTGTAGGTC
TGGTGGCTCCCAAATCACTGAGGCCCTGACGGTTGGTTTGGATCTGGGTTCGGGTTTGGCACCACAGGCTGAAAAGTGTA
TATCATACGTCCACGAACCTCCCCGACGAAGTCATATGTAATTTCGGGCTCGTTTTGCATGACTGCGTGGGTAGTGGACT
GTCGAAGTGAGCACGGAGAGGTAGGGGAAATAGTTTCCATGCTGAGAAAGAGACGGTGACAGCTTTGCATGGATAGAAAT
CTACAGTGGAAGGTTGTGCTATTATATAGCCCTCCACTGAACGCGTGGAACCACAAGCTGGGGCAGTGAACTTGGACGAC
CTCATCTCGCGTTCAGGCTCCGTTCCCGGACTTGGCTCTTCCCCACTCCTTCGGGGTTCCGCT
>Cluster-2641.33466
GGGGAACAGGGACAATGTGGCGCCACCACCCCTCTCGAACGGAGTCAGACAGATTTTCGCAGCAATTGCTTTTCCTCAAC
TGTGTGAAATCGGTCGCAACGTGTTTCAATTCCGAAAGGTGTTATAGCTCCACGGTGCGGTGCGCACTAGACTCGGAATT
GGGGGGTCATGCCGAACCATTGGGTCCTGGGAGTCAAACCAACCGCCACACGAAGAAGTTCACCGCATTATTCTCTAGGC
CCCAACACTTGGACCTGGAGATAGAGACGATATCGGAGGCATCCGTTCCATGGGTCGAGAAATGAAAACCGCCTCCCAAC
TGCCTACGGCAACTTGAAGGTGGAGCCCGCTGCACTTGCTCCTCTCGCCAACCATTTAATAGCTTCCTGGTCATCCGGCT
CCTCGTCGAGCCTCAGAAATCTAAAGATTGCAAGTTTCCTTTCCAATGCCTTTCGGGTTTCTCAAAGACGTAGCAGCGGA
TGTCGATCTCTCAGATGAAGCATATGTAAAGAACGAGAAAGAGCGCTTCGTTCCATTCTCCGTCAATCCGTTCCGAGAGC
CACAGGCTAAAGCGCACGACCGAGATTCAGAAGAAAAAGACGAAGGCGAACCGGCACCAGAGTGGCAAGACATTGCTGGA
GATCTCGCGTGGACGTCCACCTTTTCTTCCTTGACATCCAACACGACCGTTACCGAACCGATCGCAGTAGGTAATTACGC
AGTATTTTTTGGCTTAACGTGGCATCTTTGGGCGACGCAGACGACATACGACATTAAATATTACACAAACGACTGGTGGC
ATCGTGCTCTATTTGTCTCTCAGCTAGCTGTCTATGCGATCCTTGCGGCCTGCTCTGGATCTTTCAACATTGGCTGGGAG
ATCAGCTCCGACACCATGAACATCTTTACCGGCAACGCGACCTCACTCACCGCCGAAGTGATCAAAACCAATGAAGAGAA
CTCTATGGTTAGAAGTTTCATGGGCGTCAACATCATGCTCTTTATTAGTCGAATGCTGCTTCTTGCACAATATCTAAGAG
TACTCTGGTATCGTCGCAAGAGCAAGCAAATGCGGTCGCGACGATTCTACCTCGTTCCCCTCGCCACCCTTATCGCAGGG
TTCATCTTCCTTTGGTGTTTCGTAATCATGAAAGAATGGTCACACAGCAAGTCCACTGCCATTGCGCAGCTCTCTCTTTG
GAGTCTGGCAATTGGCATCCAAGTCCTCGCAGCCGCCGCAACTCCCGACGACGGCGACAAGGTTTTGAAGAAACAAGGCG
ACCTCTCACCTAGACTTTCCACCCTTACAGTCATTATTATGGGCGAAGGGCTCAACGGTATCTGTAGTACCTTTCGGCAC
AGCGTCAATTCTTTGGGCCTCACACCTAAGACTGCTGTACAAGCGCTCTCGGTGCTCCTAATTCTCTACTTTGTTTGGCT
GCTCTACTTCGACGGCTTCCGAATCAAGTTTTCCTCGAACCGAGCTCGTGATGAGATATGGCTGTGGCTGCATTTCCCTC
TGCACCTAAGTTTGATCTTGCTGCTCGAGGGCATCAAGAATATTTTCCTATTCAATAACGTCATCAATGCCGCCGCTCTC
ATATCTCCGGCATATGATGAGGCTCAAAACCACGGAGCCTGGCGGAAACACCCCAAGGCGTTAGAGAATCTGCTACTACC
ATTGAAAATAAGTTGGAGCCAAGAGTTGGCAGACATCATGAACACTGCGAACCAATCCACGGGCGATGCACATATTCCGG
TAAACGCCCAGATTTATCGATGGATTGCTGGTATACTACACAATATCTATCTCCTGTATAATGAGGAACCAGATCCCGAA
GCAGAATCAGAGTTCAACCAATACATAGCGAACAATGACACAGTAATAGTACTCGACGCTTTCGGCGAGAGAACCTTGCT
CGATGGAGCTAACAATCGCTACCGTGAGCAAATGGCGTCCAGTGCTCACTGGCTCGCTGCTGTGGCCGGTACATTCCTCG
TTTGCCTGGCGAGGCTCAACATCATGCAACGCCGGCCAAAGAATCGTTTCGCTTGGGGTTATTCGCTCAGCAGAACCGCA
ATCGGATTGATTCTCATTCTTATTGGAGGTTCCACCAGTAACATCACCCATAATTTGAGGTGGATCCAGTGGATCATCCC
TACTGTCGCAATCAGCTATTTTGCGGTTGTGGTGATTGATTGGATCATCCTCTATTCCTCAATCCACTCAATAAGAAAGA
AAGAAGTCTTGTCCAGAAACCAGCTTACTACGAAGTGTCTCTACGATACTTGCAAAGGCCTAAATTCGAGACAGTGCTCA
GAGCTACCTTCCGATCAGTCGGGACGGAGAGATGTCGCTGGGTCGAGCTCCGCGGCCGGGACCCCCGACTCGGACATTGA
ATTGGACCAGCTCCACAAACAGGCGACGAGAGGAACCTCCAGTGATCCGACGAGGCAGTCCCTCCTCGGAAAGGATGGCG
AAGGCGTTCCCTGAAGGACGCCCACGCACCCGCACCGACTCCTTGTTTTATATGATAGTCATCTAATCAGGCTTATTACG
GATCACCCTGTTACTTTCTCTTAATGTACTTGTTGCACTCCTAAAATTAATCTCCCTGACTCTCGCGAATGTAATGCTTC
TCTGTGAGGCTCTTGTCTCACGTGCCCGGA
>Cluster-2641.39479
GAGAGACGTCAGGGTGAAAACAGAAGAGACGAGGGCGGTGGCAAGCTTCATGATATTCGGCGAGAGTGGCGGAACTTTGC
GGTGATTTGTCGCGAGAAGAGGAACAAGGGACTACAGTAACCTTTAAGAGAATTGGGGTCTCGAGCGGCGTTGGGTAGCC
GCCCGTGGGACGCATTCCCATATCGCGATTCGTTTCGCCGGCCTTCCTTTCAGAGGCGCTTATACCGACTTTTGCCCGCT
GCGCTTCACTCAAACAAACCGGCGTGTTTGGACAACGCCGAATTCGCGTCACAACAGCCAGAAGAGCCATCCGGAGAGCT
GTTTTGCCTTGTGCTTGGTAGCAGTGATGCCGCCAGTTCGCCGGAAACCGGCATCGAACTGTTTCTGGTTTATAGAAATG
AGACCCTGTTAGACGATATTGCCATGTAGGGTATAATTTCCGTGAGTAGCGTTCATGTAAGCAAAGACAACGTGCCCGTC
TCGGTAACTCTCTCTATCAATGACGTCACGCTGATTACAACTCCCTTTTGATTACACTAATTTTGACGTGTATACGCAAG
AAAAGCTGCTGAATCGAGTACTCACGAAGCCTATTGGGTACTTTAAGGGCATTTTGTGCTAGTTTTTCATTGGCTCCTAG
CAGACGTTTGAACCGTAGGCGGCGACCTGCAGCATGTACCCCACACTGAAT
>Cluster-2641.33467
TCCAGGTGCAATCCCATTGACCCTAATCTCATAATCAGTACCCCATTCTAAGGCCAAAGACCTTGTGATACTATCAACTG
CAGCCTTTGCAGCTGAGGAATGAATTTGATACCACGTTGCAGGATAATGCAAAGTTGCACTTATGTTCAAAATGAGGCCA
CCAGTGGATGAACCCTTCCCTTGTCCTCCCTTTTTTAGAAATTTTAGAGCTTCATGGCACATTGTGAAAGTGCCAACAGA
ATCAATATCCATCACTGTCCGAAAACCATTAGGCG
>Cluster-2641.39478
GAGAGACGTCAGGGTGAAAACAGAAGAGACGAGGGCGGTGGCAAGCTTCATGATATTCGGCGAGAGTGGCGGAACTTTGC
GGTGATTTGTCGCGAGAAGAGGTGTGCGCAAATTCGCCAAGCATTACTTTCCTGGATCTGGAAGTGGCGGATAACCTATC
GAAGTACTTCGAAGGAACAAGGGACTACAGTAACCTTTAAGAGAATTGGGGTCTCGAGCGGCGTTGGGTAGCCGCCCGTG
GGACGCATTCCCATATCGCGATTCGTTTCGCCGGCCTTCCTTTCAGGTTTGCCATTCGGACAACGGGTTTATTATCGCCA
AGCTTTTCTTCCATAGTACTTGATAGAGGCGCTTATACCGACTTTTGCCCGCTGCGCTTCACTCAAACAAACCGGCGTGT
TTGGACAACGCCGAATTCGCGTCACAACAGCCAGAAGAGCCATCCGGAGAGCTGTTTTGCCTTGTGCTTGGTAGCAGTGA
TGCCGCCAGTTCGCCGGAAACCGGCATCGAACTGTTTCTGGTTTATAGAAATGAGACCCTGTTAGACGATATTGCCATGT
AGGGTATAATTTCCGTGAGTAGCGTTCATGTAAGCAAAGACAACGTGCCCGTCTCGGTAACTCTCTCTATCAATGACGTC
ACGCTGATTACAACTCCCTTTTGATTACACTAATTTTGACGTGTATACGCAAGAAAAGCTGCTGAATCGAGTACTCACGA
AGCCTATTGGGTACTTTAAGGGCATTTTGTGCTAGTTTTTCATTGGCTCCTAGCAGACGTTTGAACCGTAGGCGGCGACC
TGCAGCATGTACCCCACACTGAAT
>Cluster-4618.0
GAAAAAAACAAAAAATTTTAGGTTGTCGACTTTAAAAAATGAAAATTGGGAGTCGCCACCAATCTTTTATTAAGGTGTGA
TTGGATCACCTAAAAAAAATGGCTTTGGTCTACGAGTTTTAGAAAAACGGATCCGGGAGTCAGTTACGTACGAGGAAGGA
TTAGCACCCTCGTAACGCCCAAAATTGGTACCTAGTTAATTAATTAGTGTCTTAATGTCGAAAATTTAAAAATATGATCC
TTAATAAAA
>Cluster-4618.1
GAAAAAAACAAAAAATTTTAGGTTGTCGACTTTAAAAAATGAAAATTGGGAGTCGCCACCAATCTTTTATTAAGGTGTGA
TTGGATCACCTAAAAAAAATGGCTTTGGTCTACGAGTTTTAGAAAAACGGATCCGGGAGTCAGTTACGTACGAGGAAGGA
TTAGCACCCTCGTAACGCCCAAAAATTGGTACCAAATTGACTATTTGATGTCTTAGTGTCGAAAGTTAAAAAGATTTTAG
GATAAGCTTGAATGATGAAATTTGCAAAAGGATAACCAATCGTTCAAGTCATGTAAAGAAATCGAGTCCCAATACGTTAG
GGTACAATTCCTTATAATTCCCCAAACTTGAATATCACTTTTATTTTATACGAAAATCTTCATTTCGAGAAAGTAACATG
CCACACCCA
>Cluster-2641.10010
GTTTCTTGGAGGCATGTTATCACATCCTGCCGAGCGCTACCCAACCCTTTTCGGGAACATTGCGCTGCTGCGAGAACGGC
CCTTCTTTCTACCGTGCTTGATATCGGTTTTTATAACTGTAGCGACAATTCTGGTGGCAACTTTCTTAATGGAAGAGACC
CTTCCAGAACAATATCAGGGAAAGGCAAGGGAACAAGCCGCTCTCCAAGATACCCTGGTTGAACCGGCCACATCAAGACA
AAGCGCACTATTTGGCCTCTTGGCCGACCCCGCCGGCCGCTACGTCGTTCTGACGGGCTTCTGCGTGTCGTTCTTAGCCA
TCGGTTTTAACGTTGCCTTCGTCCTCTGGAGCTATATCCCTCTTTCTCTAGGTGGCCTTCAGCGT
>Cluster-2641.10011
TCTAGGTGGCCTTCAGCGTGAGCCTAAGGAAATTGGTGCAGTTCTCAGCGTAGCCGGGGTGCTCGGCATTGCAAGCACCC
TCGTCATATTCCCCTACCTGCATCAGCGGTTCAAAACCGTCCCACTTCTCACAGCATCTCTCGCCGCGTGGGGTGTGGTA
AACGCTCTGGTACCCCCAGTTAGCTTTGTCATTCGGAAGGTGCTACCCCAGGTGGCGCAACAAGAACCGGCACCGCCACT
GGGTAAGCTCTGGGGCTTTGTATTTTGCATCCAACTGACGCAATGGATCGCTGCGATGGCGTGGCCCGCATACATGATCT
TTGTAAAAGAGTCAATGCCAGACTCGCGGTCTGCCGGTGCCCTGTTCGGCTTAGCAACGGCCGCGAATTCCCTGGGAGAG
GGCACTGCGCCGGCTGTGGCCTCATCGCTTTTTGCTCTCTCCATCGATAGGCACTTATTAGGTGGAAATCTCGTTTGGGC
GGTGATGATTGGAATATCGATCTTCGCGGCCTGGTTCGCGCGTTTCGGCCTTGGGACTAGAAGCTGGCGCGCATGAGACG
GGCTGCTATGGAACGTCAGTAAAGTTCTGAGCAGCCATGGAGTAATATCGGCCCAGCGGCCGCATTTTTGTTGTAGAACT
ATCTAGAGGGAATTCGGCAGCTTAGATTGTGGGGCGGTTTTGTG
>Cluster-2641.31045
AAAGAACACGTAGTGGAGAAGTAAAACAGACTGCGGAAGATCTTGATGAATTTTTGAACAAGGTCAGGACTGGTGCTCGT
GTTTCCAATGAGGAAATTTTGAACTTTGCAAAACTTTTCAATGACGAGCTAACTCTGGATAATATAAGCAGGCCAAGGTT
GGTCAATATGTGTAAATACATGGGAATCACACATATTGGGACGGACAAATATTTACGATTTATGCTTCGGAAGAAGCTGC
AACAGATAAAGGAAGATGATAAATTGATTCAAGCAGAAGGTGTGGAGTCCCTTTCAGAGGACGAGCTTCGTCAAGCTTGT
CG
>Cluster-2641.29952
AGGAGGTTCGGGTTCGATTTGGATCAGTGGGGCGGGCTTCTCGGGCGTGGTATCGGTGGCTTGCTGATTGAGAATAAAAA
TGAAGTGCACTAGGTAGACATATAGCTCAAATAATATAGAGGAAACGTAACGTGTGAAGTAATATATGCGCGTTCAATGC
AGCAAGACAAACCTTATCAGGAAGGAGCGCCCGCACCAGCACCCGAAGAGGAAATGAAGCGACCAAAAAATATGTAAAAA
ACGAAAAGTATAAAGCGCCCAGCTGTCAATCCCAGCAACCTAGAGTAGCTTCCTCATCAGTCGGATTGGTCGGAGGTGTA
CGTTGCTCCATTTGATGCAGTTACCCGTCGAGGTCGTTTGTTTGAGGTAGGGCCGTCAAGAGGTCCGACAAAAGTGACAT
AGAGCGTCCGGACTAGCATGGCAGGCATTCGGGACACTTCGAACTCGGTGTCGCCGGCCTGGTTTTCGCACAGCGGTGTA
TCGCCCACACCTGACTGAATCATCTCGATGGCACGTTCAAGTTGGGGACCGCTGAGCTTGTGGATAGCTCTGGAGAGTCG
GTGCTGTTCTTGAGGTGTGAGATGTCGTTCGGTTCTCTCTCGCGCCTCTTCTAGTTCGACTGCACTACTCTTCCGCTTCT
GCGCTGAAGACGGTTGTGGCGGAGTAGGAAGCGTGGGGCGTGGCGGAGCTGGAAGCGCGGGGCGCGGCGGAGCTGGAAGC
GCGGGGCGTGGCGGAGCTGGAATCGCTATCGGCGGTGGACCTGGTTTAGGTGAAGGTGGTGGCAGTACGGATGGAAGGAG
AGAGGGCAAAGGCTTGCTGCTCGTTGGAACAGCTGGGGTCGCTGGCGTAGAAGAGCTGACGGAAGCGGCTTCCACGGGAG
ACGAGGCCACAACTGATTCTCGCTGTGTTGCAGAACCCTCTCGCGAGAAACGATCTATCGATTTGCGAGGCTCAAGACTC
GGTCGAGAAATCTTCAGGCTCTTCGCGCTGGTGTTGGTCGTACCCTTCGACCCCTTCGGCATCATCTTCCACTTCTTCTC
AAATATATCCTTCAACTGCTTGGCACAAGCCTGAGCTACACTCCCAACTGGATTAAACTTGTTGCAGTTCCAAACAATTT
GGTCGAAGTCGGCCCGGAACGCTTGTGGATCAGGATATTTTCCCGAATCGAGTTTTTGCTTCATGACTGCCATGCTCATG
GGTTTGTCGATGACCTTGTGGTATCCGGGTATGTCTTTTTCAGAGACGGGGTTATAGAAGAACCATGCAAAGTTGGCGAA
CTCGGGCTTGTATAGGTGATCGAGGATCTTCCCGCAATAACGAAGCTGTTGGGCGAGAAGGTCTGCGGATGCTGAACTAG
AGTCGGGAGGAAGGGATGCGTTGTTGCGTAGAGCGGGTGTTGGGGCTTGAGAGCCATCGTCGTCAGGTGAATTGGCGGCT
AAAGGTCCGGTGTCATCTGCGGAAGGCATTTTCTTAAGCAACTTGTTAAATATCGCTTCGACACTTTGGGCCATTTTGCT
GATTGGGTGGGTGTCGCCGTTGAAAAGATAAGAATTTTGGAAAACTTGGTTGACGTCGGCTATCCATTCGTCGGCGTTTC
GATAGGGCTTTGCTCCCCCACCCTCATCTAGCCCGGTTGCGAATAATTTCCTCTCGATCGTTGCAAAGTCCATAGGCCGT
TTGACGATTTCCGGATAGTGGGGTATTCCGAGAGCCACTGGGTCGACCCGGGCCAAGAACGGGGCGGCATTTTTGTGCTT
CTTCAAGGTTCGCATAGTGTTACAAGCAAATTTGTACTGCATTGATGGCCATCCCGAAGACGGCCCACCTGAGCTTGACC
CTTGGCCTTGGGAGTTGTATGAACTCATTTTATAGAGTTTTGGGCACCGTTTTCGCCCGTGTGGTGTACTGGTAAAGGGC
CCTGTGGTGGACTTGTGTGCAAACCACCTGTTGATTCGGT
>Cluster-2641.10012
GCTCGTTAGAAAGCTAGAGATGAGCAGAATACAGATCTGAGATTGTAATATTGAAGCCATTACAGATAATCGATTAATCG
AGGCATTCCGATCGGGCCTGTTCAAGTGTTTCGTGCTACAGCTTGCACCTGTTTGCTTCAACATTGAAGGGGAGGCAAGA
TCGTGTGAAGTCAGGATTGCTCGCTACGCTCGCAACTACCCAAACAAGATTACCGCCTAGTAAATGCTTGTCGATGGAGA
GCGCGAAAAGTGATGAGACTAGAGCCGGCGCCGCGGCTTCTCCCAAGCAATTCGCGGCCGTTGCCAAGCCAAAAAGGGCC
CCAGCGGATCGCGAGTCCGGCATTGACTCCTTTACGACGAGCATGTATGCTGGATACGCCATCGCAGCAAACCTGTTTGT
CAATTGGATGCAAAGTACAAACCCCCAGAGCTTGCCCAGCGGGGGCGCCGTTTCGTGTTGCCCAGCCTTGGGTAGCGCCT
GCCGAATAACAAAGCCAACGAAGGGTATCATGGTGTAGGTTACACCGGACGTGGCAAAGCACGCCGCGAGAAGTGGGACG
CTTTTGAACCGTGCATGGAAGTAGGGGAACATAACGATGAGGCTTGTAATACCGAGCAACCCGACCACGCCGAGGACAGC
GCCAATCTCGCCGGGCTCACGCTGAAGGCCACCTAGAGAAAGCGGGGTATAACTCCATAGAACAAAGACGGCGTCAAACC
CGAAATCTACCACTTGCACACAGAAGCCCATGATAACAATGTAGCGGGCGACCGGGTCAGTCAAACGACTAAATATTGTG
TTTTGCACTGATGGAATCGGTTGAACCAGGGTGTCTTCCACTACGCCGTCCGTAGGGGATGGAGCTCCATTAGAAGTGGC
TTGTTCAATTTGGTTTGCCTTGTCCTGGGGTGGAAGGGTCTCTGTCATCAAGAAGGCTGCCGCCAGAATTGCAGTAACGG
TTATTGATACCGATACCAAGCACGGTAAAAAGAAAGGTCGGTTCCGGAGCAGCGGGATGTTTCCGAAAAGGTTTGGGTAG
CGCTCGGCAGGGTGTGATAACATGCCTCCAAGAAACGGACCGATAACCGCGCCTATATACCAAATGACCTCTAACAGGGG
GAATGCTTTACTTTGGTTGGTCTCATCCGTAATGTCACTAATGACGCAGTGAATGACAGCGACATTCCCGCAGAGCGCCC
CACTGAGTGCACGGAATAAAAGCAATTGCCACAGTGTATGCGAAAGACCAAAGCAGAATGTCGCAACCGCTACACCGGAG
AGCCCAATGAGGATGACAGGTTTACGACCGATTCGATCAGAAAGACTACCCCAATACACGATGGTGCACAGCTCAACCAG
TGCAAACAAGCTATCGATCATGCCAGAATACAAGCCGACTCGCTTCGGCTCTGCGATCCCCAATTCTTCCACCATCTAAT
TCCACGGAAAGTAAATGAGAATGGTGTAGAAGTGGAA
>Cluster-3890.0
GGGTAGGTACTGTGCCACATGTTGTCAGGACGTGTTGCACCAAAGACTCGCGTCCAGACTGCCGCATATGCGTATAAAGG
CTTGATGGATCCTGTCGGCGAACTCAGCTTCCGATAAGCGATCCATGTATCCGTAAGGGGTGAAAAAAGGAGAATATTTT
CAATTGCGTTGGACCATGCCGGATTCGGCATCGGCGGCGAACACAGCGTCAG
>Cluster-2641.20758
GCCGTCTTTGACATCGACGCCCTGTCCAATGAGGCCCCTTTCCGTTCTCCAACTCCCGTAGAGACGAGCTGGACCGAATC
CAAACCTTGACCGAAGTGACAGCCTTAGCCCCTTCCTCCACATGTTCTTCAGCGCTCCGTTGATATCGGTGCCATCGAAG
AGAAGGAAGTCTTGAAGCGTACTTGCGACGAAAGATTGTTACCGAGCTTGATCGTAGCAGTCGAAT
>Cluster-2641.20759
TCTGTCTTGAAGCCAATGATTATTGTAGCGAATGTCCATAGAGACTAATACTCAGGTTAGATCGAGAAAACAGGACGGAA
AACAAGGAAAGGAAAGATATGAAGTGACAAACAAGATAAATACTCGAAAAGAGCGACAAAGAACAGGTTTGAACGACAAA
TCAAATAAAGGATTGACACCTAGGTGGCTTTAGGACATGGTGATCCCTTTTGCTATTCCAACACGGACGAAAATACGCCT
GACTGCCTCTCTGACCTCTGGTGCAAGGTCCCTAGCTAGAAGTTCCGTGGCGAGGGGATAGATGGCAGGAAGATAGCGAG
AGAACGAATGTTCGTCGAAGGATGCAAAGCCATTCAGCACCTCGGCGATGACAGGCGTCCATGCCGCTATGTTCTTCGCT
TGGGTATCCATTCGAAGAGTATTGAAGTCTTCCACAACACCCAATCCCAGCGGGACGAGTCGTTCTCCAATCTGCTGGTG
TAGAGCAATATACGCGGGCCGCTTATCATAGTACATCCTCGACAAAACATTGACTAGAGTGGCTGCGCTGCTCGACTCCT
GCTTCAGAAGATTTGGCAAGTGTTTCATGAAGCCGACTTTCCACAGTCCGGTCCTGAGTTCCTTATCTGCGTTGAAGCTC
CGGGCAAATTGATAGCTGTGATCCAGAACCTTCATAAGATGAAGTAACTGGTCAGGCGGAATGGTGTTGTAGACATCATC
ATTGTGCAGCAGCTCGTTGGTGGTCTCGATCAGCAGTAGCTGTAACACGCATTTGACAATAATCTGCTTGAAGGTTCTTC
GGCGGTCTGCAATAATGTCTCCTGCTGATTGGCGTTTCGCTGCTTTTGAAGGGGAAAGGGGTGCCGGGATGAGCTTGCCA
TTTGGGGTATCTTCTTGGTCGGGCAAGGGGTTCTCGCCGATCTCGGCTCGCAGGCTTTCGTCGAACAGCTGATGGGGTGT
GGTGGTCTTGAAGAGACGAACGAACGTCTTGACGACAGACTGCCAGCGGCTTGGGCTGAGCTTTTTCGCGTTGTTCTCTA
ATAGTTGTTGGAAGCACGATGTTCCAATACGCGCCAAGGTGTCGTTTTCTTGACAAATGCAGACACACAGAAGGTCCAGA
AGGCCGTCCAACGTTCGCTCCAGAATGTCGAAGTAGAAGGTATAGAGGTCGATGAGATTCCTCAATGCCTGGATCATTGT
TGTCGACAACCAGACGCTCATATCCTCTTGCGTTGAAAACCGCGACATTTCCTGGCTTGAACGAAGCACTGCGAATATTC
GGAACAGGAGCTCTTGGCACACGGTGTCCCAGAAATCAGGACGGAATGTGGACCCATAGGTCTTGAGAGTGGAGAACAAA
GAGTCGAGAGCTAATCGTCGAACCTCTAGATCCTCGCCTTCCATTATGATGTCGTAGAAGCTCAGAAGGACAGGGTACCA
GAATTTGATCATGGGATCATCGGCTGGCGGGACAGCGCCGTTCGCTTCCGCAGGAGGGCCTGTTGGAGTTTCACTCGGTC
CTAGCTGGGTCTCTGGAGTGTTAATCATGGTAGGGACGACCCCCCGGAGCATTCCGATGGCCAGTAAGCTGATCTTTTGG
TATTTGCTGACTTTGCAGAAGTCCGTGATGCATACGGTCAAGTCTGCGAAAGCCCCGTAGCGAACGATCTCGGTGAAGTG
CTCCTTGTTTAGCCTAGTCACAACTTCAAACGCCATATTTGCGACACGTTCTGTGAGAGATTTCGACGCAGCGGAGAACA
CGCCAAACATCGTCCTCCATCCGGATCGGATGTTGTGGACACGCAGTTGAATCATTTGTTGCAGACATTGAAGAATCATC
TCTCGGACTTCAGGGTTTTGATTGTGGACCATGGTATACTCGAAAGGCTTCAAGAAATCCTTCTGGAACTTGAAGTGCGC
CAGTTCCTCCTTCTCAAGGAAGCGCATAGCAAGTTGTCGAAGGGCATCGAGAGCAAAGAAGGCTACGTGCGGATTTGTGT
GGGTGCAAACCTGGTTAAAGTGTTCCCCAAGGATCGTCCACATGTTCGACCACTCTAGACGGATGCGGTTCATGTTGTAA
TACGAGATGTCGACCAGCTTCTGCAGACTAAACATTCTTGGGTGTTGGGAAGTTCCGGACGAAACGATTTCCTCCCAAGA
GACATCGCTGAGAGCTTGGACGAAGTCGACGATAGCGGTTCCTGATAGGTAGTGACTGAGCGAGAAGACCATATCGGCGG
CTACCGTAATGTGAGTGGAACGGCTTTCGTTGGCCAGATCTTCCGCAGGCAATCGCTTCATCTTGCTGGGTCCCCCCCTC
CCTGCACCACTTGCCCGACCGGTGTCCGGAACATCAATGCCATTGCTGATCAGTTGCATGCGCTCCAACTGGCTCACGCA
TGTCAACACCTCGTGCCACGATCCTTTGAGATGGTTGCCCTCGGTCACAGCGATGTCCAGCAAAGCCTTGATTGCCTCCA
TGTTCTTCGCTTTCATCTCGCCCAAATTGTTCAGGAATGTGAACTTGGCTAGAGTGGTGACGAACGCGTTTCGCTCCAAC
TCAAGATCGAAGACGCAGACGATTCGAATTGCGCTCTTGAAACCGTCCAAACAGAGCTCGACAATCTCCAGATCGTCCGT
GTCCTGCAAGGGACCCGAGATACCCGCCAAGAATGACATCCATGCAACTTCGAACATGGGTCGGACGTGGACCGAATGCG
AGGCACTGAAGAACTGTTCGCTGGACTTTGAGCCTTTCTTTTGAGCTCGCATCATTGTTTTAAAGAGAGCCTCGGTCTTA
TTCGCCATGCCAGTAGACTGCATCACGTACGCTTCCTTCTGAAGGTCCCTTCCCAGGGCCAAAGCACCCAACCCCGTTGC
GGGAACTGGTGCGTTGAGAATGGCAGCTTCGACTTCGTCCTTCATCCGAATCTCATTGTTTGATATTTCGTCGAAGATGG
AATTGAGCAGCTCTTCGGGGAGGTCTGAGCCGTCGTTGATGCCTGCGTTGTTCCGAAGGAAACCTTGTTTGTTCATTCTG
TTCTTGACCTGGGGGTTGTAGAGATCGGTGTTGAGCATGATAGTCGAGTACGCCAGAACGTATGCGGTATCGGCGTTCTT
GAAGACCGTCGTCGGATTGCCATCCATATAGCGTTCGGCGAACTTCAACATGAATCGATCGATCTTCTGCGCCTCTCCGG
GTAAACGGAAGGACTGAAGGAACATCCGAAGGGCGTCCACGAAAGGCAGCTCTTTGAAATCCAGTATGTCGACGAAGGCG
TGCATGGTCGCGATGTTTTCTTCGTCTCCTTCACCGAGGTATTCTCCGATCATGGCTTTACTCAGACCATCGGTTTCTTG
GAGGAATCGCGCGACATCCGCAGGCTCGCTACTCTTAATGAAGCCGGCGTCGATGAGGAATTTGATGCCACGTTTGGGCT
TAAAGTTGAATTTCCGAATTCCTTCAAGGAGGGTTGTCTTTCTTTGCTTCGCCGTTTCGAAACGACCCGGGTCATCTGTC
AAATCTGGTGTGGAGGCACCTCCCCGGAGGCTGCGCAGCGAATTGGACCGATCAATG
>Cluster-2641.10013
GCTCGTTAGAAAGCTAGAGATGAGCAGAATACAGATCTGAGATTGTAATATTGAAGCCATTACAGATAATCGATTAATCG
AGGCATTCCGATCGGGCCTGTTCAAGTGTTTCGTGCTACAGCTTGCACCTGTTTGCTTCAACATTGAAGGGGAGGCAAGA
TCGTGTGAAGTCAGGATTGCTCGCTACGCTCGCAACTACCCAAACAAGATTACCGCCTAGTAAATGCTTGTCGATGGAGA
GCGCGAAAAGTGATGAGACTAGAGCCGGCGCCGCGGCTTCTCCCAAGCAATTCGCGGCCGTTGCCAAGCCAAAAAGGGCC
CCAGCGGATCGCGAGTCCGGCATTGACTCCTTTACGACGAGCATGTATGCTGGATACGCCATCGCAGCAAACCTGTTTGT
CAATTGGATGCAAAGTACAAACCCCCAGAGCTTGCCCAGCGGGGGCGCCGTTTCGTGTTGCCCAGCCTTGGGTAGCGCCT
GCCGAATAACAAAGCCAACGAAGGGTATCATGGTGTAGGTTACACCGGACGTGGCAAAGCACGCCGCGAGAAGTGGGACG
CTTTTGAACCGTGCATGGAAGTAGGGGAACATAACGATGAGGCTTGTAATACCGAGCAACCCGACCACGCCGAGGACAGC
GCCAATCTCGCCGGGCTCACGCTGAAGGCCACCTAGAGAAAGCGGGGTATAACTCCATAGAACAAAGACGGCGTCAAACC
CGAAATCTACCACTTGCACACAGAAGCCCATGATAACAATGTAGCGGGCGACCGGGTCAGTCAAACGACTAAATATTGTG
TTTTGCACTGATGGAATCGGTTGAACCAGGGTGTCTTCCACTACGCCGTCCGTAGGGGATGGAGCTCCATTAGAAGTGGC
TTGTTCAATTTGGTTTGCCTTGTCCTGGGGTGGAAGGGTCTCTGTCATCAAGAAGGCTGCCGCCAGAATTGCAGTAACGG
TTATTGATACCGATACCAAGCACGGTAAAAAGAAAGGTCGGTTCCGGAGCAGCGGGATGTTTCCGAAAAGGTTTGGGTAG
CGCTCGGCAGGGTGTGATAACATGCCTCCAAGAAACGGACCGATAACCGCGCCTATATACCAAATGACCTCTAACAGGGG
GAATGCTTTACTTTGGTTGGTCTCATCCGTAATGTCACTAATGACGCAGTGAATGACAGCGACATTCCCGCAGAGCGCCC
CACTGAGTGCACGGAATAAAAGCAATTGCCACAGTGTATGCGAAAGACCAAAGCAGAATGTCGCAACCGCTACACCGGAG
AGCCCAATGAGGATGACAGGTTTACGACCGATTCGATCAGAAAGACTACCCCAATACACGATGGTGCACAGCTCAACCAG
TGCAAACAAGCTATCCTATGAGCAAGATCGGGCATGCGGGCTTGAGCCGGACTCCGATAAGCTTGCGGGTGAGTCTTACG
ATCATGCCAGAATACAAGCCGACTCGCTTCGGCTCTGCGATCCCCAATTCTTCCACCATCTAATTCCACGGAAAGTAAAT
GAGAATGGTGTAGAAGTGGAA
>Cluster-2641.20750
AGGCTTCCCGTTGTGTTGTCCAGTCCATTTGCAGATCGACTTTTCTTTCCACCTCCTCCTTCTCTCTGCTCCTCCTCCTC
CTCCTCTTCCCTCCTCACCGCCCTTCCCGTTCTCTACGCCCGAACCACATTCTTTAAGCAGCTCACCATGAAGTCTGTCC
TTGTTCTCTCAGCACTCCTTTTCGCTCGGGCCGTTTTCGCGCAGGACTCCCTTTCTTCCTCGTCGACCCCCTCCCCTTCC
GCTTCCGACAGCCTCGTATCGGTCACGCCCACCGACAGCTCCAGCACCGCGTCCTCGACATCTGATAGCCTCAGCGCAAC
CGTGACTGGCTCATCATCTTCAGCGTCCCATACTGGTTCCGCAAAGGCAAAGGGAACTTCGTCCAGCGCTCCTGCTGCCG
CTGCTACTGGAGCAGCGTACACGATCCCCTCCGGCATCTCGTCGGGCTGCAACAAGTTCATGAAGGGCCTCGACACGAAC
GATCAGCTCGGCACTTGCATTGCGCCTCTCCTGAAGGCGACCAGCTCCTTCTCGAACGGGAATCAAAATCAGAACAGTCT
CGTCTCGGCACTCAATACTATGTGCTCGGCCAATCCATGCTCCGACAAGGACATCCGAACCCTACTGACCAACTTCGGCA
CCGCCTGCTCGGACGAACTCGATCCCTCGTCCGGAAACGACTCTGTCAGGGATGCCTACGATATGCTTTATGTCATGCAG
CCCTGGCAGGGTGCTATCTGCTCGAAGGATGATAACGGAAATTACTGCGCCCTCAACGGCTCATCCAAGGCCGCCAACGC
AACTTCCTCTTCCGGTGGTTCCAAGAAGCGCGCCGACCAAACCGTCTACGCTCCCGACACTGCGGCCTACCGTGCCAACG
GCGTCATGTATCTGGGCATCCTTCCCTCGCTCAGCGCCGCCTCTCTCTGCACCCCCTGCACTCAAAAGGTTCTTGCCGCC
TACGCCAAATGGGAAGCCACTGTCCCCTACGCTGCGGGCCTGTCCAACAGCCCCATGCTCGGTGGTCAAGGTGACCTCTG
GACCCAGACCAAGCAGAAGTGCGGTGCTTCATTCATGAACGTCGTCACCTCGTCGGTCGGAACCGCGAACGCTGAGGCCA
ACGCAGGTGTCTCTGCCACCCAAGTCGGTGTCAGCAGCGCAGTTGCTGGCGTCTTCGCCGTCGCCATGGGCTTCTGGGTC
GCTCTCTAAGAGACCAATGACGTCGTTTTCTCGGCTATTCTTTCCTCTTTTAAACGACGTTTCCCCGCGTTGGTCTCATG
TCGTGCTTACTGTTCTAGATAGTCAAAGTCCCTGGTGCCGTACGTTCTCCTACATTTGGAATTTCGTTTCTGCATGATAG
CATCGAGTGTCCTTATTCCAGTCCATTATACTCTCTCAATCTTGTTCCATTTCTCTATCATTCCTTCTTGGCCTTAGTAT
ACCCGTTCCCATTTAAAACAGCTGTCAATTCCTTTTGCTTTTCCTGTGGATTAGCTGTTTTAGTCCGTTTCTCCATTTGC
TAACAATGGAATTCTTTTCGATGTGCACCTTTTGAGAGTTGTTAATAATTTATTAGCCACGGCCAAAGTCGTGTCTGAGC
TGCCA
>Cluster-2641.10014
ATACCAGGTAAGTATAACATAGCTCTGACTCTATAGCTCACTACTTTTCTAGGTTCCTGGTGATGGGTAGGCCCAATTGC
AAAATTTTCGAACACAGGTTTATTATGTAAGCTTTAAAGCCGTCGTGCTGAGGGGTGTTCTGAGGGGGTTGACTTGGGTT
GAGGCCGGCACCTCCCTTTGAGTCCCTCCTGGTTCACAACCCTCGCCATCACCGTGCTCGACCCTTGACATCGCCGCGCT
CGACCCTTGCCACGGCCATTCTCGAACATCGCCACCGCTGTTCTCGAACATCGCCACCACCGTTCTCGACTCTCGCCATC
GCCACCACTGTTCTCGACTCTCGCCATCGCCGTGCTCGACTCTCGCCATCGCCGTCGCCGTTCTCGACCATCGCCGTCGC
TGTGCTCGACCTTCTCCGCCGTTCTCGACCCTCGCCGCCGTTCTCGACCCTCGCCAC
>Cluster-2641.20752
CGGGGAACCACCTTGTCGAACGCTACAGCTCAATCTTGTTCGCCCAATTCACCTATCCGATCAACACTACTCCAGCTATA
CAATCGCAATCTTATGCCTCGTGTTGCTCCATCAGCGTCGAGCAGTTCTATGCTCAAACGGTACCAGGCTTGCCACAGAT
GTCGCAAACGAAAACTCGTATGTCGTCGCTGACGGAATGCGCGCTGACAATGCAATGCTAAAGGACCGACATATCCTATC
AGAAATGTGATGGAGAAGAACCTTGTTCCAACTGCCAAAAGGCTCATGCACATGCTGTCAAAATCGATCCTGTCACCGCC
CCTTCTGAACCGTCTTGCACTTATGATGACCCCGACCTGAAATCGATCGGACCTAAAGCTCGAATTGCGACTCTTGAATC
TGAGAACGCCGAGCTACGGGACTTACTTCGGATCGCGAACGCGAAGCTTGCAAAATGCTCCTGCGGGGCTTCCAATTCAG
GTCCGTCCTCCGAGATGGAACAAGGTGTGAACTCCGCGTCGCTGCCAGACTTTGGGTCAACCTTAGGCACAACGCCCGCA
GACTGGGATCTGCCAACCGTTCAACCGCTGTCGACCTTGAGCGTCATATCCACTTTTATCCCACCTTTGAA
>Cluster-2641.20753
GAAAAGGGTAAAAGTGCAAAACATTTTTCACAGCAAACAAAATTGTTTGTTCTGCAGATAACAAAGAGAAATAGATGCAC
TAACAAGAAATAAGAAGGATCGAAATCTTCGAAAGCAATTCCACAATTCAGGCAGGCGTTGCAGGTGCAGATCAAGAGGA
TGCGCCGCTGCGCAACACCTGACCACCTTTCTTTGGCTTTCTCGCTGCAATCTGGGTCTCCGGCTCTTTCTTGACTGGTT
CTTCCTTCTCAGACAAGATCAGTTCAATGTGGCAGGGAGATGACATATAAGGGTTGATTCGACCGTGAGCGCGGTAAGTT
CTTCGTCGCTGCTTCTGTGCTTGGTTCACCTGAATGTGAGAAATATAGAGAGCATCCACATCCAGGCCTTTAACATCAGC
ATTGCTCTCAGCATTTTTAAGCAAATCCAGTATGAACCTGGCAGATTTTACTGGCCAGCGACCCTGTCCATTTGAATGGC
GAGCCTTGGCTTGGGCGGTTCGCCCTACACCCCCACAATACCTCCTGAAGGGGATGGCTTGTTTGTGGGCAATAACATCT
TCAAGATACCGTTTGGCTTTAGCCAAAGGTAACTTTCTGAGAGCATGAGCAGTTTCCCTGGTATTCTTGAAATGAACCCT
GAGGTCCCTGCCCATAGCTTTCGCGGATTTGGTGGGGTTCGAGGATTCCCTCGAGTATTTAACCATGATGGCTGGCCGGA
>Cluster-2641.20754
GAAAAGGGTAAAAGTGCAAAACATTTTTCACAGCAAACAAAATTGTTTGTTCTGCAGATAACAAAGAGAAATAGATGCAC
TAACAAGAAATAAGAAGGATCGAAATCTTCGAAAGCAATTCCACAATTCAGGCAGGCGTTGCAGGTGCAGATCAAGAGGA
TGCGCCGCTGCGCAACACCTGACCACCTTTCTTTGGCTTTCTCGCTGCAATCTGGGTCTCCGGCTCTTTCTTGACTGGTT
CTTCCTTCTCAGACAAGATCAGTTCAATGTGGCAGGGAGATGACATATAAGGGTTGATTCGACCGTGAGCGCGGTAAGTT
CTTCGTCGCTGCTTCTGTGCTTGGTTCACCTGAATGTGAGAAATATAGAGAGCATCCACATCCAGGCCTTTAACATCAGC
ATTGCTCTCAGCATTTTTAAGCAAATCCAGTATGAACCTGGCAGATTTTACTGGCCAGCGACCCTGTCCATTTGAATGGC
GGGATTTGGCTTGTGCAGTACGGCCTACACCGCCACAATACCTGCGGAATGGTATTGCCTGCTTGTGGGCAATCACATCC
TCCAGATACCGCTTAGCTTTGGCTAGAGGCAGTTTTCGGAGAGCGTGGGCGGTTTCCCTGGTATTCTTGAAATGAACCCT
GAGGTCCCGCCCCATCGCCTTCGTAGACTTGGTAGGGTTGGACGGTTCTCTCGAGTACTTCACCATGATGGCTGGCTGTA
TATATCTCCGTCGAGCGGAAGGACGGGCGCCGCAGCCTAA
>Cluster-2641.20755
ATTATCCCCATGGATCCACTGTTCGCTTCCAGCAAACTTCTCTTCTACCATCCCCCCTCCTCTAACTAACAAAAAATCCC
ACTCGAAATCTACTCTATCAAACAATAATGGCGACCTTATTAACGCTGGTTCCAGATAGTCCCTCGACGGCATTGGTTAT
CCCACCGGCCGATAACGTGCCCCAAGTGGATATTTCCTACTCTTCTTTGCGGAGATTGGTGTTCAACCTGAGAGATACCT
TGAGAACGCAGTTGGGAGTCCAACAGGGCGATGTTGTGGCGATGAGCGTCGTTAACAGCGTCGAGTTTGTCGTTGGGTTT
ATCGCTACTGGAGCTGCAAGAGCCGTCTCCGCACCTCTCAACCCAACCTACTCTTCAAACGAAGTCGAATTCTACTTGGG
CGACACGAAACCCGTCCTCCTGCTCCTCCCACCTCTATCAAGCCCTCGCACCACCTCCGCGGAACGTAAAGGAGCCGAAC
AGGCTTTGGTCGCTGCCAAGAAGATCGGAGTGCGTACGGCAGAGTTTTACGTTGATGACCAGGGAGGAGTCCATGTTCAG
GTGATTCATGAAGCGCCGTCCGCGAAGACGAATGGAGGCCAGGCGAACAACCAAGACCCTCACCCGGATGATGTTGCCCT
TGTGTTGCATACTTCTGGAACGACCGGAAGACCCAAAAGCGTGCCGCTGACGCATCATAATTTGTTGACTACGACGGGAA
ATATCGTCCAAACGTATTGGCTGACCCCCGCTGATCGGTCCTACCTCGTCATGCCCCTCTTCCACGTACACGGTCTTCTC
GCGGGTCTCTTATCACCTTTACGCTCCGGCGGCAGCGTGGTCATCATCGACAGGTTCTCCGCCACCCGGTTCTGGAAAGA
CTTTGTGTCCACCAAATCCACTTGGTACACAGCCGTACCGACGATCCACTCGATCTTGCTCAGCACCCCGTTACCGAACC
CTCTGCCAAAGATCAGGTTCATTCGAAGCTGTTCGAGTAGCTTGAGTCCGACCGTGTTCAAGCGGCTGGAAGAGACGTTC
AAAGCACCTGTTTTGGAAGCGTATGCCATGACGGAGGCTGCTCATCAAATGACTTCGAACGACTTCTTGTCAAGAATTCC
CGGTACGGTTGGAGTTGGTCAAGGCGTCGAGATCTCCATTCGGGACGACAAGGGCAGAGAGCTCGCTCTCGGAGAAAGGG
GTGAGGTTTGCATTCGCGGAGAGAATGTTACCAAAGGATATTGGGCCAACGAAAAGGCAAACAAGGAGAGTTTCTGGGAA
GGACGGTGGTTCAGGACCGGTGACCAAGGGTTCAAACAAAAGACCTTCCCTCACCACGTCGAGCTCACCGGTCGAATCAA
GGAATTGATCAACCGCGGAGGAGAAAAGATTTCACCCCTCGAAGTCGACAGCGCGTTGCTTTCCGTGGACGGCGTCAAGG
AAGCGGTCTGCTTTGGAGTGGAGGACGAGAAGTACGGCGAGATCGTTTGGGCGGCGGTGGTTCTGTCCAAGCCCGATTCT
GCGGCTGAGAAGAGGATTCAAGCGGCTCTAGCTGGCAAGATATCCAAGTTTAAAATCCCTCAGAGGGTCATCGTCGTCTC
GGAAATTCCCAAAGGTCCGACCGGCAAGATTTCGCGCAAGAACGTCAAGGAAGTCTTGTTCAAGAAATTCAAGGACGACA
AGCCCAAAGCAAGACTGTAGTAGTAGTAGTAGCGGCGTGTCACTCGTCGGAAATGCAGTAAGAACTTGCTATTGGCTACA
CCGGGATGAGGTATTGGGGGACACGAGGAAAGCGGCTGTCATGGAGCTGAGACCTTGAACGAGATCGTCTTGACCTCTAA
CGAATGAGTGTTGACGAGAGCCAAGCAGCCAGTCTGGGAGAATTTGGGCAATAGAATGATCCGCGTCCGCTGACCGTTGT
CGCCTTCGGCGATATCAGTCTGAAATTCGGGTTGATTCCCCAAGACGTAGATATGCGGACACCGTGTGATTATGAACGGG
TCCTCATTCATATACGGGTAACACCAGAGCGTGTCAGGTGCCGTCGGCGCCATGTGACGCCAAAGTAGCGTCCGTGTGGC
CATTTCCAACCGAGTCGGGGATTCGACGTATTTGTATATGTCTTCGATGGTCTGTCCAGATGCGGCAAGCATCTCGCAGT
CCCCAATTCCGATCCACGTCGGATTTGTCTCGCATACAAAGGCTTCTTTGCCCTTTGACGCAAGCTCTTTCCCAAACATC
GGCCGAGGTAGAGGTTGCTGCGGCAGACTTGTTCCCGTCGGGTCACTTGTTCCAGGTAGTATGTGAGTCGGCAAAGCGCG
GGAGATTTCAGTGAGAATGGAAGACAGGTTGTATAGTGGGGTTGGGTCGTATTTTGTTTTGCTTGCGTTGAAACGTTTGG
CTTTGATGTCATCTTCCTCCTCCAATATGATAGGAACAACGGAATTGCCCAGAATAATGAGACGGGATATCTGAGAGCTG
AAAGATTGGTCCTCAACCCCTCCTGCTTCACCCAGCAAGAACTCGATAAGAAGTTGCCTCGAGGTTTCTAAGAACTCCCC
ATCTGCTGCTGTACCGCTGGTCAAACCGATCTCCAAGCCGGAAACGAGCGCTATCCACTCTCCAGAGGAAGCCGAAGCTG
GTTCTTCATCGACATCCATTTTATCGGACTTGGACGACCCGCCAAGGGGTGATTGCGGTGGTAGTCCCGCGAAACAATAA
TCTACGACTTCAAAATCTCCTGAAGGAGTTTCCATCCCTAGGGCCCCAATGATAATACCAGTCACGATTCCAGCATTTGC
AATGACTTCGCCGACCAACTTCACTCGACCACTCTCGTCTTCAAGCGTGATGTAGTCGTCATCGCTGAAGTATTTGGCAG
ATGGCGGAGCAGCGAGGTTGAATTCGTCTTTGACGATGTCATCCAGAATACTGGGTTTCAACCGCATATCGATGTAAACA
GTCCCAATAACATAACAAAGGTTTCCCTTCTTGATTTCAAGTACTCGAGGGACATGTTGTGGTCCGCCTGGTGCGTTTGC
CCATTTGGCTCGTGCAACTTGGGAAACAGCCTTCTTCAGCTCATGTAGTCTCAAGAAGTAGATCGACGAGTATTGATGCG
AGTACGTCTGCGTTTTTGCGTCGAGTATGAACGAGCTTGTCAGATCGTCCAGCGGAGTGAAGTGCGTTGAAGGTCGTGTG
GTAGGTTCTGAGGGTACTGGTATTGGTTCCATTATGCTTTTGGGTTCGACGCGTCTCTGCAGCAAGCAACAGCTGGGTTG
TT
>Cluster-2641.20756
TCTTGATCTTGACTGCCACTCGAAGTACCCTACGAAAAGTCCGAATGTCTCGGACACCCGTTTACTTACATCTATCGGAT
CCTCTAGACTCCTTAGAGGATCCTGAAGAGCGCTTCGACCCTTCTGTTCGCCAACGGTCTGTTCTAGAAAACCGAATTGA
GGAGGCTTTACAAGACAGTTATAACGGAGTCTGCTTGAACATCACCAACGACGAATGGCGAAGAAGATGGACATCTCTTT
GTCTCACGACGCCCAGCCCTGCGGAGGGAGGATCAGCATCGATTCCACTTTCGGACGAGCTCAAGGAGCAACAGCGAGTG
GCTGAGCTTTGGAGAGTTTCGGACGCTTTCAACAAGTCCGAAGTAAACATAACAAAATTAGAGGAGGCCGAGAATACCGT
GGGCCTCGCCTCTGAGTGGTTGGAGCTTGACTCGCCCGATGAGTGGGTGCGACAAGACTCGGAACTCGCTCTTCGTCAGG
AATTGGCGTACGCCAGTTATCTCAACCTCTCCACGGTGGTGTTACCTCCCCCTCGAAATCGACAGCATGTTTCAGACTAC
GCGCGTGCGATTAATGGATGTTTCGCAAATAGTCCATCGGTAATAAGCTCATACGTTTACCTGAGTATTCGTATACCTTT
GTCGGGTATTCGTAAGGCTGGCCGATCAGGTTCGATTACGCCAATGGGTTCCAACTCGACAGCGACTCCCGTCCCGACCG
AAGCCGATGTCAATGAAATTTGGGAAATGTGGGACACCATACGTACTATTTGCGGCTATAATCAACGCCTCAGCGTCTCC
TTGGATCTTTCATATCCGGTGCCTCCGTCCCAACCGCTCCTAGATCGGTGGAATTCTGAGCCAATACGATACATATTTCT
TCAAGCTTCTGCTTTTGTTGCCAACGGTCGGGGGTATCCTGTTTTGCCAAAAGCGACACAGGCATTCTTTCGGGACATCG
TAAAGCATCATCCGGGCGTTATACTCTCGGGGACTGAAAAGGGCCTTCATCGAACTGGAGGCCACACTGCATATCAACAA
TACATAAGATATCTCGAAAAGACGAGCCCCTATGTCGTGGCTTCCGAAACTCCAGGAACAGTGGAGAACTTTGCGATCGG
CTATTGGGACTTTCTTCAAGCGCCCCTTCAGCCTCTGATGGATAACCTGCAAAGTAGTACTTACGAAGTATTTGAACGCG
ATCCTGTAAAGTACGCCAAGTACGAAGAAGCAGTTTATCAAGCTCTTTGTGATCGCCCGGACGACAGTTCGACAGTTATT
TGCATCGCCGGCGCAGGTCGCGGGGGGCTGGTTTCTCGCTGCCTTAAGGCGATTGCTCGTTCAGGCAGGACTGCCACTGT
ATATGCAGTCGAGAAAAATCCCAGCGCATACGTGACGCTCCAAGAGAAGCGGGACACCGAATGGGCAGGGGCTGTTCGGT
TGGTCTTTGGCGACATGAGGGTTATAACGCCTCCAGAAAAGGCCGATATCTTGGTCAGCGAGCTTTTGGGTTCATTTGGC
GATAACGAGCTATCTCCAGAATGTCTCGACGGGGCCAATCGCTTCTTGAAAGATGATGGCATATCCATCCCGTCGTCCTA
CACTGCCTATTTGGAACCGGTGTCATCCTCACGGCTCTTCAAGGATGCCAGCAATTCTCTTAACGACGTCAAGGGCGCGG
AGACGCCGTATGTAGTCATGTTCCAAGCGGTCAATGAACTCTCCGCCGAGCCGCAAGAATGTTGGGAATTTCAGCATCCC
AGACAGAATGCAATCCTCGACCAAACAGGGCTTCCCCTAACGAACAGCCACAACACGCGTTCTGCCGACTTAACATTTCA
AATTCCCCAGGCGGGTATCGTGCACGGCCTTGCTGGTTACTTTGAAGCAATTCTATACGGAGATGTTGGGCTCAGTATCC
ATCCAGATCGCAAGGATGATATCTCGCCGAACATGCTGAGCTGGTTCCCATTGTTTTTCCCTCTAAAGGAGCCGATATAT
GTCCCTGCCAAGGCTGAACTTGATGTTCATATTTGGCGCTTGACCGATAAGCGAAAGGTCTGGTATGAATGGTTTGTTGA
AGCATTCTACCCTACCTTGGTTTCCTCGACGGATCCACTGGGTTCTCCGTCTAGCGTGGCGAACCACTCGGAACTCCATA
CTCAACCTCCCCCAAGCCCGATGGTAGACGCGCCTGGTCTGGCTCCTGAAGGACGCTTCGCAGAACCGAGGGAAGGAGAG
GGAGTGATAGAGATGCGCGTCAAAATTGGCCAAAGCTCGTTGCATAATCCCGGCGGTCGAAGCTCTTGGATTGGACTCTA
ACTCCTTTTGTATGGTTTTCATAAAGTTGTCGAATTGAATGCATTTTACCCAGCGTGGCTTCGAACCTCCAAGGATTCAC
GG
>Cluster-2641.10015
AACCATAGAACCATCCAATATAATTCAATATTCTACATAGAACTATCTAACAATGCAAGGCAGGATGCTTCACACATAAA
TCTAAACATTTCATCATGAGAATTGGAAACAAGGGTGATGGTTGAGAACGGTGGTGGTGATGGTCAAGGACGGCAGCAGC
AATGAGAGAGAACTGTGTGAGGGTCGAGGAAGTTGCGGGCAATGTTGAGGATTTTGCCAGCGATGGTCGAGAATGGTGGT
GGCGGTGGTGGCGATGGTTGAGAACGGTGGTGGCGATGTTCGA
>Cluster-6181.0
GCTGCATTCTATGAGGCCTATTATGTTAGTAAAGGTGTTAAGATTATCAAAGGTACAGTAGCTGTTGGATTCGATGTTGA
TTTGAATACGAATGTGAAATCAGTGAAACTGGAAGATGGAAGAGTTCTTGATGCTGATATTGTTGTTGTGGGTGTTGGCG
GAAGACCTCTTACAACACTTTTTAAAGGCCAAGTGAAAGAAGAGAAAGGAGGAATAAAGACAGATGGTTACTTCAAAACT
AGTGTTCCCAATGTGTATGCTGTTGGAGATGTGGCCACATTCCCGTTGAAGCTGTACAAAGAAATGAG
>Cluster-2641.10016
CCTCCCCCCTCCTCTGAGCTCTTCAACACTGTACTCAACCCCACAAACTCCCACAAGCTATTCACTGATATCAGGAAATT
TTTGAACGGCACAAGTTTATTATGTAAGCTTTCAACGCCGGCAAAGCAGTCATGCTGGGGGGGAGTTGCCAAGGGGTTTG
ACTTGGGTTGAGGCCGTCACCTCCCTTTGAGTCCCTCTTGGTTAACAACCCTTGCCATCGCTGTGCTCGACCATCCCTGC
ACTTCTCGACCCTCGCCACCGCCATTCTCGACCCTCACCGTCGTTCTCGAACATCGCCACCACTGTTCTTGACTCTCGCC
ATCACCGTTCTCGACTCTCGCCACCACCGTGCTCGACTCTCACCACCACCGTGCTCGACTCTCGCCATCGCCGTCGCCGT
TCTCGACCATCGCCGTCGCTGTGCTCGACCTTCTCCGCCGTTCTCGACCCTC
>Cluster-2641.10017
CCTCCCCCCTCCTCTGAGCTCTTCAACACTGTACTCAACCCCACAAACTCCCACAAGCTATTCACTGATATCAGGAAATT
TTTGAACGGCACAAGTTTATTATGTAAGCTTTCAACGCCGGCAAAGCAGTCATGCTGGGGGGGAGTTGCCAAGGGGTTTG
ACTTGGGTTGAGGCCGTCACCTCCCTTTGAGTCCCTCTTGGTTAACAACCCTTGCCATCGCTGTGCTCGACCATCCCTGC
ACTTCTCGACCCTCGCCACCGCCATTCTCGACCCTCACCGTCGTTCTCGAACATCGCCACCACTGTTCTTGACTCTCGCC
ATCACCGTTCTCGACTCTCGCCACCACCGTGCTCGACTCTCACCACCACCGTGCTCGACTCTCGCCATCGCCATTCTCGA
CCATCACCATCACCGTGCTCGACCATCACCATCACCGTGCTCGACCATCGCCATCACCGTGCTCGACCCTCACCATCGCC
ATTCTCAACCCTCGCTGCCGTTCTCGACCCTCGCTGCCGCCATTCTCGACCCTTGCCGCCGTTCTCGACCCTCGCCACCG
GCGTTCTTGACCATTGCCACCGGCGTTCTCGACCATCGCCACCACCGTTCTCGACCATCGCCGGCAACATCTTCAACATC
GCCTGTGACATCCTCAACCCTCACACTGTTCTCCCCCATCCATCCTTGACCATCACCACCACCATTCTCAACCATCAGCC
TTGTTTCCAATTCCCATGATGAAATGTTTTGATTTATGTTTGAACATCCTGCCTTGCATTATTAGCAGATAGTTCTAGAT
AGAAAAATTGAATTATATTGGATGGT
>Cluster-7444.0
AGATAGGGTACCCTGTGACCGCCCTGGAACTCCTTACTACAGCTGCCATGGAAATGGAGAGCCAAAGGCCAATCCTTATG
TCAGAGGCTGCTCCATCATCGCTGGTTGCAGACAAGGTAGCCCTTAATTACCTTCAAAGTATGGGATGCATTTTTTTTTA
TTTGTTCTCTTCATTTGATCTTTCGATTGTAAGGAACATTTATCAAGAACTTTGGGAGATCATGAGAAGAACTGTTCAG
>Cluster-2641.7978
TGGCCGACCTCCAAATAGGTCCAGTGGTTTTTCGCCGACCCATCCAAAATATCTGCCAATGGAGAGATCGAGGTGTTCGA
GGAACGGGGTTGTTAAGGTGGCGATCTCCTCTAGCGTTTGATCGGCCTCTCCGAACGCGAGTCTCACTTCTCTCCAACGG
TGGGCGTGCGGAAGGATAACATCCAGGAATGCGTCCCGCTTTGCTGGCTCAAATAACCAAGAGGTGCATTTGATATCT
>Cluster-2641.7979
TCTCTGTTGTGAGTGTGCGTAACTCCACCGTTTCAAGAGCTAGCATATGAACCGGATTTGGAGACAAAGTGCTAACGCCA
CCCGAAAAGGAGACGTCAGATATGGACAGGGACTCCAGATCAGGACATGCGGAAAGGACTGCCATGAATTGGTCCAGCGA
TGGGCCCAGAAGGCCGATCCGTGATATGCTGAGCAACGTGAGGCGGCAAAGAATGGTTGGACTCCAGGGGACAGGGATTC
CTACTAAACCTAGCTTTTGTAGCCTTGGAGGTGGCCGACCTCCAAATAGG
>Cluster-2263.0
TGACACCAGGAGATACGTCCAGCGCCGCGCTGGTAGCATTGATGAACCAGTTTAGACCAAATGTGGGATCGCCTCGGGTG
CTGAACTTGACACTCAGTCCAGTATCGGTCCTGCCAGGCGTGGAAACCGAAAATTCCATTTTCTCAAGTCGCAATGTCAC
CGAGCGGACCCCGATTATGTTCCCAATCACATGTATGAGGTGATTAAGCGAGGAAGCCGAGTTCGGATCCCCTATATCCA
GATGGAGTCCTTCAATGACTACGCTCTTGCACCGCGGGAATCGCATCCTACGGACAAGAAGGTCGGCGTTGTAGTCGGAG
TGAGAAATGTGTAAAGTCGATAGGTGGGGGAGAAGGATGGGCTCGTTGGGTATTGAGAGCCTAGTGGATTCGTGGGTTGG
TGTCACGTTACCGAGAGAGAGGTATTCCAGTTGCGGACTTCGTTCCAAAATTCGTAGCAATTGCACTTCGGAGGGTCCCA
TGAAGCGGATATTGGCAATGCTGAGGTAGCGAAGGCGCTGGAAGTTCACCCCTCCCCAGACTAGTATGGTGCCGTCGAGT
GTAAGTCTCTCCAAATTGCAAGGGTCGTTGGGATCAAAAAAGTCGAGGGGGGAAACATCGTGCTGGTAAATTCTGCGAAA
GCTAAGTTTGCGCAATTTGGGCGCGACTGCATTCCCTAGTTTCGGCCATTCCTGGGGTCGGTGCTCGTCGGAAAAGATAA
GCTCCACATCCTGCCATCGATGCGCCTCTTCACATATTGCGCGCTGCATTTCCCCAACGAAGGGCTGGATGCATCTGATA
TCCAGTCCTACTGACTTGAATAGACCTCGTGCCCAATTGAAGTACTTGAGTCCTTTGTAAGACAGGTCCCATCGAGTCCA
CAGGGATGGGGTGTTGAGCAGAACTTGTCTCCACCAGCGGCATACCATTGATAATTTTGCTCGGACATCCCCTCTGCGCC
AATCGTCGAATCCCACAATAATCTCTTGGAGGATTT
>Cluster-2263.1
CGCAGGAAGTAATACTATTTATAGACTACCCAATTGTCCGAGCCCGTCCAAGATCTGTTGTTTATTTTGAGGTCCCCTCC
AGGAATCGCAGCCCGGATCTCATCATACTCTGCATCGCAACGACGACCTTGCAGAGTCCAGTCAGTATAACTATTAACTG
ACACGGCTTGTAGAGGTGACGTTTCGATGACTTCCTGGCTTGAGCTGGTCCGGTTCCGACGAAATACTACTTTGCGAAGG
GATTCCAACTCCGACATGGTATTTACGTGGCATCCTAATACCTCGAGTCTGGGGAAAGTGTGTCGAATCTGGTCTCCGAG
ATCGTCGAGGCAATCTAGAGGATTGCATTTATCGCCTTGGGGCAGGCCGTAGAGAAGTAGAGCAGTAATACTCCGCAAAA
GCCCTAGACTCGAGATGATCTGCATCGTCCGGTCATATGGGAAGCAGGAATAAAACATCACGATG
>Cluster-2641.7974
AAAGGACTGCCATGAGCTGGTCAACCGATGGGCCTAGGCGTCGAATTTGTGACATGCTCAGTGTAGTGAGGTGGCAGAAG
GTGGTCGGATTCCATGTGACAGAGATTACTCTCAGATGCAGTTTTCGGAGCCTCGGAGGTGGCCGACCTCCAAATAGGTC
TAGTGGCTCTGGGCGGACCGATGTGGGGTGTTTCCCAACGGAGAGCGAGAGGTATTCGAGGAGTGGCATTGGTGAGGTAG
TGATAATGTCCAGTTCTTGATCGGCATTCCCGAGCCTGAGGGTCACATCTCTCCAACGATGGGCGTGCCGAAAGATCTCA
TTCAGGACTGCATCCCGCTTCTCTTGCTCGAATGAGGTGCATGCAATTTCCAGGGGAGCACTTCGAGACTTTTCTAAAGC
CCGAATGATCTGGGCGCCCGACATCGTCCCTTCATCGATCCTGGCCCAAAGGGATGGTGTGGTGTCGACTAGGCGGTTCC
AATAGTGACACACGAGCGAGAGGGTAACGTGATTGGAGGAGGAGACCATCCCCCCGTCATCATCAAGGGATAGAGTGAAG
ATATCGACCAGAAGCTCGGGGGGTAGGTTGTTGATCTGG
>Cluster-2641.7975
AGATCTGAAATCCTTATCTGTCTCCGAGGTCTCCTTTTTCGGCGGTGTCGGCATGTCCTCTCCAAATCCAATACATATGC
CAGCTCTCGAGACGTTGGAGTTGCGCATGCTCACAACAGAGACCACGAACATGCTTCTCGCCTCCATCAACGCCCCAAAC
TGCAAATCTGGTGAATTATACTGCAACGTCCTGGGCGATCCACTTCAGACGCTCTTCACCTCGGATGTCTCCCATTTCTT
CGATCACATCCGTTCCAATCCCGGTGCTGCCTCAATCACTTGCGACTTCGATATATTCCACATAAATCGGATGGGACCAT
GGATCATAAATTTTGA
>Cluster-2641.7976
TGGCCGACCTCCAAATAGGTCCAGTGGTTTTTCGCCAACCCATCCAAAGTAGGTGCCAATGGAGAGATCGAGGTCTTCGA
GGAACGGCGTTGTTAGGGTGGCGATTTCCTCCAGTGTTTGATCGGCCTCCCCGAACGCGAGGCTCACTTCTCTCCAACGG
TGGGCGTGCGGAAGGATAACATCCAGGAATGCGTCCCGCTTTGCTGGCTGAAATGACCAAGAGGGGCATTTGATATTTAG
GGGAGCATTTTGAGACTTTTC
>Cluster-2641.7977
CCACCCGAGCTTCTGGTCAATATCCTCGCAAATACCATCGATGATGACAGGCCAGGTTCAATCCGCTCGGACCACGCTAC
CCTGTCGCTCGTGTGCCATCATTGGAACAACCTCGTCGACACCACACCACCCCTTTGGACAAAGATCCACGCAGGGACGA
TGTCGGCGGCAAAGATCCTTCGGGCGCTAGAAAAGTCTCAAAATGCTCCCCTAGATATCAAATGCACCTCCTGGTTATTT
GAGCCAGCAAAGCGG
>Cluster-2641.7970
AACAGAGATCACAAACCGACTCCTTGCTTCCATTCGCGCGCCAAAACACACATCCGGAGAGTTGTACTGCGACGTCTTGG
GCGATCCACTTCAGACGCTCTTCACCTCGGATGTCTCCCATTTCTTCGATCACATCCGTTCCCATCCCGTCGCCGGCACA
ATCACTTGCGACATTGGTATATCCAGCATCAGTCGGACGGGATCATGGAACGTAACGCTTAGCGTGGAGAACATAACATT
CGCCAAAAATACCCTAATCTGGTTATCCTCCTCGGCTCCGATCCGAATGTCCATACATGGTCCGCATACGCTATTGGCCG
ACATTCTGCTAGTCGTAGCTGACATAGAGCCGCTGTGTCAAATTAGTT
>Cluster-2641.7971
CCGACCATTCTCTGCCACCTCACTCTTCTCAGCATATCACAGATCTGGGACCTAGGTCCATCGCTCGACCAGCTCATAGC
AGTCCTTTCCGCATGCCCAGACCTGAAATCGTTATCTATTTCCGAGATCTCCTTTCTTGGCGGTGCCACCATGTCGTCTC
GAAATCCGATGCATATGCCAGCTCTCGAGAGGTTGGAGTTGCGCATGCTCACAACAGAGACCACGAACATGCTTCTCGCC
TCCATCAACGCCCCGAACTGCAAATCTGGTGAATTGTACTGCCACGTCCTGGGCGATCCACTTCAGACGCTCTTCACCTC
GGATGTCTCCCATTTCCTCGACCACATCCGTTCAAATCCCAGCGGCGGCTCAATCACTTGCTACCACCGTGAGTTCGACA
TCAGGTGGATGGGGCCGTGGAACATTCAACTCCGCGTGGAGAACATAACACTCGCCAGAGAGAACCTGATCTGGTTATCC
TCGTCGTCTCCGATCCCGATCCAAATAACCATACGCAGTCGAAACACGCGACTAGCCGAAGCTCTGGCGGTCGTAGCTGA
CATGGAGGCGCTGTATCGAATATCCTTTGGATACGAAGTTTTGGCTTCAGATGCGCTCACGT
>Cluster-2641.7972
GGAGAACATAACATTCGCCAAAGAGACCCTAATCTGGTTATCCTCGTCTCCGATCCAAATGGGTATATATGGTCTGAGCA
CGCCACTGGCCGATGTTCTGGCGGTCGCAGCTGACATGGGAGCAGTGTATCGAATCGATTTTGGATACGAAGTTGAAGGT
CCGGTTTCAGATGTGCTCACGCTTCTTGCAACTTGTGGTTCGGCGCAAGTCAGTCACCCGAGTGAGTGGCCGTTCCCCGG
ACTGGTGGAAATGTCGATTGCAAGC
>Cluster-2641.7973
ACCTCACTGTGCTCAGCATATCACAGATCCAGAACCTGGGCCCATCGCTCGACCAATTCATCGCAGTCCTTTCCGCCTGT
CCAGATCTGAAATCCTTATCTGTCACCGTCGTCTCCTTTCTGGGCGGGGCCAGCACGTCCTCTCCAAATCCCATATATAT
GCCAGCTCTCGAGACGTTGGAGTTGCGCATGCTCACAACAGAGACCACGAACATGCTTCTCGCCTCCATCAACGCCCCGA
ACTGCAAATCTGGTGAATTGTACTGCCACGTCCTGGGCGATCCACTTCAGACGCTCTTCACCTCGGATGTCTCCCATTTC
TTCGATCACATCCGTTCCAATCCCGGTGCTGCCTCAATCACTTGCGACTTCGGTTTATTCTACATAAATCGGATGGGACC
ATGGATCATAAATTTTGACGTGGAGAACATAACATTCGCCAGAGATACCCTAATCTGGTTATCGTCGTCGTCTCCGATCC
AAATGA
>Cluster-2641.23229
GGGCACCAGGCAAGAGCACAGCGGATATAACTGCAGATGGGTACCACAAGTACAAGGAAGATGTCAAATTCATGAGTGAT
GTTGGGCTTGAGGCTTATAGATTCTCCATCTCCTGGTCTAGGATTCTCCCAAATGGAAGGGGTGCCGTCAATCCTAAAGG
CCTGGAGTACTATAGAAGTGTTGTCAATGAGATATTTGAACGAGGTATCAAGATTCATGTTAGTCTCCATCATTTGGATC
TTCCTCAAGTACTTCATGATGAGTACGGCGGATGGCTTAGCCATAGGATTGTGGATGATTTCAAAGAGTTTGCAGATTTA
TGTTTTAGGGAATTTGGTGACAAGGTTTC
>Cluster-2332.0
GGGAATCAGCTGTCCTACCAGGCCTTTCTCAAGTCCTGTTTCGGCATGTCCAAGACAACTGTAAATCTAGTCTCATATTC
GCCTCCTGAGGGCTCGCTCGCGTCCCCTACTTCCCTCGACTCGCCCACCGACGCTCTCGTCTACCCTACCGCTGGCGTAG
GCTCCAAGGCCGATCTCGTCACCGAAGATGACTGGAGCCGCCTGACCGAGTTTTACCCCAACGCCATCACCGACTTCTAC
GGGTCCGGAACGCCCTGCGTCTT
>Cluster-2641.3088
CCCAGCTGCCACCGTCTGTTCCTGTTGGTAAAGTGATTATCAAATCTCTAGCGGGTTTCATATATGAAAATAGCGCTCAT
CAGTTCTCGCTAGCGAATTGAATACATCACTTCATTCTCACCGTCATGACCCACATCAACGATCTTCCTCCCGAACTACT
TTCCACAATTTTCTCAATCATAATCGAGCTCTCTAAAGAAGACATACCCGCGCTCACGAAACGCCGATCCCACGAACTTC
TGGAGGTTCTCCTTGTGTGCCGATATTGGGACAGTACGGCATGTACAACACCTTCGTTGTGGACGACATTATTTGTCACA
GACGGGTCAACGGCGGTCCAGAGGGTGCAGAGATACCTGGAAAGGTCGGGAGATCTCCCCTTGGACGTTGTCGTCACGTC
CATGGGTGGAGACGGCCAAGTGCAAGATACCGAGGACGCTCTCCAAGTGCTTGGCAGTCATTCCGCCAGATGGCGCTCTT
TCTCGACTTCGTTCACAACACCCAAGTGGAATGGTATTCTCGAGATGACCTTTCCGAATTTATCGACATTCTCGTACTGC
CCCGCGCTTCCTCTATCCGAGTCCACCCCGGCCATAACTCTCGACGCGCCAAAGCTCGAGACCCTCAGCACACTCGCCGA
TACCGTATTTTTCAAGAACGACTCATGGCCCAATCTCAAACGTCTATACATCAAATCACTCCGGGGTTCTGAAAATTGGC
TATGGAGGGTGCTGGGGGCGTCACAGTCATCATTGGAGTTCATGGAAATGCGCTCGGAGACGATGCTATGGATACGGAAA
GGAAGGTTCGAGGCAGATAATGGGATTGGATCTACCGTATCCTATCTACCAAAGCTGCGATGTCTCGAAGTTCGTGCGTT
GTCCGACGTTCAGCTCGGGAGCCTTCGATTAGCAGCAATGCCCTCCTTAACTCACCTTACCTTGGACCTGTACTTCCTCC
CTTCTTCCCAAGCGACTCAACTA
>Cluster-2641.3089
ATCTTCTCTCGTTCCCAGCTCAGAGGTGTCTTCTCCCGCTCTATCAGATCACCCCTTGCAACTACCTACGTCTGAACTGA
TGGACCCCGTCGAGCGATTAACTCATGATGAAATAGATCCACCAGACCGAGACACACAACGCCCAATGACGTCGGATGCT
TTGTCAGGGAAAGAGCAGGATAAGCCAGCGTGCCGTATATGCCTGGATGATGAAGACGGCAGCTCGCTCATCCGCCCGTG
TCACTGTCGAGGCACCATGCAGTATGTTCATATCGAATGTCTTGATGCATGGCGCAAAAGTGCCACGAAAGAGAGCATAC
ATGGGGGCATCGCCTGTCAGCAGTGCCAGTTCAAATACGTCGATGCGGTGAAATGGCGCCGTCCTATACGAACTCTTCTT
GCACCTGGTTAGCATTTAGATCAAGATTAGGAAATATTTCTCATGCATTGCTCTTTCAGTGGCCCTCGGCGTTGTTGGCG
GTCTCCTGCAGGTCCTTCCTTTCGGCTTTGTCATCCTTTGGCGCTTCATGCAAGGGGTCGAGAAACCACAAAATTTCTGT
CTGACGCAAGAACCGGCTCCTACACAAAGTACCGAAATTAAAGTATTAGTGCAACTCTGGAAGGAGGTCCTTCATCCCAT
TCTAACTTCGCTGAGCCCGGGTCAACCGGCATCGACTTACCCGACTCGGACAACTGCGAGCAATGCCTCAGCAGAGCTTA
TTCCGCTCCTTGAATGCATGACACCACGCATTGTTACCGGGTTCCTAACCGCTTTCATTGTAGCCATATACCATCTTGCC
CTGCGTGCGGCCCGCACGGCATACCCGCTCCTCCGTCTCGCTCATGCTACTCTGCTGGAGCCAGCGCAGGGTCTCCGCGT
AGTATGGAGCCTCCGCTCCGGAATCATCACGTACGAGTTACTACGCCGTTATTTGATATCCACTGGCGAGGCCGATCCGA
TAATGCTCTACGCCCTCTTTGCGGTTCTACCATACCTTCTCCCTGAACCGTTGGAGACTGTCATTCAAGACCTGGGAGAG
ATTGAACAGCCTCCACTTGCGAACCAGCACGCCATGCGGGTAGCCTCAAAATCGCGAGCCCCCGTCGTTGTAGTCGAGCA
TATTTCACCCCCGTAGTGATATTTCGAATTTTCTAAGGCACTGGTGTCGAATATTTATTTACTGACTTTGCTATCGATCA
TCATTCATAAAATGCGGACTTTACGAACCCCGGCGAGCTCGAGACTATCTATCTGATACATATGTAGCAGCTGCAGTGCG
TTTACTAGAGCCACATGTTACTGGTTTCCAATCGAGGAGATCCTCAGCGAGGCTACTTCCTCGTCGAACCGGTACTGTAG
ATGAACTCTGGGTCTGATCCTCCTGCAATTCATCAGAAGAGCGTCAGGTTCCAGCGAGGATGACCGGTCGTCGATGAGAC
CAGTAGGCCATTGCCATCCTA
>Cluster-2641.3084
GGGCGCGACGTTGACCGAACTTCTCCTTTCTACACACATCCAAGCTCATGAATGTCGACGATTTTAGAACGCTAAGAGAC
CTTCTGGGCGGTAGAAGTGTTACAAGCTCTGAAGATTTGGAGGCTTGGACGGAAGCCGCAGCAACCGTGCGTTACAGAAT
GGAGGCCCTGGAATATAACGACCGCGGAAGAAGTTGGCCGGATGTGCTCACACTAGTAATGGAGTGGGGCGAGGATCGTG
TCAGAAGCAAAAATGCCCTAGCCAAGTATTACAATATCGAACCGGACTTAGACCGCGCATTTGCCTCCTGGACGGTGGAC
TTTGTGGGATCACTTGTCGACCTTAACCCTCCTTATCATGCCAAAAGAACCCGACCGCCCGTATATGCTTCGCAAATCCC
CATTTGGGAACCAGTAAAGCAAGCCTTAGGCCAGAGGCTGCGGGAATTGAAATGGGTTGACGAACAGGACGTTGACTTGC
ATGCGATATCGGCCGTGGCGATTCTAAAGCAGTTCAGAAAAGACGAAAGAGCTTTCACATCGCGCATGAAAAGGGCGATC
CCCGCTTGCGACGAAGAGTTTACTAGTTGGGCTATTTCATTTGCGCGTCAACTTGGAGTATTCGACGTCCCGACCTTTGC
TCCCGCTGAAAGATCTCGTCATGCCATCGCTCTTCCCCCAAGCCTGGTACAGCGTCTCAATGAAGGAAGCACGGCAGAGT
TGGAAACGCGACAATTTGGTTGGCCTGCCACCGTTCAAACTTTATTCTTGTCAGTCAGCTGGGGCACGATCCGCCTTGCG
TTTCTCGCCGCTCCCGTTGTTTTTTGTTATATGCTAGCCGAGACCGCGGTCACTAGCGCGAAACGCTGGTGGCACGGAAC
TTTCGCGCTGTAA
>Cluster-2641.3085
GCGTTCCAATCCCCTCTGGATTCTAATAGGCCGTTGCTGGAGCAAGGCTCCCTCAGCACGGCCTACGATGCGAGAGGTTC
TTGGGGAGCTGGATGGATACACCAATATTCTTCGATCTAGCTCCGAGGCGATACCTTGTGCTCCGTCCGTTGTCCAAAAC
GATGTGGGAGAAGGCTTTAGCACGAACCTCCATACTCCAAATGTACCTCCTCCTCAAGGACAATTATTAACCTCGCCAAG
CTCCAATCCTGTTCCAGTGGATGGCCCGAGCATGACTGCGATAGAAGCCACAGGCACCACCAGTACTGAAGGAGCATCAT
ACGCTCACGAAATATTCAAGAGCTTGGAAGTGGAATGGAAATTCATTCCTGTCGGAAGATATATTGCGGCCGTAGCAAAC
GTGGGATTAACACTGGTGGGAA
>Cluster-2641.3086
TGAACATCAGAGGTTAATTCTCATTTAATATATCTAGATTTCACTCTTGAAGGGGCTGGGCGCAAATTAAAAAGTCAGTG
CAAAATTCAGTGTATAGAACTCGCGCCGCCCTTTAAGACCTCTATCCTTCTACCTCCTCAAGCGTGACCTGATTCTTCAG
CCAAGCCAAATCCTGCTCCGGATTTGTATTCGGTCGCGCTTGAACCACATTCCACCCTTTGGTGATCACGATCTTCTTCA
GACAGCCCGCTCGAATTCGAAGTTCGACGAGCTTCTTTAGATTCTCCACAGATGCCGCAAACCTCAGAAGGTGGACCTCC
TCCAGTTTCTTTCCGACCGATGGTTCTCGCGGCGATGCAGCCGCAGTCAACAAGAGTGGGGTGATCGTATTCTCCCCGCG
ACTGATGAACGTGGGGACCTTGTCTGTGATCATGAGCAATGTCACGTTCGGGGCTCGTTCTAGCAAGGGACTGAGCATAT
TTGCGCCATTGCGGTTGGCGTCCGTACAGAAGTGAAGAAACTGGAGAGAATCGAATGTGGGAAGAATTGGTTGACTCTGT
CGCGGGGACGGGAGGAAGTTGAAGCCGAGGGTAAGGTGCGTCAAGGAGGGCATTACTGCGAATCTGAGGCTCCCCCATTG
ACCGCTGGACACCGCATGAACTTCGAGACATCGCAGCTTTG
>Cluster-2641.3087
TGAACATCAGAGGTTAATTCTCATTTAATATATCTAGATTTCACTCTTGAAGGGGAAAATTCAGTGTATAGAACTCGCGC
CGCCCTTTAAGACCTCTATCCTTCTACCTCCTCAAGCGTGACCTGATTCTTCAGCCAAGCCAAATCCTGCTCCGGATTTG
TATTCGGTCGCGCTTGAACCACATTCCACCCTTTGGTGATCACGATCTTCTTCAGACAGCCCGCTCGAATTCGAAGTTCG
ACGAGCTTCTTTAGATTCTCCACAGATGCCGCAAACCTCAGAAGGTGGACCTCCTCCAGTTTCTTTCCGACCGATGGTTC
TCGCGGCGATGCAGCCGCAGTCAACAAGAGTGGGGTGATCGTATTCTCCCCGCGACTGATGAACGTGGGGACCTTGTCTG
TGATCATGAGCAATGTCACGTTCGGGGCTCGTTCTAGCAAGGGACTGAGCATATTTGCGCCATTGCGGTTGGCGTCCGTA
CAGAAGTGAAGAAACTGGAGAGAATCGAATGTGGGAAGAATTGGTTGACTCTGTCGCGGGGACGGGAGGAAGTTGAAGCC
GAGGGTAAGGTGCGTCAAGGAGGGCATTACTGCGAATCTGAGGCTCCCCCATTGACCGCTGGACACCGCATGAACTTCGA
GACATCGCAGCTTTG
>Cluster-2641.3080
GAGACCAACTTTCTCTCTTACTTACCAGCGATCACCTCTGCACTCCACTCTCCACCTCATCGAAAGCTCTCTACCCCGCT
CCGTCATGTTTCTCCCATCCGTGCACCCTTCGTCGAGCTCATCCCAGCCACACCCTACATCAACGATGGGCTTCCTCGTC
GCAGATCCTAAAGCCCAGTTCTCCCTGTGGAACGAATTCACGTCGGTCGTTAAACCTCCAACTTGGCGACGCCGACGCGT
CTCCCCGCCAACGGGCTCGGAACGTCGTTCGAGTCAGTCCAGCACACTGACCGCCAGGTCTTCATCTTCTCTTTCCTGGA
ACACCGGCAAGGATTAAC
>Cluster-2641.3081
GGGCGCGACGTTGACCGAACTTCTCCTTTCTACACACATCCAAGCTCATGAATGTCGACGATTTTAGAACGCTAAGAGAC
CTTCTGGGCGGTAGAAGTGTTACAAGCTCTGAAGATTTGGAGGCTTGGACGGAAGCCGCAGCAACCGTGCGTTACAGAAT
GGAGGCCCTGGAATATAACGACCGCGGAAGAAGTTGGCCGGATGTGCTCACACTAGTAATGGAGTGGGGCGAGGATCGTG
TCAGGTCTCGTCCATTCCACCACTCAACTGGTACCAAATCTGTTAGCTTATTGCCTCATTGATGTGGTTTTTTACAGAAG
CAAAAATGCCCTAGCCAAGTATTACAATATCGAACCGGACTTAGACCGCGCATTTGCCTCCTGGACGGTGGACTTTGTGG
GATCACTTGTCGACCTTAACCCTCCTTATCATGCCAAAAGAACCCGACCGCCCGTATATGCTTCGCAAATCCCCATTTGG
GAACCAGTAAAGCAAGCCTTAGGCCAGAGGCTGCGGGAATTGAAATGGGTTGACGAACAGGACGTTGACTTGCATGCGAT
ATCGGCCGTGGCGATTCTAAAGCAGTTCAGAAAAGACGAAAGAGCTTTCACATCGCGCATGAAAAGGGCGATCCCCGCTT
GCGACGAAGAGTTTACTAGTTGGGCTATTTCATTTGCGCGTCAACTTGGAGTATTCGACGTCCCGACCTTTGCTCCCGCT
GAAAGATCTCGTCATGCCATCGCTCTTCCCCCAAGCCTGGTACAGCGTCTCAATGAAGGAAGCACGGCAGAGTTGGAAAC
GCGACAATTTGGTTGGCCTGCCACCGTTCAAACTTTATTCTTGTCAGTCAGCTGGGGCACGATCCGCCTTGCGTTTCTCG
CCGCTCCCGTTGTTTTTTGTTATATGCTAGCCGAGACCGCGGTCACTAGCGCGAAACGCTGGTGGCACGGAACTTTCGCG
CTGTAA
>Cluster-2641.3082
GGGCGCGACGTTGACCGAACTTCTCCTTTCTACACACATCCAAGCTCATGAATGTCGACGATTTTAGAACGCTAAGAGAC
CTTCTGGGCGGTAGAAGTGTTACAAGCTCTGAAGATTTGGAGGCTTGGACGGAAGCCGCAGCAACCGTGCGTTACAGAAT
GGAGGCCCTGGAATATAACGACCGCGGAAGAAGTTGGCCGGATGTGCTCACACTAGTAATGGAGTGGGGCGAGGATCGTG
TCAGGTCTCGTCCATTCCACCACTCAACTGGTACCAAATCTGTTAGCTTATTGCCTCATTGATGTGGTTTTTTACAGAAG
CAAAAATGCCCTAGCCAAATTACAATATCGAACCGGACTTAGACCGCGCATTTGCCTCCTGGACGGTGGACTTTGTGGGA
TCACTTGTCGACCTTAACCCTCCTTATCATGCCAAAAGAACCCGACCGCCCGTATATGCTTCGCAAATCCCCATTTGGGA
ACCAGTAAAGCAAGCCTTAGGCCAGAGGCTGCGGGAATTGAAATGGGTTGACGAACAGGACGGCAAGTGATATTACACTG
CCAAGCACCTAAACAGAAGAGAAACCTTTTTCTATGCTACTGATCAGTTGACTTGCATGCGATATCGGCCGTGGCGATTC
TAAAGCAGTTCAGAAAAGACGAAAGAGCTTTCACATCGCGCATGAAAAGGGCGATCCCCGCTTGCGACGAAGAGTTTACT
AGTTGGGCTATTTCATTTGCGCGTCAACTTGGAGTATTCGACGTCCCGACCTTTGCTCCCGCTGAAAGATCTCGTCATGC
CATCGCTCTTCCCCCAAGCCTGGTACAGCGTCTCAATGAAGGAAGCACGGCAGAGTTGGAAACGCGACAATTTGGTTGGC
CTGCCACCGTTCAAACTTTATTCTTGTCAGTCAGCTGGGGCACGATCCGCCTTGCGTTTCTCGCCGCTCCCGTTGTTTTT
TGTTATATGCTAGCCGAGACCGCGGTCACTAGCGCGAAACGCTGGTGGCACGGAACTTTCGCGCTGTAA
>Cluster-2641.3083
GGGCGCGACGTTGACCGAACTTCTCCTTTCTACACACATCCAAGCTCATGAATGTCGACGATTTTAGAACGCTAAGAGAC
CTTCTGGGCGGTAGAAGTGTTACAAGCTCTGAAGATTTGGAGGCTTGGACGGAAGCCGCAGCAACCGTGCGTTACAGAAT
GGAGGCCCTGGAATATAACGACCGCGGAAGAAGTTGGCCGGATGTGCTCACACTAGTAATGGAGTGGGGCGAGGATCGTG
TCAGAAGCAAAAATGCCCTAGCCAAGTATTACAATATCGAACCGGACTTAGACCGCGCATTTGCCTCCTGGACGGTGGAC
TTTGTGGGATCACTTGTCGACCTTAACCCTCCTTATCATGCCAAAAGAACCCGACCGCCCGTATATGCTTCGCAAATCCC
CATTTGGGAACCAGTAAAGCAAGCCTTAGGCCAGAGGCTGCGGGAATTGAAATGGGTTGACGAACAGGACGGCAAGTGAT
ATTACACTGCCAAGCACCTAAACAGAAGAGAAACCTTTTTCTATGCTACTGATCAGTTGACTTGCATGCGATATCGGCCG
TGGCGATTCTAAAGCAGTTCAGAAAAGACGAAAGAGCTTTCACATCGCGCATGAAAAGGGCGATCCCCGCTTGCGACGAA
GAGTTTACTAGTTGGGCTATTTCATTTGCGCGTCAACTTGGAGTATTCGACGTCCCGACCTTTGCTCCCGCTGAAAGATC
TCGTCATGCCATCGCTCTTCCCCCAAGCCTGGTACAGCGTCTCAATGAAGGAAGCACGGCAGAGTTGGAAACGCGACAAT
TTGGTTGGCCTGCCACCGTTCAAACTTTATTCTTGTCAGTCAGCTGGGGCACGATCCGCCTTGCGTTTCTCGCCGCTCCC
GTTGTTTTTTGTTATATGCTAGCCGAGACCGCGGTCACTAGCGCGAAACGCTGGTGGCACGGAACTTTCGCGCTGTAA
>Cluster-2093.0
GCGGCGATCGCTGTGGTCGCCATTCTTCTCATCCTAGCTGTCATAGTTAGGCCTCGTGCTCTCTTTCCTCGCAGCACATT
GCAAAACATGGCTCCCCGCGACCAACGCCGCAGGCCCATGAACACCCCCGTCAACGTCGTCCCTCTGTCAGGTAGCTACC
CATCGGCAGCCAGACTCCCTGCTGTCTGCCCAAGTGCTCTAATAGTGCTGGCATCTAGATGTAAGGGCTCACTTCCAACA
AGTAAATCATCGACGGCGAGAGGACGTCCGGCGTCACCGACCTCAACCGGCCCTACACCCCCGTCCACTGCACTCCGTCG
CCTCTCCCCGTTCTCCGCCTCCAGCCTACCTTGCAAACCACCTCGAGGCACGATTTCAGCTCGTCGGGTACGGCTACTAT
GGCATCGGCAACTCTGGAGGAGGTGCCGTTGATGTGGTTCCACCTCCATACGCCGCCGATCCTAGTGGAAGTGGAGATGG
CCAACCTTTTTGATGTCGTTCCTTAATTCGTCCACGCGATACAGGATCGAGGCTCCATTTACCGGAAACAGGTCGATTGC
TTACTCCACCCGTGTCATGCCCACGTGTACCTTTCTTCATCACTTCAAATTTCAAATTAGGCAAAGTCATCCGCTCACAC
CAGCGTGACTTGGCCTGGGGATTCATCATCCAAGTAGCCAATAGATTTCTGGGTTTACTCAGACGCTGTCCTCCCCACCC
TCCATCATCCGTTGCCTATCGTACTCCCCTATGTCGCCCATTCGCGAATGCCGTATGCCTAGCTCCTTCCGTCGTGCTGT
TCCTTATATAATGACGCCCTTTCTCTCGCCCTCGCATTCACGCAATATGATGTCTTCCGTTTACT
>Cluster-2641.27387
TGGCTCAGCAACAGCAGGCATTCATGCAACAACAACAAATGATGATGATGATGAGTCAACAGCAGCAACTCCATCAACCT
GGCTTAAACCCTTTTGGAAGCACATATGCTCATGTTAATACACATCCTTATGGATTGGCTGTCCCAGTTCATTCTTCAAA
TTCGTATGCCGGATTTACGTAAAATGTTTCCATAAAAACTATTGATTTTGATGTCAAATGAAGCAAAATTTAGCGACGAA
GGGGAATGTTTATGTATCATGCATCATGCATCATCCATGTCTTATATTTTGTAGAGATAGCATTGGTTTGTTTATTTGGG
GTGAGTTGGTGAGTGATTGTTATGTAAG
>Cluster-2308.0
ACGTGATCCATCAATCCGTTCGAGGAGAGTGCTGTTGGACAAGGAATTGCAGCGGAAGCGGATTGCCTCGTTCGCGTTCT
TTGCCACCGCGCTAACCCTGCGACCCCCATCGAGTGTGATATAATACTTTGTATTGGACCCATGAACAACTGCTTTTAGA
GTACCCTGTAGTGGACGATCGGCTTTATCACTGCGATTTAGCGAAGGCGCAGCTGCTGGTGTTGG
>Cluster-8218.0
GCCTGCAACAGTGCCGGATGCGGACCTTCCAGTGATGTGATCGAGACCTTCACCAGAAAAGCCCCTCCTAGCCAACCACC
AAGGATCATCAGTTCGGTGAGATCTGGCTCACGATATATAATCACATGGGATCACGTTGTGGCACTATCCAATGAATCTA
CTGTGACAGGCTACAAGATACTCTATAGACCGGATGGCCAACATGACGGCAAGCTGTTCTCAACCCATAAACACTCCATA
GAAGTCCCCATCCCCAGAGACGGAGAGTATGTTGTCGAGGTTCGAGCACACAGCGACGGGGG
>Cluster-4739.0
GGGGCTTTTACGCAGTGAAGGTCAAGACTCGGTTTCTCTTGACTCTAGGATGCATATTATAATTTCCAACAATAGAGTCG
CAATTGGTTTTCATACGTTTCTCCACGGCTGGAACAAAGATCTATGATCACTGCCCTCGGGTCGCCATCCCCCGGACGAA
GCCATCCTGTGACGAGCTTGTAACGAGAGGCGGTAAAGACTGACAACCCACGAGAAGGGCCGAAATTCCAAGTTGGCTCA
TGCACGATATACCCGTCCGTGTAGCAATAGTGCAACAGCGGTGATATCGTAGGATGTTGACAGAGGGATAGGCGTAACGT
GGTTACAGTGGGGGTGAATGTAGGGGAGCGCGTTTGGAGGGACCACAAAGTGGAAAACTTGCAATCCGCATTGATTGGAA
GAGCAATTCGAAAATACCCGGAAAGGGGGAACTGGACGCGCGAGTATAGGGAATGGAATTGATATCCACCAGCTTACTTC
TAATTAGATTAAGCCCACTGGGCAAAATCAATCCCAAGTACTAATCTAATCGAGTTG
>Cluster-1728.0
GGGTATATTCCTTCATTGTACCTAGAGTAAAGATATATATTTATATATCCGCATCACGAGGGAAAATGAGACTGCCAAAT
GGTATGCGCGTCGATGCACACAGAGAAGCGTGGGGAAGCCGGTGATGATCATGTTGAATTGTATAACAGCAGAACCGGAT
TGGTCACAGAGAATTCGAAGCGAGGGGAGAGCAAGTAACGGCATGCATGGAATGAACATGCTGAATTGTACGACAGTGCA
TGTGGACTGGATGCTGAGGTAGGAGCGCTCGCGAATG
>Cluster-2539.0
GGAAATGTAGATTCCTCATCCAAAAGAGACAATAACCCTAATGGTTTCTTCTCAAAAAGTTTCAGACAATTCTGATTGTC
CTCAAAGTCAACCCTTGCCCAATCTATGCCATCTTGAATATATTCCTCCTGTTCTAGTTTGAATAAATGCCGATTAAAAT
GTTGCTGCAGTCTCTCATTAGCATAGTTTATGCAGAACTGTTCAAAGCTATTCTTTTCAAAAGATTCAAAACCATATATA
TCAAGAATGCTGATTGATCTTCCTGTTCGCCGCT
>Cluster-8444.0
GGGAGACAGGCACAGAGAGCGCAGTGTTCTAAGGGCCACACAGCACACAGCTCTGTCACTACCCAAGCTTACACCTCCAG
TCCTGGTTCTGGCTGTGCACCCTGGGCCTAGGGGACGCCAGAGGGACACCCCAGGCTAAGGGTTCTTCCCCACCTTCAAC
ATTTCCCTGGGCCACAGCCACCAATCTCGGCCCAGAATGTACACAACGCTAGCTGCCCCTTTCCACCCTGTGCACCCCGA
ATCTGCCCCTATCCCCTTCTCTGCTTCCTGCACTGCACACCTGCTAGTCCCAGACCCCTCCCCCCAGCTCCCCCAGCTCC
GGTTCCCTCAACCACAAAAGAAGGGGACAGAGAGAAAGCATTGGCTCGGGACTGCAGTGGGGGTGGGCACCCCACAAACT
TCCCTCCCCTCTTCCCCAAATAAACGTGAG
>Cluster-2641.27384
CAGGCAAGGGAGAGCCAACGCTCTGATGGGTCTCGCTGGCGTGCATCGGCTTCGGGGCGAGTACAGCAAGGCCGCCACAT
TCTACTCTGAGGCCCTAGACATTCTCACCGACATCGGCGATAGGCAAGGGAGAGCCTCCGCTCTGGCGGGTCTCGCTGAG
GTGCATCGGTTTCGAGACGAGTACAGCCAGGCCATCACATCCTACACCGAAGCCCTAGACATCTGTACCGACCTCGGCGA
CAGGCATTGGAGAGCCTCCGCTCTTTTCGGTCTCGCTGAGGTGCATCGGATGCTATATGACTTCAGCCAGGCCGCAACAT
TCTACACCGAGGCTCTCCAGATCTACACCGACATCGGCAACCGACGAGGGAAAGCTAAGGCTCTTTGGGGTCTCGCTCAG
GTGCATGTGGCCCGAAAAGAGTACAGCCAGGCCATTAAATTCTACTCCGAGGACCTAGAAATCTGCACCGACACCGGCAA
CAGCATCGGGAAAGTTCGAGCTCTTCGGGGTCTCGCCGAGGTGCATCGGC
>Cluster-7672.0
AGCAGACGTATACATACTCATTGCTCACGGTAAGATCGATCATGAGTTGCTCCATGTATGGCAGGTCGTCCTTCGAGGCC
GGTGGCTCCAATTGTAGCGTCCTCCGTCGCGCCATCGACGGGATCTCCCAGACGTCTATTTGGTTAAAGTGCGACCCATT
TGCACCAGCGACTAAAACAGCCATGTAAGGGTAGGAGACCCTGACTTTATGGACGGCTTGACTGTATTCGAGTTGGGTAA
ACGGGAGGTAGGTGCCCCGTCGAGGCACCCATTGCTCTGCACCTCGTTCGACGCTGCTGTCGCCGGGCAGATCGACAGAT
GGGAAGCGCTGACCGGTACTTCGTTCTAAAGGTGGATAACTCGGCGGAAATAAAGGGACAGGTTCAGGAGACGCTCGGAT
TTGTTCAAGTGAAGGCGAACACAGCAGATACGTCGACGAGTTGAAACAATCGACGGACCGCCTCCGTTCCTGTTCTTACG
AACCATAATAATGAACCCGCCACTGGCCTCTAGGCCCACGGATTCGGTCGGGTCGAAATATGCCGTTGGGAGAAACCAAA
GACATTCCTGAGTATCGATGCTTACTACCGTAATTTCCCCATTGTACGTCGTAGCAATGACCGTCCGTTCGACCTCATCC
ACCTTAAATTTGCAGATGGTGGGCGGCAAGTTTGAACGCATGTTTTTGATTTGCACTCGGTCGGGCTGCGGACCAGAGCC
AGCGCGCGATCTAGGTTAAATTGCCTTTTGCAGAATTCCTTCCAGTCACTAACACGTTCAAGTCACTCATGCAAGGGCGC
TTCAACACCTCTTGCAATTGATCGCGGCGGCTTGCCGTACTGTCGTATCCGATCG
>Cluster-1752.0
ATTCAATCGCATTTGGCGTATAAGCCATTTTATAACACCGTCTGCAGAGCACAAATCAAACACGGTTATATGCTAGGAGG
AGACAAATACCATGTCACAATGAAGATCTACGCGATGATATTCCGCTGATTTACGAGTTCCAAGTCTACCATTCCCTGCT
GAAGGCATGTCCAGAACCAATGATCCGTTAAAAAGTCCCCAATTCACTTTTGGATGAGCCTCATACGTGGTATACATGGG
ATCCATTAGGGCTGGAGCGCATGCGAGACGTCGAATATGGAAAGCGTTCCGTTGGATTTGATGGCAAGGGTTCCGTTCGA
AAGAAGTATCGTCGGATATTGGGCGCCCCAGTACTGACAGGGAAGCCAGAACAAGCGAGAAGCAGATAATTTCACCCAAT
GATCCTCCATATTCGGAATATAGTATCGAGGGATCGGGGGCCCTTGCGAATCTGCATGTGGAATGGAAACAAAGGAGAGC
GCGCTGTTAGAACCTATCAGTGGCTGGCCCAAAGGC
>Cluster-2641.27385
GATAATGTTGCTTATCGATGTCAAATTGACATGATATGTTTGCGTACATGATGGAAGCAGTTCGACCGACAACAAAGTAC
TTATTATAGCTAATTATTTGGCGTTCGCATAACAATGGAAGCTGCAAATTCTATGAGATGAAACTTAGCAGCATATGGTC
ATCCCTCCATCGACCGCAATCACCTGACCGGTAATATAAGAAGCTGAAGGCATGCACAGAAACGCCGCCAGTGCCGCCAC
CTCCTCCGGTTTGCCGGCGCGTCCCATCGGAATCCCATAGCTTTCTATCGTCGGAGCATTCTCTTGTTTAAAAAACCGTT
CTGCTAATGGAGTTAAAAT
>Cluster-2641.21063
GGCGGTTGGGGGCTTCGGAACCTACACTCTCCCTCATCCTTCCCCTTTCACCATGTCGTCTGCTGAAAAACTTAGAGGTA
AAATCTTCGGTGGCACCGCACCCGCCCAGCAAAACCAACCCGCCTCCAACGGTAGCACCGCTAATGGGACTAGCACTCCC
AAAGCGGCCCTTCCAAGTCTCCCATCGCTTGACACGGTAACCTCAGTCCTCGCATCAGTTAAGCCAGGCCTCTCGATCGA
GGTTCCGAAGCCCCCAACCGCCGAACCCATTCGTCCGGCGATCAGGAAACCCACATTAACGACGTCGCCTCCCGAGGTTG
ACCAGAATGTTCACGACGAGCAGTATAAAACTTACCGAGAGAGACTTCTCGAAAAACTGGGTGCTGAATACGAAGGCGTC
GAGAGGCATAGGCTTATGCAGGATGGCAAGAAGGAGCGGCACTGGAAGCGCTGGGGACCGTACCTCAGTGAAAGACAATG
GGCCACTGTCAGAGAAGACTACTCCGCAAACGGCGATGCGTGGACCCACTTCCCGCACGAACAAGCACGTTCACGGGCTT
ACCGATGGGGCGAAGACGGTCTTGCCGGAATTTCTGATAACCACCAACGCATTTGCTTCGCACTCGGGTTGTGGAACGGA
GTGGATCCGATTTTGAAGGAACGTTTGTTCGGTGTTACGGGACATCAAGGGAACCATGGAGAGGACTGCAAGGAGTTGTA
CTGGTATTTGGATTCGACGCCGACACATTCTTACATGAAGTACTTGTACAAGTACCCTCAAAAGCCTTACCCCTATGAGG
AGCTTGTCCGGGAGAGCATCGCACGTGGACGGGATGTTCAGGAGTACGAACTAATGGACACCGATGTCTTTGACCAGGAC
CGGTATTGGGATGTCTTTGTCGAGTATGCCAAAGATGAAGACGATCCAAACGCCATCTCCGTCCGCATTACAGCTTACAA
TCGTGGACCCGACCCAGCCACTCTGCACATCATCCCCCAACTCTGGTTCCCCAACACCTGGTCCTGGCCTCTCCCCACAC
CTCCTCGTCCCAACCTATGGTTATCTGCTCCTGGTGTTATTTCAGCCCAGGAAAAGACTTTAGGCACGACTCACTTATAC
TGCACAGTCTCACCACCCCCTGCTGGACCGTCGTACGCTAACGACGCTGATGATGCGGAACCAGAGGAGGAGGATGGTGT
TGCGCCGGAAATCATGTTTACGGAGAACGATACCAACTTCCAGAGGCTTTACAATGTACCGAACAAAAGCGACTACGTCA
AGGATGCCTTCCATGACCACATCATCCCCTCCCACCGGCCAAAGAGCACCGCTACTAATGGCGTCGACGGCGTCAATGGC
GAACACCCCGCAGCACAGCAGACATTTATCAACCCAGAAAACAAGGGAACCAAGTCTGGTGCTCATTACACTTTCAAGGA
CGTCCCAGGCAAAGGTGGTGTTGTGGTCGTTCGATTGAAGTTGACATCCCTTACGCCCGACTCCGACGCTTCTATCAACG
ACGAGGAGCTATTTGACGATGTTATTGACGAGCGAAGGAGGGAGGCGGACGAGTTTTATGCAAGGCTGCTTGGCGGATCT
GTTACGGACGATTTGAAAGCCATTTACCGGCAGGCACTGGGTGGAATGCTTTGGACGAAGCAGTATTACAAGTTCATCCA
GGACGAATGGCTCAATGGTGACCCTGCTCAGCCCGCTCCTCCACCGGAGCGCAAGTGGATCCGAAATAGGGAATGGCGGC
ACCTCCATTGCGCGGACATCCTCTCCATGCCTGATAAATGGGAGTACCCGTTCTTCGCTGCTTGGGATAGCGCGTTCCAT
TGCATCCCATTGGCCATGGTTGACCCGGCGTTTGCCAAGAAGCAGCTGGACTTGTTGACGAGGGAGTGGTACATGAAGCC
GGATGGTCAGATCCCAGCGTATGAGTGGAACTTTTCGGATGTTAACCCGCCTGTACACGCTTGGGCTACGTTCCGCGTCT
TCAAGATTGAACGCAAGTTGTATGGTGTAGAGGACTTGGAGTTCCTAGAGCGCGTGTTCCAGAAGCTTCTTCTCAACTTC
ACCTGGTGGGTGAACCGAAAGGACGCGGGAGGCAACAACGTCTTCGAAGGCGGATTCCTCGGCTTGGACAACATCGGAGC
TTTCAACCGTTCAGAGCCACTTCCTACTGGAGGAGTTCTTCGTCAGGCTGATGGTACAGCTTGGATGGCTTTCTTCTGCG
TGAATATGCTTAACATGGCGTTGGAGCTGGCCAAGCACAACCCGACGTACGAGGACATCGCGTCCAAGTTCTTCGAACAC
TTCATCTTCATTGCTGATGCGATGTCGTACCAAGGCTCAAATGACGAGACGTTATCGCTGTGGAATGAAAAAGACGGAAT
GTACTACGATGCTATTCATTGGGGTCCCGGCCACTCCCAGCAGCTTCCGATTCGATCTTTGGTCGGCTTGATTCCATTGT
ATGCAACATTGACACTTGAACCTTCAGTTATCAACCGATTCCCTGGCTTCAAGAAGCGTATGGAGTGGTTCATCGAGAAT
CGACCAGGTTTAGTCCAGAGGAACGTCGCGAATATGAAGGCTAGCGGAAGAGGTCAGCGCCGTCTCTTGGCTTTGGTCAG
CAAAGAACGTCTAGTCCGCATCCTCGAGAAGATGCTCGACGAGAAGGAGTTCTTGAGCGACTATGGTATTCGCTCGCTGT
CACTCTATCACAAGAAACATCCCTACAATATGCATGTCAATGGGCAAGACTTCGGCGTTGAATATTGGCCAGGAGACTCG
AAGAGTGGAATGTTTGGTGGTAATTCGAATTGGCGAGGTCCGATTTGGCTCGCAACGAACTTCCTCCTGATCGAATCCCT
TCAACGTTTCCACCAGTACTACGGATCAGACCTGGTAGTTGAGTGCCCGACAGGTAGTGGAGACTATATGGATCTTGGCA
AGGTCGCAGAAGAAGTACAGCACCGCATCATTCACATTTTCGGTCGTGACATGGAGGGTTGCCGTGCGACGAACGGAGGA
AACGTGAAGTTGGATCGCGACCCTCACTTCCGCGATTACGTTTGGTTCCACGAATTCTTCCACGGGAACGATGGTCGTGG
TCTTGGGGCTTCGCATCAGACTGGATGGTCTGGCCTTGTCGCGTTCCACATCATGCAAAGTGGTATGTCCTGCCGCCTAC
CCAGGACCCCACGGACTCCAAGAAGTGTTTCGATGCATTACTTCGACGAACGCATTGATTCCGAGTATGGTGACGAACAT
CCCCAATCGGCATTTACTACTGTGTCCGAACTCAATACTAGTACGTTGGGAGATCTTTCCCCCGATGCTTTGTAGGCGTC
GCGAAGCGGGGCTTCTCGTCCACCGGGATATGCGGATTTGTCTGGCGCATGCTGTCTGTAGACCTATGTTTATTATGGTT
TGAATTTTATCAGTTCTATGACCAGGAAAAAAAAAAAAAAAAAAAAAA
>Cluster-2641.37755
CCCTTGATGCCTATGACGCCGTTTGTCTCCGTGTTCATCTCCCGTATTTTCTTGTGCGTGGAACGTGGGTCTCCCTCCAA
CTGTTGAAATGAAATCTCTGATCAGGTGCTTGGACCTGGAAGGTGAGATCTACGACGTGAGTGAGGTGATGGCTAGCGAT
GCAGTGGTCGTGAGAGGGAGTGATGGTGGTTCCCGCTACTTGGTGGTGGCGCCGTGTAGAGCCTATTCAGGACGAGTGAT
GAAGTTATCTTATAGCAATGAAATGGCGGTGTT
>Cluster-2641.29348
ACCCCCGGCTAAGTGGTTACCGACGCGCCGGTCATTGCGTAGTGAAAAGCCCGCCGTGTGTTGTCTCCGCACCTCACTCC
TTTACCTTGTGCCCTCCTCGATCTCTCTCCCTCTCACCCGAAGCATTTCTCCTTCACGAACGAATACGCGACCATGTCAG
TCATCAAAACACCCATCACAGAGCTCTTCAAGATCCAGCATCCAATCCTGCTTGCTGGCATGAACGTCGCTGCTGGACCA
GAACTCGCAGCAGCTGTCACAAATGCCGGCGGTCTTGGTGTTATTGGAGGCGTTGGTTACACACCGAAGATGCTTCGGGC
TCAAATTAAAGCCATCAAGGCAGACTTGAAGGATCCCAACGCACCGTTTGGCGTCGACCTGCTGCTTCCTCAGATCGGCG
GTAACGCCCGCAAGACGAACTACGATTACGCCAAGGGCCAGCTACCGGAGTCATTGATCTATAAAGCATCTCGATTCATA
TGCGCCGTCGGTGTCTCGCCAAAGGAAGCTGTAGACCAGCCCTTCAGTTGCACAGCGCTGGCATCCCAGTCATGAACGTG
GTTGGCCACCGAAGATACGTCCCTCAGGCACTCGGAGTCGGCATGGACCTTATTTGCACTCAAGGCGTCGAAGGTTGGTT
CACTGCTGCCTCGAAATTTACCTCTCTTCGGACAGGACCTCCGGAACCTCGATTTCTTTAATCTTTCATAACCAGGTGGA
GGCCACGCCGGAGACATCCCAACACCCCTATCCGTCCCAGCTTGCGTCGACGCTGTCAAGTGCACGAAGAGCGCGCTCAC
CGGCGGACCCGTCCACGTCATCGCCGCTGGCGGCATCTTCAACAGCCGTGGTCTCGCTGCGACACTGGTCAACGGTGCCG
TCGGTGTTTGGGTTGGAACAAGATTCGTCTCGTCGGAGGAAGTTGGTGCTCCCAGATCTCATAAGCAGGCGTAAGGTCGC
GGTTTCTTGGTTGAAGTGGGCCCAAGTTAGCAGTTGCTGGGCTTTTCAGGTCAAAGTTGGGATTCGACGGTGGAAGAGAC
TCGGGAAATGTTAGACGAGGATGACGGTCTGGGCTTTCTAGCCTCGAGGGATGCCTTGCTACCATGTCGCATGCGCAACA
TTTACCGCGAACTGGAATGTAGCGATGAATAGGAGTCGATATAACCGAGTTATAGGTCGAATGTTATGAGTCTTGGTCCG
AATCAAAGAAAGGTCGCAGCCACA
>Cluster-2641.29349
CCAAGCGCAAGAAATATACACTCTCATCGGTAGTAACCCCGGCCGAGCAAACACGTTGACCGGCCTGGGAGACGTCCGCA
ATGCTCAATCTAAAGACACGCAGGCCAAAGAGTTGTACACCCAAGCGCGAGAGTTATACACTCGCCTCAGGGATAAACGC
GGCCGAGCTCGCACATTGGTGGGCCTGGGAGTCGTCTACCGTGATCAATCCCAATACACCCAGGCCGAAGAGTCGTTCAC
CCAGGCGCAAGAAATATACAATCGCATCGGTAATGACGGCGGCCGAGCGGACACGTTGACTGGCCTGGGAAACGTCTACC
ATGCTCAATCCAAATACACCCAGGCAGAGGAGTCGTACACCCGAGCGCATGAAGTCTATGCTCGCGTTGGTGATGAGCTG
GGTCGAGCGGACGCGCTACGTGGTCTTGG
>Cluster-2641.29344
ATGGTTCAACACTAGTTAACATTCTGAGTACCGAATCATTGGCTCTTAAAAATACACCACTAAGGATATGTCTCAATCTC
AACCTTCTCAAAACTTTTCCAGTTTGTGGACAAATATCATTCTTTCCTCGTGTGCGGATAACAAAGAGTAAATTAGACTT
CAAGCCAATTGCTGGCAATTTCCTCAATTTCAATCTTCGTTTTGCTCGAACCCGATCCAACTCCTTGTCACGGTACTCTT
TCACAAACTGCTCAGGACGTTTGATGGCAAATTTTTTGTTCTCCGCGTATCGTCTCTTTTTTGCATCAACCCGTTCCCTC
TTCTTTATAGCCCACTCTTCATTAACTTTTCTTTTCCTCAGCACGGTTTCATGGACAT
>Cluster-2641.29345
GGATATTAACCTTGACATGGTGAATGTGAAGATTAGTAAGATAATGCCTGAGCTTGGATTTGCGCCAGATGATTCTGATC
GGTTGGTTGCTTCGTTCAGCGGTGGGTGGCAGATGAGGATGTCCCTTGGAAAGATTCTACTTCAGGAACCTGATCTTCTA
CTTCTTGATGAGCCAACTAATCACCTTGATCTTGACACCATCGAATGGTTGGAAGGTT
>Cluster-2641.29346
AGCACGTCCAGAATTAGCTCCGCTTCCCAATCTACCAATTAAATCCTTCGTGTGTTCAATCTCCTTCTGTTGTTTTTCCC
AAGCTGCATATTGTGTTTCTATCCATGTTGCTTTTGATATCAAGTACTCAGAATAGTTCCCTACAAAAGTCCTGGATACT
CCCATATCCGTTTCCACAATCTTTGTGCATAGTAGATCAAGGA
>Cluster-2641.29347
TTGGGATCCTTCAAGTCTGCCTTGTTGGCCTTAATTTGAGACCAAAGCATCTTTCGATTGTAAGCAACGCTTCCACTGAC
ACCAAGACCGCCGGTACTACGAGTTGAAATGAGATTTGTAACTTCAACGAGACGCGCTCAGTCTGTAGCACACGGCTGCA
GCGAGTTCCCATCTAGAGGCGATCTGATCTCCGAGTCCTTCTTTCCAGCGGCGCATGCAAAGACGGAGGGCACCATCCAT
GCTTCACGGACGAACCAACTGCCAAGATTAA
>Cluster-2641.29340
GGCAGGGGCAGTTCGGGACGACGTATCTTTGCACGGAGATCGCCACCGGGGTCCAGTACGCCTGCAAGTCGATTTTAAAG
AGGAAGCTGATCGCTAGGGAGGATGTGGAGGATGTCCGCCGGGAGATTCAGATAATGCATCATCTCTCAGGCCACAGGAA
CGTGGTCCAGATAAAGGGCGCTTACGAGGATTCTCTCTATGTACACATCGTCATGGAGCTCTGTGCGGGAGGGGAGCTAT
TTGATCGTATCATTCATAGGGGGCA
>Cluster-2641.29341
AGCTTCGAAAGAGTAGCTTGCCATTGCCTGTAGGGTTTGTTTTTCCTCTTCTGCATTTATCCGTTGCTGTTCGGCTTCGC
GTGAAGTAGAGTTCTGAAAGAGTCGAAGCTTCTCCGCCTCCTCCTCCGACGTTGTTCCTGTCGGATCGGAAGTCGCGCCG
GGAGCTCGCCGCGAAGGTTACGATATTTCTCCCCTTTCGAGCGCTTCTTCGGTCGGATTTACGAAATCCGAAAAAAA
>Cluster-2641.29342
GGTCTATCGCTCCTTCTGAAGGTGCGCCTGTAGCAGGTGGGTTCGGTCGGACGATGCGGTTGCAGTCGTCGGAGGGAATG
CCGAAGAGGATAAAGAACCGACGTCGGACAAAGCGGTTTGGTACCCTGCTTCACCGTGTTGCAAAGATTCGTAGTTGGGG
TTATCGTTTTGATAATGATGGGGGGAGGTGATGCTGATGCTGATTAGGATGGAATAGTAATAGGTTATCCGCC
>Cluster-2641.29343
GACTTGACTACTAATATTCACTCGTCCTTGCAGCAGTTTCACATTAAACTCTACAGTATGTATTGGATAAAAGGATCTCT
TGTTACTTCTCCAATTTGTCCTAATTTAGGCTAGTCAATTGAGTTATCAATTTTGTTCTGAGGCCAACTATTTATTCAAT
CTGGATTGCTGGGTTTTCCTTCTGTGGCGACCAAGTATAACTATGAATACCATCTTAAGTTGTGGTTATGCTAATATTGA
TTGCAT
>Cluster-2641.7358
AGACAGCACCCCAGTGTTTTGCCTGATGATCAACGATATTCCCACATTATTCGACCACCTCGACCAACAGTTGGATGCAC
GGCCTGTATGATCTAACCTCGTCTGCTGTCTCCTTTGATAGAGGTGGATGAGGCTCAATTCGCACAGATTCGATGGTTGA
AGTCTTCTTGTCCATTCGTCTCAGGGTGATGGCGCAGGTCCAGCCTCCCCCTGAGCGACGAAGATCAGCTATAGGTCGCT
CCCATCCATTTTTCTGGCATCTTTCGTTCAGCAAAGCGAGTGGAGTTTTACTGCCTGGTGGAAACAACAGTTTCCGTTCT
GGCTGATCAGACTTGCTTGAAGATGGCTCGGGAGATTCTTTAGGCTTTGAGGCCTTTGTTGAGTTACCAGCATTGCCGTT
GCGAACGATATGTTTCTTGGGAGGCATTGGATGG
>Cluster-2641.7359
GATGGTGCTTCGAATGACGAATTCAGATGAAAAATACGCGAGCACCGGGAGATAGCCCCGTTGAAAGGATAGGATATTTC
GACTAAGGCGGGCCTCTGTGGAGACGTTTTGATGGGCAAAAACCTCTTGAATGCGGCGAATTCCATTGCCTGAAGGATCA
CCCATCAATTGCAAAAATTCCTGACCATCCTTAATAAACCAAGTGTTGTTCCGAGGATTTGCACTCTGGAGGATCGAGAC
AAATGTATAATAATCATCAGACCTCCGAAAAACGTAGTCATGCTTGAGGTATACTCTGATGCGGTTGTGTGCTTGAGTTG
GTGTAAGTGCAGCGCCTGGCAACGCGCCAGTAAAAGGACTCGACACGTCTGCGACGTCATCATTGTTCAAAGCAACGCGG
GCCGGGGGAAGAGGTTCTTGCTCCTGGATGCTGGCTCCAGCCTTGACGTGACGAAAC
>Cluster-2641.27382
AAAAAGGACCCAGCATACTTGCATGCAGCAAACTGTATAAAAGCGAAAACGAGCATGAGTGCAAAATCGCCCGAAAAAGG
GGAGGTTGCAATAGCAATTACATAAAGAAAAAAAGAAAAGCATATGTCTGTACGTACAGTAGTAGTTGAGGGAGTGAGAA
TGGGGGTGGGGGATTGAGAATTTCGGTCTGCATTTCAGCTGACGTCGCTGAGAAGAAAATCAAAGTGTCCGTATGGGGGA
TTATAGGAAATAGAGGGAAGGGGAAATGCCAGCCCTCTCTTTGTCCGTGAGTGAATGCTCGAACACTGTCCGTGCGATCC
ATTTACAAGTATGTATCAGGAGAACCGCGGCTTTGAAAAAACCTTACGTCCCAAAAACCCCACTCATCGTCTATCGTCCC
TCGTCCCATCACTCAAACTCATCTGCCTCATCCTCCTCCCGATCGACCCGGGTGGTGGAACCCCAGGCACCACCGGAGGA
ACAGGGGCCACCGCCGACCCGTCCTCGCTTATCAGCACAGACCGAATGGAACTGCTCCCACCGGCAGTCGTAGGCCGACT
CGCGCTCCTCGCGTTGCTCCAGCTGTCCATGTCCACGCTCAACAGCTCAACGGGGTCGATGATCTTGGCGTTGACGGCGC
CTCGGGGCGGGGAGCTGGACATGGAGGGTGTGGGCGGGGAGCTGCTCGTTGCGGATGAAGGGGGCAGCGGGGACGGCGGG
TGTGCTGAGGATGGTGCTTGTGAGGAAAACGACAACGCGAAGGAGTGGGATGGGGAGAGTGGAGGGTGCGTGCCTGGGCC
TGTTGCGGGTGGTTGAGTCGAGGATGCTGAAGTGAGAGAGCGTTTCTTCGTCGGTGGCGATTTCAGTGGGCTCGTTGGAG
GAGACCTCGAGGGCGAAGAAGCCGATGTTGATGGGGTTGTCGGCGAAAACGGTGGGGACGTCGAAGCGGAGGAAGGTGAC
GCGGACATGAACTGCGGCGGCGGACCGGCGGCGGGGATCGTCAACGCCGAAGTCGCGCTTGCCGGTGTCGTAGTGATGAG
CGTCGGAACAGCAGTCGTAGTCGAACTCCTCTTCAACTTCTTCGGAGTCGAGCTCTTTTTGAGAACGGGGATGGACGAAG
AGGCGGTACTGAGGCTCCGCATGTTGGGTGTCCTCATCCCTAGAGCCGTACTAGGTCTTCCAGCCTCTCCTTTCCCGATT
CCAACTTTCTCTCCTCCGAGGATACCTGAAGCCGTACCCGGTCGTCCCGAAGTCGTAGGCGATGGAACTAAACCAGAGGA
AGGGACGGTCTGAACTGGGATGGAAACTGCGGTGAACGGATTCGGCTGTCTCTTCTTGCCCCTCCCGCTACTATCCGTCC
CACTCGCACTGATCGGCTCCTTCCCACCACTCCCTCCTCCAGCAGCCCTCCAATACGAATCTTTTTCCTCCTTCCCATCC
GCCCCAGCATAGCTATACCACACCGTCCCA
>Cluster-2641.7350
TATAAGGTTATTGAGGCTGGTGCTAATGCTATTGTTGCTGGCTCTGCAGTCTTTGGAGCTAAAGATTATGCGGAAGCAAT
AAAGGGCATCAAGACCAGTAAAAGACCTGAGACAGTGCCAGTATGAGAAATGAGAAACGTAGAAGGCCTGTTTCCATTTG
GTCCATTGTAATAAAATACAGCAGCTTTGGAAGAGCAGCAGCACTTTAGGAA
>Cluster-2641.7351
TGGGTCGAGGGGAGTCGCTCAGAATTTACTTCCTTTTTCGTTACAGCCGGGTGAGGGGATGCAATTGACTGAGGCTTTGT
TAACTTTCACGGCGGAAGTAGGACATACTTGGCCACTCCCAGGAGTCGCCTGATCAAGCCAAAGAGGGAGATTGGCCAGG
GTTTAGTCCGTCATGGCGACGGTCACTTCATCAGAAGACCGTGCCTTTCGAGAACAAATCCAATAGATGGAACTCTGTAG
AACGCGGTTAATCGGGCCCGACCATTTGACAGTCAATCCGGACGTCGGCGACCAAACTCCTCTTGCGTGAGGTATTCTAT
TCGCGGCGCTGTCCAAGTTGTGGAAGGGTCAAATCCCAAGCCTACACGCTCGAGTAGCTAGAATCCATCCCATGCCAAGG
AGTAATAATTACACAAACGCCGTCCACTCGTGCAATGCACAACCTCGACATCGATCGAAAAAGCGGGTAGTGGCGTTCAT
GCGTCATTGGGTTCAAGTTGTATGGTCGCCCAACAAGGCACGACCCTCCTCGGCTCACGCGGCTCGATCCTCCGGTCTTT
CACTCCACAGCGTCCCCTTCGGTCCACACTCAAGCTACCCACCCACTTCTTTACCAGCTCACTAGCCATGTCATACGCAC
CCTCAAGACTTCCAACGATTCTTCTCCATATCGTTAGCAGCACCAAGCGGGTCACCATCGACCGACCTCCAAACGCCGAG
TCCCCCGCACCGCAAAACTGGCCGCACATCGTACAATTGCACCTTCTCAATCGACCCAGAGGTAGTTCAAATTACACAGG
TCAAAGCGAGTAGCTCACAAAGGGCGAATGGGGCATCTTGTTACCGTGGTCAGGAATGAAATTGCCG
>Cluster-2641.7352
GAGTTTTAATTTCCTCTCGAGCTACCGGTTTTTTGGGGAAGCTGTTCAGAGGACTCATCTTTTTCGAGACTTATAGACGA
TGCACTAATACAGAGTCTTGTCCTCAGTCCTAAACTTGAGCGATCAGGTAACACAGATAGACACGCGGATACAAGATTGC
AAAACACTAGTAACCGAGTCGGTGGAATATCAATCGGCCTTGTGTTTCGCCAGGATATAATCTCGAGTATTCTATTGGAT
CTGCGGTGATGCAGAGGAGGCGCTGCGAGTAACAAAATATGCTTAAAGGGTAACATTCATCACCAACTTTCTTCATGGGG
ACCACTGCACCGCGAGGGTCAATATCCCACACCATGATTTGGACAGGCCCGGTGGAACTGCGGGATGATCTCAGGGTTGA
GGCGTCAACCAAGGCGACCCTTGCCCAATCAGGTTTAGAACTGCTGATAACGGATGTTGGGTTCCAGTGAACCGCTAACC
AGTGATAGGTGGCATCGCCCAGGGACTCCAAAATTCGAAGATTTGAAGGAGAATTATGGTCGTATCGGAACTGGAGCGCT
TGTTCGATACTCGATGTTAGGGAACATTCCCCCGAACCATCTGACGCCGGCGGCCCAATGTAGACAGGTTTTTTCTCTCC
AATATTTGGCATGAACCGCAGAACACCCAGTGAGTAAGCGTTATCCTCCCTTAATGTGACAGAAAAAGCTGGAGCTGGTG
TAGGAATAGTTGGAATTTTTTCTTCCTTCCCGTCGTCATCGAGCTTCCCCCAGCGTTCAACAAGGGCCATCTCCAACTTG
TACCAGTCGTGTCGAACATCCAGGGAGAGAAATGTGTGCCACTTAAGAGCCTCTGATGAAAAGTGAAGAGATGCAAAATC
GGCCATCCACGCAGGATCACGAAGTTTGCCTTCCTTCCATCCCCTTTCTCGCATAGCTTGAATGAAAGTCTCGCACTCCG
ACCAGGATGCTCCTTTAAACTTCTCCACCGGGCCCTCACTGTGAGTAGAATGGCTTCTTGGGGTGATTTAACCAGCTGTC
AACTTGAGCAATGAGGTATGTGTATGGGTTGTGGGGATCTAATTCTGGTGGCACG
>Cluster-2641.7353
GTCCGGGCGACCTTCGAAGCGGAGTGCAAACGCCTCAACGCGGTGGTCAAACAGATCCCCTGGTTTCTTTAAGAGTCCAT
TTTCATCTGGGATCAAAGGACGAGGGTACGGGCCTTTGTGGTTCGTTATCACCGAGTTTATGACGACTCTGAGGGGAGTA
TGGAGCGACTCGTCTATCTGGGATCCAGGGAGTTCGAGATGTTCGAAGAATTGGTCGAATGATAGGAT
>Cluster-2641.7354
GCTTGATGGCCTCGCTGTACTCCTCTCGAAACCGATGTACAGAGGCGAGACCCCACAGAGCATCAGCTCTGCCTTTCCTT
AGGCCGAGGTCGGTACGGATTTGCAGGACCTCAGAGTAGAATACGATGGCCTTGCTGTACTCGTCTCGAAGCCGATGTAC
CTCGGCGAGACCCCACAGAGCGGAGGCTTTCTATTTTTGGTCGTCGGTTTTGGTGCAGATTTCGACAATCTCGGAGTAGA
ATGCAACAGCTTCGTCGTTCTTGTCTTGAAACCGATGCACTTCAGCAA
>Cluster-2641.7355
TCAAATTGGTATCCAATATCTCCAGTCCAGGCAGTAGCCACCGGTCTTCGAATGACGTATGCGGCGAGGAGAGGAAAGGG
ATCATATTTCTGAGTGACCCGGACGGGTTTCCCTGGAGCGATAACGTGGTCACTTTGACCCCCGAACTGAAGTGTAGTAG
GTAAGAATACATTGGCACGCAATTGTGGAGGCTCAAGGTGATGGGTATATCAGAGAAACTTGGTCCCATGCGCTCAAAGA
GCCAATCCAGAACTGCTCGGGAATGAATGTAGGTCGTGCTTTGCTGGTCGAACCCGATGCGCAGACGACGTGGGATATCG
ATCTGGTAGACACTGTCCCAATGGATAGCTACGGAAATTTTTTCGGCGTTCGATGTCATAGACTGGAGGGCGGGGACCAT
GTGACTCATGGCCGGTGTGAGGAGGACAGTGACTGGGTCCTCGCGGGTAGTGCAATCCACGTGCAAAAAACGGAGGCTG
>Cluster-2641.7356
GTTGGATTCTGGAACCTAATCGGAGGGTTTGGTTTCTTGTTCTGTGGGATATTCGGCCTCTTCCGAGAATTCCATAACGA
GTGGGCGCAAAAATGGGGGACAGCGTTTTCCACGTTTTGGGGATCTTGGGCTTTCTTGTTGGCTTCGTATTTACAGCTCT
TCGAGACGTTGAATAAGCGATAAGTGGGAAGGGAGGGAGTTTAATCTGTGACCAAAAAAAATTGCAATGTACGCGGTGCG
GTGCTGGTTAGTCTCGCTTCCTGGCATAATGCAGCGGAGCTGTTCATCTCCACTCAGATCTATGTATGGAACATTTCCTG
CGCGTTTTATGCTTTCGCTCTCTGAGAGTGACCCACCCAGCTTTGGATATCGAAATCCCTTACGACGAACCTACGCACCC
TCTCAAGTTGTTCTCAGTCAGCTGGCCCGGCGGGAGACTAGGAGATCCGTGCGATTAGTCGTCTGGTGGCTCGCATTTTC
CTCATGTGTATGAAGGTGCTATCAAAATCAGCGCAGTGCACCTTTCTGAGAGTGCGGCACCATCTTGCCTGCGCTCTGTA
TTCCGCCCATAGAAGACGGTCAACTTCAAGGCAACCTACTTAACTCTAAGCGACCTTGCTGTGTACCCCCTCCCCCTCCC
CACCCAGAAATAAGTGATAGGGCGACATGGCTTAGGAGAGTTGGATTTAATTTTGCTTGGTGGCCAAGTCGCATTTCGCT
TGTGCGTTATCGAGGGTGCTATGCATAATGAGCGCAGTGGCACGCTTCCGTATCCTGCATGCTCTCTTTATCGCCCACGG
TGAAGGGCCAAATCCGTTTGGTGGACCGGCCAACTTGAAGGCAACTCACTCAACTCT
>Cluster-2641.7357
AGCCTCTCCCATGTTCCACCTACAAAAACCCCTCAGGCGTATATCCCTTGCCAGGACACCAGCACTCCTCAAACCGCATC
TAGTACCAAAAATATCGCCTTCTTTTCCCGTATGCGATGGACAACGCTCTCGCTCAACGTTCAAGCGGCCCATCCAACGA
CCGGATAGAGCTTCATCGGCCGTGAGGTCTCAGTCGCCTCACAGAACGATTCACCCCCCACGAATCAAAAGGGTCGATAT
ACCCAAAAGGCTTCCTCACTATATCGAATCGTGGGTCAAATCTCCCGATGCGCGAAAAAAACTCGTTATCTTGGGACTCA
CGGAGGACGACATCAATTGGCTTCTCCCGCGCTTCCAGGACATCGCCCTGATCGAGGCCAGCTCTCCCGACTTTTTCAAA
ACCATGAGGGAGCAGTGGGCGCTGGATTTTCTGGAGGACCAATGTCAGCTTGCAGCCACTGGAGGAGAAACGGAGGCAGC
TTTCGACCGCACCATCTTCTCTCGTTTCCTCTCATGGGCATCCACTCAGCCCGGCCCACCAGCCAACGACTCACAATCAC
CATCATCCATACCAACCAATCCAGACAACATCACCTCTTTCTCCCCGTATTACAACCTCGCCTCCATCCGTCGCCTATTC
GATCTACAGGACGCACCCGCCTTGTATCCCAAGACACGCCGGACGAAGCGGAAAGTCATTCTTCACGTCGGACCCACCAA
CAGCGGTAAAACATACAATGCCCTCGTTGCTCTTGCAAATGCGCGCTCAGGGGTTTACGCCGGCCCACTGCGCCTCCTCG
CGCACGAGATTTTCGATCGCCTTAACAAAGGCCTCATCGTCCTACCGCAAGTTCCGGGAGAACCTCTCCAATCATCCGCT
CGAGTTTGCAACCTCGTCACAGGAGAGGAGCAGAGGATCGTGGACCCCGAGGCCCTGTTCGCGAGCATGACGGTGGAGAT
GCTCAACTCCAATGTGCCGTACGATGTGGCAGTCTTGGATGAGGTCCAAATGATAGCTGATCCAGAGCGTGGAGCCGCAT
GGACCAAAGCCATTCTCGGACTCCGCGTCAAGGAGCTTCACCTCTGTGGGGAAGAACGGGCCGTCGGTCTAGTGAGGTCA
CTCCTAGAGGATTCGGGTGACGAGCTAGTCGTCCATCGCTACGAGCGATTGACCCCACTCGTAGTATCAAACAGAAGTCT
TCAAAGCCTCCGAGACGTGAAGCCCGGAGACTGCGTGGTAGCGTTCAGCAGGCAGGACCTTTTTACCTTGAAATATGCCA
TCGAGAAAAAGACTGGCCTTCGATGCGCCATGGCCTATGGAGGTCTACCACCAGAAATCCGCGCGGAGCAAGCTCAACTG
TTCAACGACCCGGACAGCGGTTATGATGTGATGGTTGCAAGCGATGCGGTGGGCATGGGTCTCAACTTGAAAATCAAACG
AATCATCTTTTCCACTTTGACGAAATGGGACGGTCGCCGCGACACGCCATTGTCCGTGAGCGCAACTAAGCAGATTGGAG
GTCGGGCCGGCCGTTTTGGTCTCCACGAGGAAGATGCCACGGGCTTAGTGACGACTCTTCGCGAGCACGACATGAATGCC
CTGCGCAAGGCCATGGCTGGTAGCATCCCTCCCCTCACCTATGCGTATCTCGATCCGTCTCCTGAATCCATGGCAGAGTT
GGCAACTCTCCTACCTCCAACCACCCGGTTCGAAGACGTCTACAACCTTTATCAATCGTCGGCCATGGTCCGAGCTCCGT
ATCGGCTTCAATCCTTGAAGTACAGCAGGACGGTGAAGAGGGCGATGGAGATCATAAACGACCATTACGAAGGGATGCCG
ACCTGGGAATGCATGAACATGCTTCGAGTCCCATTCAATTATTCCACTCATACGCTTAGGGACGTCGCAAGGAATATGGC
ACGTGCACACACGAAAAGGGCCTCAGTACCTCTGGTGGATATTTTCGAGGGTACCCCGCTTCTAAAGGCACTCGAGTATA
TCACCGAGGTACGGCAGAAGGCCTCGGAATCCGAGTCGAACAGCGACACCACGGCCAGACGCAGGAAGATGCTCCAAGAA
CTTGGTGACGAGGAGCACACTCTGCTCCGAAACCTGGAAACGTGTCACAAAGCGTTGACTGGCTACCTCTGGATGTCATA
TCGGGTCCCCGCGGCGTTTTCGGATCGAGTGGAGGCGTTCGAGATGAAGCAACAAGTGGAAAGTGGGATTGATTTCTATC
TGGCATTACTTGCCGAGGCGCAAGCCCCGGAAGTCGTAGATAACTACGCGACCCGCCGCCGAGTCACCCGAGGGACGAGA
TGGCAATCGGGTTCCAACATCTCCCCTGTCGAGACTTCCCCAGTGGATGGCGCGGCTATGCCGACCGAAGG
>Cluster-2641.27030
GGGAGAGATCGATATGTATAATTCGACGCCTTACACAGCTCACTTGAAAGAGAACCCCGTTCCCTTGCCGTCAAGCCGTT
CTACTCGATACAGCCGCCGTTAAACTCATCGTTTAGCTACTCATGAAGGCATTAGGTACCAAGGCGATGCTACTTTTTGT
CTACGTTTCTCCAATAATATTCCGTTCTTGGCGTAAAACGCTAGCCGCTCGCCTTCCCCTCAACCTTGTTCAAGCTCATT
CCAATCCGCTTCTCAACCTCCAGAGTTACTCGAGACGCGTTTTCAAACTTTTGAGGGATATCGATCGAAAGAATGATCTG
CTTCTTCCATCTCCTCGCTATGTAATGAACAATGAAGACGTCAGGACAAATTGCTCCATTCGAGATGTCCCGAAGCCTGA
GACTGGCCTAAGCGCTGAGCCATCGACAGGGCTGCATCTGACTCGCTCGACCGATATAGGGATGTCGCTGCTCCGGGCGT
TGACGTATTCAAAGACGGCATCGCGCAAGCCCAGTCCTTTGTCAATCGACCTTGCCTGACGACAGCCAGCACCTTCGGAT
GAACGCCCTGGACCTTCCTGCTCTCCAGGACCTCCGCATTTTCCGCGGAGTCTTCAAGTAACGACGAGCCAGGACCTCCG
CTCGCTAAACCAGTACTTCTGACACGTTGTTGGGAATCAGTAGAGGTGGCTTGCTCTGATTCTGCCCCGGGGATTTCGTC
GCAAGTCCCGGCCCATATCATATAAGACCCAACCAACTCCGTCACTTGGACAACAAGCGCCGGGGATGAAGGAGATGACT
CAAACGGCGGGTAATAATGGACATGCACAGCTATTTTGGGATCTTGATGGGCCTCCATGCGCGGCGATATGGGCACGTTG
CAAGGGTGTTTGTGGTTTGTTCCGCCAATGCGACTCGGAGGGTCACGGCAAGTCATCAACCGCAGCAGCCACGTGACCGA
GCATCTAGAAACTCTC
>Cluster-2641.27031
TTATTACGCAGTCGCTTCCACCCTTCTTCTTCTTCTGCTGCAATTCAGGCGGCATATCCGATCGCCGTTGCGGTATCCGC
CCTGGGTATCGTTGATCCCCGTTATGTTCTGCTCCGTCCCATCCAGCCTGCTCTCCCCGACGGGCGCCCCGCTCGGCGCG
ACGTGCGCGAGCTGCAGCATCTTCCTCAGCCTGAAGCTGACGCGCCAGCGCCGCGTCGCTGCCGAGTGACAGATCCTCCA
TAGCCCGTTCAGCGTCCCTAACGGCCGCTTCCGCTGACCGACCACTGTAGTCTCCACCCGCGGTACTCGACCGGAAGAGG
TGCGCGTCTACAAACACGCTGGCCGAACCATCCACATCTTCAATGGTTTCCCAACATACCGCAGGTTCCCGAGTGAAGAC
TGAGTCCGTGACGAGGGTATACAACGGATGATCTGGTTCGTCGGTCTTGTACAAAACCGACAGATGTGAATTCCGGAAGA
AGGCATAGAGTCCCGGCGTCAGCGTAGTTGAAAGATGAAACAAGCCGAAGTAAGTCAGCTGGCTGGAATTCGATTCCAAG
AACTCCCGGATAAGGAGCGCGTCTTTGACGAGAGCTTGTTGTTCTTCTGTCAGGTCTACTGTTGTCTGGCGTTGAGGGTG
GCTAGGCTGATCGCTTTCTACCAATTTGCCATGGGTGAGGCTGTCCGCTGCGACAACTTTGTTAAGCGCTCCATCGTAGT
CTTCCACTTTAATTAATGCTTCGTATTCCGGAGAGCTGGGGTCTGCCAACCACCCGTGCACCAGCTCGACGCCACAAAGA
TGGAACAGCTTCAGTTCTCCGCCTTCTCCGAGCTGCTTGAATGATGATGAACTGGTCCAGACAGAGTTGATATCCATGCC
CTCCTGTAGCTCGGGGAGCTTTGAGAGAGCTGCCGACAGGCCTTCTATCGCTGCATCGTCGGACGTCCGAGATACAAGGT
AGTCGGCGATGAGCTGAGCTAGGTATTCATAGCTCACCGACTTCCTGTCACTGGGAAGGATCGACATGTCGCCTCGTAAT
ATTAGAACGTTGCACAACGCGATCAGGGAACAGGGGCCATTCTTGGCTTGCATGATAATCAAGGAGGTCGATTCTGAGCT
CGGGGGCCAGTTGATACGCTTTGTTGGCCATGTTGCAGCTATGGAAGCGGCCGTCGCAGCGTCTGTTGGACGTAATGGAG
CTTGAGTGGGACGAGGAGAAGCGCGGGGCTCGTGACGTGGAGGAGCATTCTCCTCTACGGGGACTTGGGCAGTTGAGGGG
TCATCATGAGACGGCTCCGGATATACAGCAGTTGGTTCAGGTGGGGCTTGTATTGGCGTTGGGGAACGTGAACGGTCGGG
GTGGGACTGTGAAGCCGCAAGATCCGGGTTCGCGGCGGTCGGAGTCACAGGCTGGGGTTCTGAAAGTTGTGTCATAGATA
ATGGAAAACAACTTGCAGAGATTTCGCTTTCAGCTTTAAAAGATCTGAGGTTGCCGTGGTTGGACAGGTTCTCGCAGGTC
CGCAGCTGGTGGTGGGATTGCGG
>Cluster-2641.27032
AGACGGCGGAGGTGGGAACGCAGGGGGCCTAGCGGCCAGAGGAGGCGCACTGGACGGAGGTGGAGGGATAGAAGGTGATG
GAGTTGCGCCCCATGGGCTAGGTTGAGAGGAAGGAGGTGGAGGTGGAGGGTAGCTAGATGTCATTGTAGAGCCAAGGTTC
ATCGAAGAGAACTGATTTTCAACCCCTGTAATTGGGCTCTTGGGAGGAAGTGGCGGAGGCGCTTGATTTGACGTGGAAGC
GGACGTCTTCTTTCGCTCGGTCTCAGCCTTAGCCACAAACTTCCCCCTCTCGGCGACCCTTGTGGCGACGAAACTAGTTG
TCTGCCTCCTCAAATCGGCGACCCTTTCACCTAGGTCACGATAGAACTGCGTGCCTCGCTCCAGGGTTTCCCGAACCTGG
GCCCATCCTTCCTTCGCATGCGCCAGACGAGCAATTGCTTCACCGCGACGCTTCTCCTTCCCTTCCGCCTTCTTCAGCCA
CTCGCGAGCTCCTCGAGCGGTGGTCAAGGATTTATATAACGTGTTGATCTCGTCAATTACGGTAGCTTGAGCTTGGATTG
TCGCTCCAATGCGCTGTTGATATGGCTGGAACTTCTCCAACTCCGCGGCGAATAAGCCAGGCTCTACGTTGGGTGATCGA
CGATTGAGGAGAAGAAGATGAGAGACGTCGTCGGTTTGGATCTTTTCCTTCAAGTCTTTCAAAACTTGT
>Cluster-2641.27033
TTCAGATCCCAACCTCCCACCACCGTCGCAGTACCCGCGGACGCAGCACCCTACTGCTCTTAAGAGCCAAGACCGCGTCA
AGTTCAGCTCGTCTGCCAGAGTTTGCTGAACTCGCAAGCGCTCATCTAACATTTCGCTTCGTATCGCCTGGCCGACTCGG
AACCCCTGACGCTCCAACCCCTTCACTAACTTGGCGAAGTCTCTACCATCGACCCTCAACTAATACAGCTCAGCCACAAT
GAGCATGGCACAATCCCCTACCATATCCATCCCACGAAAGAAGACCGATGATGTCGACTGGACTGGTCCCATACGCACCG
TCATTGCTCAGTCATACGGAGAAAGTCCAGATAACTATGCATCAGAGTGCGCCAATCTCCAGCGGTGTCGGCAGGACGCA
GTCAAAGGAGCTGGTAGTGACAGCACCGCTCGGGACCTCCTGTACAAGTACTTCGGTCAACTCGAGCTCCTAGAGCTCCG
CTTTAGCGAAATCCGCGTCCAATTCCCATGGCATGATGCCTTTACGACCAAAGTCACCACTCAAACTTCGCTCGCCTTCG
AGAAGGCGTCTATCATATTCCAAATCGCCTCGACCCACTCCTCGATTGCTATCTCCCAAAACCGCTCAGATCCCGAAGGC
CTGAAGCGGGCGTTCAACTATTTCAAGACCGCCGCAGGCATGCTGACGTACATCAACGATAACTTCCTTCATGCTCCCTC
AACCGACTTGAGCAAGGAGGTGGTCAAGTTCCTGACGAATATCATGCTGGCCCAAGCGACGGAGGTCTTCTTCGAGAAAC
TGATCGACGAGAAGAAGGGAGCCGTGATTGTCTCAAAAGTCGCTGCTCAGGCTGCGTACTTGTATACGGGTTCGACGGAA
GAAGCAAAAGAGTTCATGGGCAGAGGGATATTCGATCGAAACTGGATTACCCTTCTCCAGATCAAAGCAAAATACTTCAC
AGCTCTGTCACATTACCACAGATCAATCGCTGACACAGCAGCAGGGAAGCATGGTGATTCTCTTGCGCGGCTCAACGTCG
CCGAGGGGCTTGCCAAAGAGGCGCACCGCCTTGGTCGGAATTTCAACTCCGACTTCGTGTCCACATACTCTCCAACCCTT
CCACCAGATGCCGGCACATCGATTCTCGACCTCACCAAATCGCTTCAAACTCTTCTCGGCGAAAAGCGCGAAGAAGCTTC
CCGCGACAATGACCTCATTTACAACGCTGTTGTTCCCGCTGAAGCCACACTGCCCGTCATCGACAAACTCTCCGTCGCCC
AACCCATCCCGATCCAAGAAGTTTATGGGAATCCAGATGTGCAGAAGGTCATCGGTCCCGACATGTTCGCTAGGCTGATT
CCTCTCAGCGTACATGAGAGCGCCTCGGTCTATTCTGAAGAAAAGGCCAAGCTCGCACGTGCCGAGGTTGAAAAGGTGGA
GATCGCGGATTCAGAGGCCCGTTCGGGGTTGGAAAGTTTGGGGCTGCCGGCTGGGCTGAGAAAATGGAAGGAAATCGCTA
CTGCTGGGCAAGATGGTTCGGAGGATTCAGGGATACCACCTGAAGTTGAGAGTTGGGCTGCCGAAGTGAGGAACGGTGAT
GGCCAACCAGGCATCGAGAAAGCCTTCGCGGGCCTGGAGGCTTTGAAGCGTAAAGTCGACGACGAATTGAATGGTATTTC
GAAGGAACTGGAGACCGAGTCTAGGGATTGTGAAGCAATGCGGGTTAAATATGACGCGGTCTGGGAACAAGAGCCTTCGG
CGGGCTTGACTCGCGCCCTCAGACAAGACCTGAAGTCCTACCGGGATACATTTACTGCTGCCTCGGCCTCTGATACACAA
GTGGTACACCTTTGGCAAAGCGTTCAGCCTGGATTGGCTGTCCTTCTTTCGGGAAATGATGGGCTTGAGCGCTTCTTGGC
CTCAGCGTCGTCCGATGCGGAAGCTGGCCAACAGCCCAGTTTGCTGGATATTGTAGACGATCCCGCTGGTGGTGACGCCA
CCTTGCAGAAGGAGATATCCCGCAAGGTGGATGATATAGAGGAACGTATCGGAAGGATAAACAAGATTAAGCGCGAACGA
GC
>Cluster-2641.27034
ACCCAGGCAGGTTGCGGTTTGATGCGCGAAAGCGCGATCTTTATAACGGCTCATGGATACAAGATACAAATGCGAGGGTC
GAGAACCGACGAGACCAAAGTGAAAGTGTCTATCTCAGACGACGAGCTTCACGCTCAGACTCGAGCAGTGCAAGGATATC
AGACTCTCTTACGGGGCCCTTCACGTTGCGGATAATTGACCGGTTGGAGTCGTCCATGAAATCAACACGGACCTGGGTGA
CACCACCACGAGATCCTGTCCTGCCGAGGACCTTGGAGACTTTTGCGAGTTTGACTGGGACTTTTCCTGCAGCAGCGTCC
ATTGTGAATTAAGCGTGTAGACTGTTGAAGAGTAAATTTGATGATGGACTGGGATCGTGAGCAAGATGGCTAAACTCCG
>Cluster-2641.27035
GTCATTCAAAGTGCTGGAATATATATCTATCCACCAACCGGCTCGTACGCGAAACAACAGGTTACACTCGACCATACAGG
AGCACATTTGGGGGAAGCTGAGAATAAATGAAACCATAGCTCGTACTTAGAAAGAACATAGAAAGTAAAAAAAAGCATGT
ACTACGAAAACTCGGAACGCTGCCTATAAGGTATGGCAGGCAGAAACCTACAACGCCAGAATCCGAAACCACAATAATCG
TTTAAGTCCAAAAAAACGGAAGCAAAGAAAAAACTATTCCCGCCCAAATTATGTAAAAGAACCTCCAAGCCCACACCTCG
ACAACTCTTTATTGGCCCACCTTCTCGTCGAAGAACGCGACCAGCTGTCCGACAGGGATCTTCTTCCCAGGGGCCTTCAT
AAGGTTAGGGCTAGCTACATTCCCGCTCTGCAAATTGGTCTTGGACTTCTTCCTGATGACCAGTGGATCGATGAAAGGCT
GTCCACTAGGCGTGACGATAGTGGACTGCCGCTTGCTTGAACTCGGCATGGCGCTTCGAGGACCAGAGTCCTCCGACGTG
TCGACATCCCTCGTGTTGATACCCAGCCCAATCCCTTGAGACTGGGCGCGCTTATGGGTGGGTCTGCCGTTCGTCGTCGT
CGTCGTTGGACGTCCCTGACGCTCGAACTGTGCAGGTGCTCCCAATGCGGGTGACCTGCCGGTCAGGTCATTTGACACCG
AGTCGAGGGAAGAGAACGTGGATTGCGCTCTGGCCCGGAGAGAAGGCGTTCTTGGGCTCGTCTGGGTGCTGGGCACCGTT
TGAGGTGAGGAGACTGTCTTCAGAGATGGGCTGATCGAGTTCATAGTATACATCGACCTTGGACGGCCTGGAGTGGGCTT
GGGCGACATCGTACGAGTTGATTGAGGCGGAGGACTTGCGGGAAGCCTTGAGAGTATAATGGAAGTGCCGCCGATCGTCG
GGTCCGGTGATTGGGTCTCCTCTCTGTTCGGAGGGGTGGCAGTAATATCTGTCTGATCGCTCGCCTCTCTGCCGTGCTTT
CCAATAACCAAAGGACTAAAGTCGAACATCCCAACCATTCCCTCACCGGTCTCTTCGAGAGAATGCGGTCTAGATCCACC
AGGGGAATCGGAGAAGAGAGCGGTTTGAACTTCACCCGCGGCTCGAGTGGCATTGTTGGGCGATGGAACGTCATCCCTTC
CACTTAGTGCGACGGTGTAACGCTTCCTCGGAGTTGGGCTGGGCGACTTGCTCGTTGCTCTCACGGTCGAGCTGGCATTC
GATGGAGTCTTGGGAGGTGCAAGTTCGTATGAACCTTGCTGCCGGTGGGGCGCCGGTGGGCTCGGACTCGTATAGCGTTC
CGGAATGGAATACTCGGAGCCTGACCTGTCATGCGATTGCGTTCCACCAGTTGTTTCACGCCTGACTTGACCCGGAGAGG
AGAACTGGCTCGGAGATCCGGGCTGAGAGAACCCAGAGCTGGAACTGTAGTAGTCACCAGATGGGTAAGGAAGGCGGGAA
CGCGAAGGCTTCGCGTTCAATGGCGGAGTGCTTGACATGTTGGGTGAGCCATGACCGTTGGGCGGGCGACTAGCAAAAGC
CGACGCAGCGGCGCTTGCAGGTCGAGGTGGCTGCGGGAGGCTGCGGGCACCGGTAGTGGACTCTCCAGTGACGTTCCTCC
TCACCGGCTTCGCAGCAGGAGCTTCTTCCTCTTCCTCTGGGAAGGGCGCCGGCGTTCTGATTGGTGTCTTCGGCTGAGGC
GGAAGTGGGGGGCTAGGCTGTGACGCGGGGGGAGAAGGGGCAGGTTGAGGCTGTGGCGGTGCAACTTGTTGGACAACAGT
CGTTTGATGGATGACGGGAGGCGTGTTCTTCAGCTCCGTCAGATCCGTGTGGGTTTCCAACAAGAGGATTTGAAGGTTTG
TCATCTCCTTCTTGATGTCGTCAAGCTGTTTACGGGCCAAAGAATCGGGTTTCTCTTCGCTCTCTCGGTCAATCAAATAT
TTTTCGACGTCCTTCATACGTTCCTCCAGAGCACGAACGTGGCTAACAGTCCATTTCTCGAGCTTTTCAAACCTTTTGGC
CACCGTGAGGAGGGTGACCGGGATGTCGAGAGTGCCTTGTGGGTTGAAGACCGCGTATAGCGGGGTAGGCTCGGTAGGCC
CCAAGATTGGGGAACTGCCTGGAGGACCATGGGTTCTCTGGGGAGTCGGGGTAACGGGACCCGAGTAACCAGTATTCACG
CTCATACGGCCGGGGGATCCTCCTGGGAGAGGGGAGTAGGCGGAAGGGGATGAACGAGACGGGATGGCCATGGGTTGGGC
GAGATTGAGGTAATTAGGATCGGTATTCTTCGGCTCCGGCGTACTAGGCTGACTCTTCTTCTTATCTTTGGCCGAACGCT
TCTCTTCCTTTTCCTGCTCTTTAGTTTTCGCCCTGGTCTCGTTGATGATCTGCTGTGCTGGCGTAGCCTCTTTGGTTGGC
GTCAACTTCTTTGCCAGTGCCGACATCCATCCATTGCCGCTGGTTCCAGACTCTCTACGAGGGGTCATATGCCCGTTGGT
GGGAGGCAAGTCTGAGTAGCTCCCGACGGGGGAGACTGCGGAGGCGTCTGAGCCGTTTGTTGGCCGCAGAGAAGCCAGGA
CGCGCTGTTCCGCGCGTCGTCGCTGCTCAGCCTCTTGAGTCAGGATGCGCTCTGCTTCAAGACGCGACGCCTCCTTATCC
CGAAGGGCCTGCTCCTCTAGCTCTGCATCGGTGAGTCGCGATATGACGGAGCTGGGAGACTGGGGCACCGGTTTGCGCGT
GACCCTGTTGGGACTTGTACGGCCGCTGGCAGTTGATCCTTGCGCAGAGCTTCCCATGATGTTTGACCCGACTTTGAGGA
AAGAAGACGCGAAATCGGAGAGAGATTGACGCGAATCGATACTTCCGCGGGTTGAACCCCTGGCGTCCGGCTGTTGACCG
CCGGCATCGTCCGTTGTGAACGATTTTCGGAGAGGTGATCTCGAGCGAGGGCGACCGCTGACGCTACTGTGAGCGGATCC
TGGGGGACTGCGCCCTTCTGGGAGGCCTAGAGGACGCGGAGGAGGGACTGATGAACCTGTATTGCGTCGCGGTCCAGCTG
GCCTTCCGCTGCGTTCGCTAGCAGAGTCAGTAGACAGCAGGGAGGGATCGTAGTAGGAGCCACTGAATGACATGTTGCTG
TAGGTCGTTCTTGGGTAATCTTGCTGCCCAGCGTCCCGCCTGAGGGGGGGCGATTATTGTTTGAGGGGATGAGGTCGGGT
GGTCGGC
>Cluster-2641.27036
GTTAGGATTTTGTATGGGGCATGCATCAACTACAAAGCCATTGTCTTGGCCGTTCTCTTTTCCACAGTACCAGGATGTAA
TGTTGCAATTATTTATTGAACAAGCATGTTTCCAGCATGCATCTTCTCGTTGAACTGAAAGCAAGTACCAGAATGCCCCA
AGAACGTGACTTGCAAGCATGTAAAGCAGGAGGTTGAAGGCAGCCCCAGCCCAAGCTGTTTCAGTGATTATTCCAGCTGA
TCTAGTCACTTCCATATACAAG
>Cluster-2641.27037
GATAACATTGGAGCAGAGCCGAGCAAATGTTAACCTCTCAAGCCGCACCACTTTCTGGAAATCGCTAAAATATCAGCTAA
AGGAAGCATTCTTTCCCGATGACCCATTCCGGCAGATGTCCGACCATCCGCCGGCGCCGCTCCGTCGCACATGGAGCTTC
CTCTCCTACTTCTTTCCCGTCCTCGCATGGGCCCCCAAATACAAACCCACTCTCTTCGCCTCCGACCTCCTCGCCGGAAT
AACCATAGCAAG
>Cluster-2641.27038
GAACAGGAACTTTCTTCCAAGGAGTCTTACATCAGCAAACTCTCTCAGGAATTGGATCTTTATAAGAATTCTGAAGACCA
GATGAAGCAAGAAAAACTAGAATTTGAAAGCATTCTTTCTTCTTTGAAAGAAGAACTCCAAGCTAAAGCTGTGGCACTTG
AAGAAGTTAAATTGAAACTTGATCAGGAGATTAAGGCTAGGGAAACAGTTGAAAATAGGTTTCAGAGCCAAGAAATACAA
ATTCTG
>Cluster-2641.27039
GGATGACCAGAATCTACAACTTTACCGACACCATAACCAGTAATAACAGATCCGGGAATGAAAGCATCAGTGTAGCTCTT
GACGACGGGCTTCGACATTTTTCCCCGCATGTATGGGTCGCAAGAAAGGTAGAGATTCTTGAGGAGAACGGCATTAGAGC
CGGTCGGAACTTTGAGCTCGAGGTCGGAGGAGCCGAGAAGTAGGTCCTCCTCCTTTGGGTACCCTGTCACATAGTCCTTG
AGAGTGATCCGTTTGTTTTTGACCTTCTCTGTAGACATTTTTTCAAAGCCCTAAAATCTCCAGATTGTTTGAGAGAAGTA
GAAGAAGACGATCGATACTGAGCTCGCAAAAGAAGTGCGAGGCTGCTTTATCA
>Cluster-4354.0
ACCCTTCCGAATCAAAGTTTGGAATGTCTCTTCAGAAGGACAAGTCACCCCGGTATGGAAAGATGGTGTCAAGGAAACCC
AGCTCGAAGTATTTTACAGCGGAGGCTTCGTGTATATTACTGCGCACCCGGACGAGTATCAGAAAGCCAAACCGAACAAA
ACACGTGGTCGTTTTGTATTCCGACCAGTTGAATGATTGAGGCCTAATCTTCGATTCGATTATGTGAGCCCGTGAGGTTA
TATCTCGGAGTAAACCCCATTACGGCCCATATGGAGACCAGGCTTATCGGCAGCGTACACTCGTCTGGAAGCAGCTCTTG
CGGATTGAAGCCTTATGTGATATG
>Cluster-1319.0
GTGGCCTGTCCGATCAGCCACACAGCAACACCGATGAGCCTGCCCGCCTTTCCCAAACTTGAGGCTCTGTCCACCAAATG
CACGCTGATAAATCTTCCCATCTTCAGTTCTGCTAAATGGCATACCATAATTTTCTAGCTCAACCACAGAGGCAGGAGCT
TGCTCTGTCATGTAATGGATGGCATCCTGATCCCCCAGCCAGTCGGAGCCTTTCACAGTGTCATAGAAATGCCATCTCCA
GTTGTCCTCTTCCATGTTCCCCAGAGCAGCATTGATACCTCCCTGTGCTGCAACAGTATGTGATCGGGTAGGAAAGAGCT
TTGTAAGGCATGCAGTATTAAAC
>Cluster-2641.27383
TCCCAGAAAAGAGCATGTCCATCCATGGAGAACGCGCCGCAAACCCCACCGGGCCCCAAACGTTCACCTACTTGGCGTCA
CCGACGCATGATCGCGCTTGCGTCAAAACATCGCAAAGGTAGGCTCAAATCCAAAGTTGTCAAGCGCTGCTGCTGTGTAC
TCCGTCCCGGTTTGAGCATCGAAGAAAACTAAGGTCCCCATGTCGCGGGACAAGTACCAGTTGTAAGCCCTCGGTCCTCT
TCTTTCTGCGCCAAATACGACTCCAAAGAGGACCGAATAACCCTATATTTATCAACGGTCGGGTGGTCAAAGCGAAGCTG
AAATTCCAAGGCTGTGGGCTTACGTAGATTCGCAGTTTATCTCGTGCCCAAGAATTCATCGCATCTTTGGCTTTAATGAC
AAAATCGTCGTAGTCAAATGTGTTATTACAGATGGCTTGATTAAGGAGTCTGGTCTCGTTCCAAATGGTCTTGCGAAGTT
CGTGGGGGAGAACAAAGTACTCGGTATTGTCACGATAAGGCTGAAATAGACGATCAAGGAGGTCCGGTTTCCATGAACTC
ATCACGCC
>Cluster-811.0
CTGACTGTTCGTTCCCCACTAGCACGTCGCCTTCCTCTGCCTCTGCCTCTGCCTCTTGCTCTTGTTCGTCCGTTCCATGT
CCTTCCCTCAACTAGCGTTTATATAAAGGGGATGAGCGTTCTCGATACCGCTAGAGGGCAAGGGATGAGCGACTCACTGG
TGATGCGGGTGATGGTGGAGTGACCGCTTGAATTCCCTCCCACTCAGGTTCTTCTTCATCATCCTTGAGCTATATGAAGA
CAGACAGGCTCAATGATCCGGATGGCAATAAGGACGTTTTTGATTCTTACCCTTGGGAGGACGGTCACTCCGTCCTCAAG
AAGAACATCGACGGGGGGAAGAGTGCGCTGGGAAGGCGGCAAG
>Cluster-4711.0
TTTCACTTCCTCTAACCACGTGCTGCCTTGGTTCTCATCACAGTCCATGGCTTTCAATCATACCACACGACCCTTCGCGG
ACGGCGTCAAAGTGGGAGAGGGCTGCGAAAGCCCCGTCCCTTCCGTCATGTCCCCAGCTACGCCGACACTCACAATACCT
CCTCCCGTTGTACATGCTAGTAGTATCCTCTCGTCAGAGAGAGATCTCGAAGCTGGATCACCCTCATCGACGAGTCCCGG
CCCACTCTTTGCCACACCTGTCGCATCCCCTGCGAACGAGGGTATTTCACAAGCTCTAGGACTCCATTTGCCAATGACAG
ACCCTCAACTCCCGGCGGCATCTCGTTCTCCAACCAAGGCAGGAAGGCAGAAACATACGCCCAACATTCTTCGTCGACCT
TGGCGGCTTGTTCGGTCTTTTTTCAGTGGTAGCAAAACTTCCTCTCCGACTCCATCAGTGAACATTCTAGACAGAATAGA
GATGCAGAATCAAGTTGCCCCAGAGTTCTTTGCTAGGGCTCCATTGAGGCATTCACGTCAAGCGCATCTCCTTCGAGCCG
ATCGGAATCGAAGAGGTCACAGAGATAGTACACTAGTCCACGGAGATGTACTGCCGAGTCCGGTACCTGCATACGCCGAG
CAGTTTGTACCGGAAGATGGTGACAAGACAGTGCCAGAATACTTGTGGAAATACGGCTTCTTATTTCCTCCGTTCTGGAT
CCTGGGTGCTTTGTACCTCAGAGTTGGACTTCACATGAAGTGGAACCCAAGATTGGAAGAAATCGACCCTCGGCACCGCG
ACGAAGCCAAACGAGTATTTCGAGCCAGAGAAAAGAAATATGCAATGAGATGCCTGGGCTGTCTCATCGTGGTCTTGCTC
ATTTCGTCGGCCTTGGCCGAGGGGTTGATATTCGGGCCCCGTTGAAGACCCCTCACGTCCCCAAGGTCCAGCGCCAGCTA
AATTCCACGGACTTTTACGGCCTGCCTTTTCCGTCCGTTCTGTATCGATTTTCTCGTCCACTTTTCCACTTTCAACTGTC
CTTCGTGTGTTTTTATTTGGGTTTCGAAGTCCATTTCACTTGAGTTCCGCACATGTCGCTTCTATGTATCCTTAGTCTAT
GCTGTTTCTCTG
>Cluster-8774.0
GGAAGGTGTCAAGACAGTATTCACGTGAACGGTTCAACAGCCTTAGCTTGAAGCTGATCAAGGATGGCTCATTACAGCTA
AACAATGGGGGTAACTGAATTCTTTGGCCCTTTTTGTTAGCTCTTCCCTTTGCTTAGGACTTGATATTCTTTTTTCGCCT
GCTATCTACATCTCATTGGTTCGGTTCATTAGGGGTCTGGTGATGGTTTTAGGTTTGCCATGTTTCTAGACCTCAGCAGC
TCCTCTTTCATGAACCTTAGGAATGAAATTATGAAAGGAAATATATAGGAAATGGGATGTATGTATATATGTAATGTTCT
CCAAGAGCTTAGTGTTGTTTACATTGGAAATAATTATCATTCT
>Cluster-2641.26341
GAGAGTGCCGATAATGCGTCGGTGATGTCCTTAGATCGCCGTACCAAAATGTTTCTGAACGCAGTCAGAACAGATGCTGA
GAGTGCAGTTGATGGCCTTGCTGTAAACCAAGATGGCGTGGGACTGTTTGATGCCCTCTTTGCAAGTCTGTCCATGATCC
TTGTCAGTGAGATCGGTGATGAGACATTTATCATAGCAGCTCTCATGGCAATGCGGCATCCTAAGTCAATAGTTCTGTCT
GGTGCACTCAGTGCTCTTATTGTGATGACGGTACTGTCGACTGGACTTGGTAGGATAGTGCCAAATTTAATATCAAGAAA
GCATACCAACAA
>Cluster-2641.26340
GCGGTTTGAGAAAAGTATGTGATGATGATGTGAGACTGTGAATGGCTGATTGCAGGCTTGGGATGAAAGCAACACGGCGG
ACGGGGGAACGAGGAAGGAAGGGGGATGAGAGCGAAGAGGGAGAGAGAGATAGCGTGTAAAGAGGCGTTGGGTGCGGCAG
GGAAGGCCCGTTCCTTGGGGTTCGAACGAAAGGCCTTGAAGCGTAAATCTACCTCAGCTTATTTACTCTCTCAAGTCATC
TCACCAACCACTCCCGGTTTTTTTTTTCTACTCACCACTAGCAAGTCCTCACAAGACCGAGAGGGAGTAAAGCGCAAAAA
GACGAGAGAGAAGGTCCAGGGAGGTTGGGGGCACGTACGAGATGGAGCCCTTGTGTTGTGTGTAATGTGAGGTGA
>Cluster-2641.26343
AGCAGTTCTACGCTCCCAGTCCAGAACTCAACCACCCCCCAAGGCACTCAGAGTCGGACGTTTCCCTTGCTGAAACGCCC
CATCCTACTACACGGAATCGGAAGATAGTGCCCTCTCAGCGTCTAGGATGGCATCTCCGTTTCATCAACCGTACCTTCCG
CCAGGCATTAATCCCTACGCTCCTACCAACCAATTAGCTGCCCCTGTACTACCTCCTGCTATCAAACATGAAACACCACC
TATGGAGCCTGCCCTGCACAACATTCCACCGGCCGAACCAATCTTGCCGTCTCCTGACGCAGCATCTCCATCCGCAAATG
AAGGCGGCGCAGGCGCGTCAGGCGCGTCAGTGAAGAAGAAAGTTGCTCGAGCTGGGCATGGAGTTGGCGCTGGAGGGGGT
GGTGCCAGCACTTACAAGAATAAACCCCTCATGTGGGTACCACCCCCAACGTACCCTTATAACTTGATTCCTGGACGTGA
CTTGTACGCCGATGTCATTCCTCCTCGTCCTACTGAAGCGGAACAGGTTGCCGGGTCGGGTTGGTACAAGGTACCTTTTA
GTGACGAAACGCAAGAGCCTGGACCAAGTAACGAAGTCAAGAAGAAGAAGAAACCGAGCGGAAAGAAGAAGAGTCAAAAG
GGCGAAGACGGGGAAGAGGACGGCTGGGAAGATGAAGATGATTTCCCAGAGGCTGGTGTATCGTCTATCGGAGGTGAGGG
TCCGCACGACCCCGAAGGCGCAGTGAAAAAGAAGAAACCGAAATCGGACGCCAATAAAGAACCATTTCAATCTCTTGTCA
ATACCAAAAAACCTGGGTACCGCGAAAAAACCGAAAAGGCAAAACTTCTCGACCAAGAAAAGGAAGAGAAGGACCGAGAC
AAAGCGGAGAAAGCCGCCGCACGGGCAGAAAAGGCCGGCCAGAAAGCCAAAGCAAACGGCGCAACGTCAGCTTCAGCAGC
GAAGGGGAAAGCAACCGGGTCAAGCTCGAAAGGAAAATCTGTCGCGTTTACTGCAAATCAAGGTGTTCGGGTGGAAGGAG
CACGGAATGCTATTCGAGAAGACGTTGAGGAGGAGGAAGAGCCAGAGGATGAACTTGAAATCGACACCCGCCTTTACTGC
ATTTGCAAGCAGATGTACGACGACGATCGAATAATGATTGCTTGCGACAACTGTGACGACTGGTGCCACCCCGGTTGTGT
TGGTCTTCCTGAAAGCGACCTCGACCTGGTCGACCTCTTCTTCTGCCCCAACTGTACTGCATCCAACCTGAATCTTCAAA
CCACCTATAAGACGGCCTGTGCTCAAGAGGGCTGTCGCCGTCCTGCAAGATTACCGCTCTCCAAATTCTGCTCCGATGAA
TGTGGCATTGAATGCGTCATGAAACGAGTCGACAAATGGTGCATGGAAATCGATCCGCCCCCACCACCTCCTGTCGTAGA
CAATGCACTTGCCGTACCCGCTAGTCGAAGTCGAAGTAAGGGCAAAACCAAGACTCCATCCCCTGTTGTTACACCGCCGC
CACCGGAAC
>Cluster-2641.26342
TCAAACATTGCAATGTCATGCTCCTTCTTCATAAGCTCCCCTCCCTGAACGCCTTTCGGCCATTTGACACGCTCGCTCAA
CCCGAAAGGATAGGTTTGCTCGCCGTGTTTGCCGGCACAATCGAAGGCGACAAGCATGGCACCTGGCTCGACAGCGCCGT
CCCGCGTGCATGTGATGATGCTTGCCCGCCGGAGATCTCCATACACCCAGTCCTTTGAGTGCAACAAAGTAAGTGCATCC
TCGATGTCTTTGAGAGCCCGTTGTGGAATGGGCTGTAGTGGTGTAGTTGCTATGTTGTCCCCGAGAGGCGCTTTCATGAC
TACAACCTTCCAATCGTCCGAAAAGGACTCCCAGTGTAGGAGCTTGGGCGCCAGACCTTTCTTCGCCAAAAGCTCGTGAG
CCTCTGGGCAGTACTGACAGGTGAATTTTACTTTAACGGCCATGCTTCCCTTGAAACCGGGCCCCTTCAACAAAGCGTCG
AACATCGCTCGTCCGTTGCGGCCGGGAAGGAGGTTTACGCTGGTGTAGGTTAGGTTGAATCGATCG
>Cluster-2641.26345
ATTTAAGGCAAATTCACAAACACACAACGCATACACAAAGACTTGAACCAAGACCTCTTAGTTGGAAGTATAAGCATGTG
TTGCGGGTTAAGTTTCAATTTCACATTTCAAATTTGGTGTTCGGTTTCACTTTTAGTTGATTTTGTTTACTCAACTTTCA
GGGAAAGTTTTAGAGTTTTTGACTTTGCTTATTTTATTGCTAGCTTCTGTTTTTATGTAAGCTTCTA
>Cluster-2641.26344
AGCAGTTCTACGCTCCCAGTCCAGAACTCAACCACCCCCCAAGGCACTCAGAGTCGGACGTTTCCCTTGCTGAAACGCCC
CATCCTACTACACGGAATCGGAAGATAGTGCCCTCTCAGCGTCTAGGATGGCATCTCCGTTTCATCAACCGTACCTTCCG
CCAGGCATTAATCCCTACGCTCCTACCAACCAATTAGCTGCCCCTGTACTACCTCCTGCTATCAAACATGAAACACCACC
TATGGAGCCTGCCCTGCACAACATTCCACCGGCCGAACCAATCTTGCCGTCTCCTGACGCAGCATCTCCATCCGCAAATG
AAGGCGGCGCAGGCGCGTCAGGCGCGTCAGTGAAGAAGAAAGTTGCTCGAGCTGGGCATGGAGTTGGCGCTGGAGGGGGT
GGTGCCAGCACTTACAAGAATAAACCCCTCATGTGGGTACCACCCCCAACGTACCCTTATAACTTGATTCCTGGACGTGA
CTTGTACGCCGATGTCATTCCTCCTCGTCCTACTGAAGCGGAACAGGTTGCCGGGTCGGGTTGGTACAAGGTACCTTTTA
GTGACGAAACGCAAGAGCCTGGACCAAGTAACGAAGTCAAGAAGAAGAAGAAACCGAGCGGAAAGAAGAAGAGTCAAAAG
GGCGAAGACGGGGAAGAGGACGGCTGGGAAGATGAAGATGATTTCCCAGAGGCTGGTGTATCGTCTATCGGAGGTGAGGG
TCCGCACGACCCCGAAGGCAAGCAAAAGTCTGGGGCATCGGCCGTTGCAAATGCTGAGGCCAGTTCAGGCGCAGTGAAAA
AGAAGAAACCGAAATCGGACGCCAATAAAGAACCATTTCAATCTCTTGTCAATACCAAAAAACCTGGGTACCGCGAAAAA
ACCGAAAAGGCAAAACTTCTCGACCAAGAAAAGGAAGAGAAGGACCGAGACAAAGCGGAGAAAGCCGCCGCACGGGCAGA
AAAGGCCGGCCAGAAAGCCAAAGCAAACGGCGCAACGTCAGCTTCAGCAGCGAAGGGGAAAGCAACCGGGTCAAGCTCGA
AAGGAAAATCTGTCGCGTTTACTGCAAATCAAGGTGTTCGGGTGGAAGGAGCACGGAATGCTATTCGAGAAGACGTTGAG
GAGGAGGAAGAGCCAGAGGATGAACTTGAAATCGACACCCGCCTTTACTGCATTTGCAAGCAGATGTACGACGACGATCG
AATAATGATTGCTTGCGACAACTGTGACGACTGGTGCCACCCCGGTTGTGTTGGTCTTCCTGAAAGCGACCTCGACCTGG
TCGACCTCTTCTTCTGCCCCAACTGTACTGCATCCAACCTGAATCTTCAAACCACCTATAAGACGGCCTGTGCTCAAGAG
GGCTGTCGCCGTCCTGCAAGATTACCGCTCTCCAAATTCTGCTCCGATGAATGTGGCATTGAATGCGTCATGAAACGAGT
CGACAAATGGTGCATGGAAATCGATCCGCCCCCACCACCTCCTGTCGTAGACAATGCACTTGCCGTACCCGCTAGTCGAA
GTCGAAGTAAGGGCAAAACCAAGACTCCATCCCCTGTTGTTACACCGCCGCCACCGGAAC
>Cluster-2641.26347
AGCAAACTTCAGCACAGCTCGCTGGCCAGTGTTCCTGGAGGAGATGACGCTGACGTCAGCAGGATTCTCGATGGCAACAA
TAGCTCGAGCTGCGAGCAACAGCTTCTCCCAGGTCCTCTTCAGGTTTATGATGTAGATACCGTCACTTTTCCTTTTGTAG
ATGTACTGCTCCATCTGAAAGTCAAGGTTGGTGCCACCTAAGTGGGTTCCCGCAGCAAGGAATTTGAGGACATCCTCCTC
CTTCATCTGCAGGACGTCAAGGGCTCCGGACATTGTGTAAGTTTCCCTTTAAGTTACGATGGGAATCAAGAACAACGCCG
TATGGACCCGTCCCCG
>Cluster-2641.26346
CCGTCAAACAGGCACCAGAACGGACCATGAAAACCCACCAGCCCCCTCATGCTCTTGTTCCGTTCCCTTCACCACACTCT
TTAACCGCAACTCGGACGAGCTGTTCAGCGACACTCCTTTCACCTCAGTCTTAGCGTTGTCCAAGCGTTTTACTTGGCAA
ATCACCTCGGGCCAGACGACCGGGACCTTGTTCGCTTAGCAGGAGTGACTCTTATCATGGACCCGGAGGTTGTAGGAGTG
TCGGATGGACAAGAAACGCTGAAGACTCGGGGCGTTGATGTGACTTTGGAAGGGTCGACAACCGTTGTGCCATCTGATTC
CCTCGAGTATCCCCGACGTACGAGCCATCCTGCCGATCCCCTGAATTGGCCTCGTTGGAAAAAGCTCACCGTTCTCATCC
ACGTCTCAGCCTTCTATTTTCTTTTCACATTCCTCACAACAGTGACTGTCCCCACATTCGCCTCTCTTCAAACTATCTTC
AATGCTACCTACGCACAGATCAACTACACTGTTGCTGTTCCGGCGTTAGCACTCGGTCTCAGTCCTTTCATGTGGTCGCC
ACTCGCGGATATCTACGGTCGTCGAACAGTCATGATCATCGGGTGCTTCGTTGCATTCATCTCAACAATCGGGTCAGCTG
TAACCAAGACCTACAGCGGATACATGGCTGCTCGCTTTTTCCAAGGGTGGGGCGTTGGACCTGCTTCATCTGTCGGTCTC
CAAATGATACAAGATATCTATTTCGAGCATGAGAGAGGGCAGAAAGTTGGCATATGGACATTGGCTATCGATACTGGCTT
GCTATTCGGACCGTTGATAGGAGGTTTTGCGGCCTTGGTCTCGACCGAGTTCGTCGCTTGGCTCACTGCCATCTTCTTCG
GGGTATTGCTCCTGTCTATGGTTCTCTTCCTTCCAGAGACCGCATTCCCAAGACACGAAGTGATAGAAAATGGTCCTCCA
GCTCAAGATTCTGATACACCCAAAGTTTCAATCGTTCGTTCACCTCCTTTCATCAATCTTTTCCCTATACAAGGTCTTCG
CCACCCGAAACCATGGGACACAGCTGTGCATTTTATTCGCATGTTCGCTTTCCCAAACGTGGTCATAAGCATCATGTTCT
ACTGCTGGACGTGGTATTGGTTCATCCTCTGTGTCATCACCATGATCCCTGCTGCGTACCCGACATACAGCCCTCAACAC
CAAGGACTTCTGTTCCTCGGCCTCATAATCGGTACCATCATCGCCGAGGCGTTCTTCTCTGGAACGCTTTCCGATCGACT
CGTCGCTTACATCTCTCGAACTCGGAACACTCCGCGCACGCCTGAAATGCGGTTGTGGTTATTTTGGCCTGCAGCCCTAC
TCACGGCTGTCGGGTTAGCCCTCTTCGGCGTAGCCATACAATACAACTGGCATTGGGCGGTCGCTCAAGTTGCCATGGGG
ATCTTCGGGTTTGGCGTTCAAGTGGGGAATACAACGACCATGGCCTATGCCGTGGATTGTCACCCTGACCATGCGATGGA
CGTGACGGTATTCTATTCATTTCATCTTAACATGAGCGCCTTTGCTAGTCCATTCTTCATTGTTCCATGGGTAGCATTGT
CAGGATGGGCGTGGTGTTTTGGGGCTCAGGCGCTGATTGTGTTTGTCTGCGCTACTCTGGCAGTTGGTTTCCTACAGCTG
TTTGGAGAGAGGATACGAGTACGCCGTGGACCTCTTCCTTGGCTCCCTGCCACTTGATTGTTGTAGAGCCTTTTGCACAA
TACATTTTCTAGACCGAATCAAAA
>Cluster-2641.26349
GATCCAAAGGTCGCCGTGTGAATGTTGGGGGAGACGCCGAAAAGTTCCAAAGTCCAGACTGCAAGCGAGCTCTCTTCTCT
CCACCCTCCAACAAGGGTACATCGCTGAACACACCTGCCCGCTGGCTTTACTCTCAGGTCTGTCGCAATGGCCCTCCGCG
GTCTCCAGTCTCTCAAGTAAGAATCACTCTTCTCTGACCTCTCTACCTGCTTTGCTCTCTCTCTATCCCCCCTTGCTTTT
TATAAAATGTCGTGTCCGCTCTCCGGCCTTCCTCTCTTCTCTCTCTCTATCCAGAACCAAACACACCCGGCTGCGACCCC
AGCCAACGCACCCAAAAGGAAGAAGCAACAGAAAAAGCAAGACCCGGCACAACTAATAATAATATAAACCCCATGTCCTG
GACTTCGTCGCCATTCCAACAGGAGCCTATAAGAAGGCGGTCTTCGAGATCTCGCTCGCCTGATAGGAGGGGTTATTACG
AGCGTGATTGGGCCAGGGAGAGAGAGTGGGAGCAGTATGAACGGGAGCGCGCAGAGTGGGAGTATAGACGGAACGGCGGA
GGTGGCGGTGGTGGTATGGGTATGAGAGGAAGGAGTAGGAGTCCGCCTGGTGTTTATGATGACCGCCGAATGAAACGTCG
CCGCTCAATGTCCCCGCCATACGCGTACGAAAGAGATAGATACGATGCTCGACCGAAATATGACGATTATCATGACTACC
GAGGTCCGCCCACCGGACGATACTCCCCACCTCCCCATGGCTATCGAGCGTATTCTCCACCTCGTCAACGCGGTCCTGTT
AATCCATACGACATGGATTACCCTGCCACTTTCCGTCAGTTCACCGAATGGTACAGATACAACCACCCCGGCCAGGTGGA
AGCCGATCCCAATGCCAAGAATCCGGACGGCACACCGGTGAATCCTTACAAAAAGCCCTATGATGAATATAGAAGGGCGT
TTACTAGCGAACAGCTCCGAATCTTATTTGACCATCACAAACGCTCCGCCTGGTTCATCGAACGGTACAGCCCAGGTGAC
AACTATGTTGCTCTGCGGACTCGAACTCGCAAGATTGGCTGGCGTGGGCGAATCGACGAGTTTATGGGAAAGCTAGAGCA
AGGTCAATTCGACCCCCCGAAGCTTGAGCTTGATGCCACTCCTCCGCCACTGAGCGCGTCGATTCAGCGAGATCAACCGA
AGGAGGCCGCCGCGAATGGGACTGATGGCGGTGCGGACCCTGCGAACGGCAATGGCAGCACGGCGGAGAATGGGAATGGG
GCCGGTGATGTCGACATGGACGAAACTCGTGCGGAAGATGAGATGGACATCAACATGTACGATGGAGAGGGAGGGAACGA
GATGAATGGGGCCGGTGACGCCGATGGTGTCGCTGCTAAAGGAGCGAGAGATGCTCTTCCATCCGACGTTCAAGCAACCG
CCGAGGAAGTGAGCGTTGAGCCGGAGGGAGTTCAGATTATGATTCGAACGATCCCGCCTGATCTTGGAAGGGTTAAAATA
GAAGAGGCATGTCAAAAGATACCAGGTTTCATGTACCTGGCGCTTGGGGATCCGATGCAGAAGAGGAATTACTATCGGTG
CGGCTGGATTAGGTTCGAAGACGAGGTGGATGTACCTGATGTCATATCCAAATTGGGCGAAGAAAAGCTTGATGGCTTCC
GGATGCAGTTGACGCATAGCACTCGACCGTTCGTGGCCAAGATGCGCATGGCTCCGGGCGCTGGAAGTCGGCCGGAACGA
ATCCTCGTCGATTTGGGCAAGATCAAGAAGCTCGCAAGTTTGTTAGAGGAGCAAGCGGAACACCTTGCTCAGCTTCCTGG
TGACGACAACGCGATGGAAGCGCCTCCTGAGCCGAAAGATCGTGGTTCTCTTGCGGTAGAAGCTCGCGCGAAGCACTTGG
CGGAGATGTTGGACAATGAGTTCCCCGACGGGGAAGAGGAGAAGATGACGGCCAAAAAGAATGCTATAGCCTTTGACTTG
TATCTTGCATACGTCCGCTACGCCTTCAATTGCTGCTATTATTGCGCTGCAATAACCGACTTCCACGAGGAGTTGCTTCG
CAAGTGTATTCAACACGGACGAAGCCCGCCGTCAAACAAGTCGGATTGGAAGGAAACTCGTTGGCTCGACTGGCTGGATT
CCAAGGTCGCTTTGTTGATTGACCGGGAGAATGTCGACCCTACGGTTTATGGTGGCAAAGATATTCCAAAAGAATTGAAA
CGACTTTGCGAACCCCAGATCAAACGCGAAGATGAGGGCAAGTTTAGGTGCAGCAGCTGCAACAAACTCTTCAAAGCCGA
ACCCTTCGTCGAAAAGCATATTGCGAATAAGCACCCAGAGGTCACTCGGGATCTTGAGGATCTTCCATTCTTTAATAACT
TCGCTCTGGACCCTCATCGTATCCAACCCTTCACTCATGCCCCACCTCCTACTGGAAACCAGCAGCCTCCGCCGCAGGCC
TATGGGCTCCGTGCTCCTCAGCAACGTGAACAGCCAAGCGGAAGAGACTATACCGATCCGTATCGTTATCCATATCCACC
TGGTCATCACTATCCTCCTGCCCCTCCTCCAATCTCGCTCAGTGGGTACGGGGAGTATCCTCCTCCGCGAGATGCGGATG
GCTTCTACCGCCGTCGCGAGCGTTCGCCTCCGTCGAACAGACGCAGGCTTAGCGAACGTCTTGGGGATCGTGTTCACGAC
CAGCCACCTCTGGTCCTTACAGGCAGCGAAGGTCTGCCCGCGAAACCCAGCACAACGTTTGCCGAGCCCATGTCTGAACG
AGCTGCCTCGACATCTACTCCACCTGCTGGACCGCCGGCGAAGGTGAAGGAGGATCCTAGAGCAACTGCTGGAAGGAAGA
TCAGCTACATGGATATGGATGAAGTCGCTGAGGGAGATGTTGAGCTCAGTTATTGAGCTTTTTAGACCTTGGTTTCGTAT
CTAAAGTTCTTGGCTTGCTTGTAGGTAGTTTGTCTTTGAGACCTTGAGCGTTTCATTCCTGTATAATACAATTCTTCTCT
TGATGCTCCGATGGTGATTGAGGC
>Cluster-2641.26348
GATCCAAAGGTCGCCGTGTGAATGTTGGGGGAGACGCCGAAAAGTTCCAAAGTCCAGACTGCAAGCGAGCTCTCTTCTCT
CCACCCTCCAACAAGGGTACATCGCTGAACACACCTGCCCGCTGGCTTTACTCTCAGAACCAAACACACCCGGCTGCGAC
CCCAGCCAACGCACCCAAAAGGAAGAAGCAACAGAAAAAGCAAGACCCGGCACAACTAATAATAATATAAACCCCATGTC
CTGGACTTCGTCGCCATTCCAACAGGAGCCTATAAGAAGGCGGTCTTCGAGATCTCGCTCGCCTGATAGGAGGGGTTATT
ACGAGCGTGATTGGGCCAGGGAGAGAGAGTGGGAGCAGTATGAACGGGAGCGCGCAGAGTGGGAGTATAGACGGAACGGC
GGAGGTGGCGGTGGTGGTATGGGTATGAGAGGAAGGAGTAGGAGTCCGCCTGGTGTTTATGATGACCGCCGAATGAAACG
TCGCCGCTCAATGTCCCCGCCATACGCGTACGAAAGAGATAGATACGATGCTCGACCGAAATATGACGATTATCATGACT
ACCGAGGTCCGCCCACCGGACGATACTCCCCACCTCCCCATGGCTATCGAGCGTATTCTCCACCTCGTCAACGCGGTCCT
GTTAATCCATACGACATGGATTACCCTGCCACTTTCCGTCAGTTCACCGAATGGTACAGATACAACCACCCCGGCCAGGT
GGAAGCCGATCCCAATGCCAAGAATCCGGACGGCACACCGGTGAATCCTTACAAAAAGCCCTATGATGAATATAGAAGGG
CGTTTACTAGCGAACAGCTCCGAATCTTATTTGACCATCACAAACGCTCCGCCTGGTTCATCGAACGGTACAGCCCAGGT
GACAACTATGTTGCTCTGCGGACTCGAACTCGCAAGATTGGCTGGCGTGGGCGAATCGACGAGTTTATGGGAAAGCTAGA
GCAAGGTCAATTCGACCCCCCGAAGCTTGAGCTTGATGCCACTCCTCCGCCACTGAGCGCGTCGATTCAGCGAGATCAAC
CGAAGGAGGCCGCCGCGAATGGGACTGATGGCGGTGCGGACCCTGCGAACGGCAATGGCAGCACGGCGGAGAATGGGAAT
GGGGCCGGTGATGTCGACATGGACGAAACTCGTGCGGAAGATGAGATGGACATCAACATGTACGATGGAGAGGGAGGGAA
CGAGATGAATGGGGCCGGTGACGCCGATGGTGTCGCTGCTAAAGGAGCGAGAGATGCTCTTCCATCCGACGTTCAAGCAA
CCGCCGAGGAAGTGAGCGTTGAGCCGGAGGGAGTTCAGATTATGATTCGAACGATCCCGCCTGATCTTGGAAGGGTTAAA
ATAGAAGAGGCATGTCAAAAGATACCAGGTTTCATGTACCTGGCGCTTGGGGATCCGATGCAGAAGAGGAATTACTATCG
GTGCGGCTGGATTAGGTTCGAAGACGAGGTGGATGTACCTGATGTCATATCCAAATTGGGCGAAGAAAAGCTTGATGGCT
TCCGGATGCAGTTGACGCATAGCACTCGACCGTTCGTGGCCAAGATGCGCATGGCTCCGGGCGCTGGAAGTCGGCCGGAA
CGAATCCTCGTCGATTTGGGCAAGATCAAGAAGCTCGCAAGTTTGTTAGAGGAGCAAGCGGAACACCTTGCTCAGCTTCC
TGGTGACGACAACGCGATGGAAGCGCCTCCTGAGCCGAAAGATCGTGGTTCTCTTGCGGTAGAAGCTCGCGCGAAGCACT
TGGCGGAGATGTTGGACAATGAGTTCCCCGACGGGGAAGAGGAGAAGATGACGGCCAAAAAGAATGCTATAGCCTTTGAC
TTGTATCTTGCATACGTCCGCTACGCCTTCAATTGCTGCTATTATTGCGCTGCAATAACCGACTTCCACGAGGAGTTGCT
TCGCAAGTGTATTCAACACGGACGAAGCCCGCCGTCAAACAAGTCGGATTGGAAGGAAACTCGTTGGCTCGACTGGCTGG
ATTCCAAGGTCGCTTTGTTGATTGACCGGGAGAATGTCGACCCTACGGTTTATGGTGGCAAAGATATTCCAAAAGAATTG
AAACGACTTTGCGAACCCCAGATCAAACGCGAAGATGAGGGCAAGTTTAGGTGCAGCAGCTGCAACAAACTCTTCAAAGC
CGAACCCTTCGTCGAAAAGCATATTGCGAATAAGCACCCAGAGGTCACTCGGGATCTTGAGGATCTTCCATTCTTTAATA
ACTTCGCTCTGGACCCTCATCGTATCCAACCCTTCACTCATGCCCCACCTCCTACTGGAAACCAGCAGCCTCCGCCGCAG
GCCTATGGGCTCCGTGCTCCTCAGCAACGTGAACAGCCAAGCGGAAGAGACTATACCGATCCGTATCGTTATCCATATCC
ACCTGGTCATCACTATCCTCCTGCCCCTCCTCCAATCTCGCTCAGTGGGTACGGGGAGTATCCTCCTCCGCGAGATGCGG
ATGGCTTCTACCGCCGTCGCGAGCGTTCGCCTCCGTCGAACAGACGCAGGCTTAGCGAACGTCTTGGGGATCGTGTTCAC
GACCAGCCACCTCTGGTCCTTACAGGCAGCGAAGGTCTGCCCGCGAAACCCAGCACAACGTTTGCCGAGCCCATGTCTGA
ACGAGCTGCCTCGACATCTACTCCACCTGCTGGACCGCCGGCGAAGGTGAAGGAGGATCCTAGAGCAACTGCTGGAAGGA
AGATCAGCTACATGGATATGGATGAAGTCGCTGAGGGAGATGTTGAGCTCAGTTATTGAGCTTTTTAGACCTTGGTTTCG
TATCTAAAGTTCTTGGCTTGCTTGTAGGTAGTTTGTCTTTGAGACCTTGAGCGTTTCATTCCTGTATAATACAATTCTTC
TCTTGATGCTCCGATGGTGATTGAGGC
>Cluster-6466.0
CCATTCCTTGACCTCAGAGTTCCGAGAAACAATCTTCGAGGACAACGACGACCTCAGCATTGGTGTGTAAGGGGATTGAG
AAGGTGGGGCGTTTCGCGGGGAGATTAGTCGCTTCCAAAAACCTTACAGTCGCTTTGAGATCCGGAATGGGTACTTTCGA
TGAGAGTTGAGGGGGACCGGTGTCTATGATGAACAACACAGCGTAGTTTTACAGCAGCACATATATATAGGTGAGTGGCC
CAGTGGATGACAGGTCAGATCGAGTGGCAAGG
>Cluster-2789.0
GATCTACTCCCGCATTGGGAACGAGTTGGGTGCAGCGAACGCGTTGGTCGGCTTGGGGGATTCCTATTGCGGGCAATCGA
GGTATCAAGAAACGGATAAGGTCTACATGGAGGCGCAAAAGATCTACTCCCGCATTGGGAATGACCTAGGTGCAGCGAGC
GTGTTGGACAGCCTGGGAGAGGTCTATCGTGTTCGGTCGAGGTATCAAGAGGCGGAGA
>Cluster-4387.0
TTGCTTTAAATGTTTCACTCCTAGTCCTCCGTTTTGTGATTCCAACTTCTGACGTTTTAACAGCATTCATGCCTTCACTC
TTCACAACCTTAACTTGTTTTGCAGCTTTTGGATTATTTGAAGAACCAACAAGAGGAGAGTTGTCTGTTATCATGGTTCT
CTTTAATTTTCCTTTTCTTTGCCCTTTTCCTCCAGAAGCTTCATCTTTCTCTTTCTCTATTTCTGCAATTTCTGTAGTTT
CTTTTGATTCAGAA
>Cluster-2879.1
CAGCATCCAGTAGCGATCTCTTTCTCGTCCAGTGGCAAAGGCGTAATCTTGGATGGCGACGACGAAGGCTTCACATTCGC
TCCCATCCGTTCCATTAAAAGTTATAACAGGGACTGGAATTGCCTCCGCGGGGGTGGACATCGTCAGTTGTGTTCGGATT
TATTCACTGACAGGGATATCACAGGGATAGATCGATTAAATTC
>Cluster-2641.9684
GAGAGTGATGCCACGTCGAGAACCTAAAATGATATGGATGTGGGCGTCAATAGTCTGTTCATCAATAGCGGAACCAAAAC
CCAAAAGTGGAAAAAGAGTGGAGAACACAGGAATGATCGGTTGGTTGGTCGAGAAGGTTACGTCCATCAACTCTAAAGAC
TCTCGCCACACCGGAGTCTCCGTCGCCGGAAGTGGGGTTAAGTCGAGTATGGCACAATCCAAAAGAGGAAAAGGAGCTGC
CGAAGAAGAGCCAATCAACCCAAACAGTCGA
>Cluster-3420.0
GGACTAACAACCCCTGGCAGTTTTCTGGATCGACGCCCCATAGCGAGGCCACGGCAAACGTCTGCTGCGGCTTTACCTGC
CTCCTGATATCTTCCTTTCTGTGCTAGAGCCCTGGATTTTTCGTGAATTAGTCCGATAACTCTGCTCCAAATTTTATACA
TCGACGCCACCTGCGTATAGATTTAGGCAGAAAACTTCGTTTTGCCTTCCCACAGTCAGAAGTCACCTCGGGACTCAGTC
GAGGACTGTTTTAGGGGGC
>Cluster-2641.9685
CCTGGTTTAGCGCCCTGACAAGCAGCTCAAGCCGGGACAAACTTGGCTTCTGATGGGCCACAGCTTTCCACCAAAGATAA
CAAGAAAATGGACAGAATCGGTATTAGATATGAAAATTAAGATACTGGATGTAGATATAATCGAGGGTATATTGTAGGAG
CATATAACGGCTAGGTTTCACTCCAAGGCTCGTTGAGGAACTCGTCCGACATGCTTCCGCTCTGTTCATTGCCAGAAGGA
CTCCACTGGCACCGAACCTTGCATCTCTCGGTGAGCTCCTCCTGCAACTCGCGGCACCGTTCAGGTCTGTCTTTTTCGTA
CTTCCTCAATCGTTCCAAAATCTCTAAATAAATCGGCCGATACGTTGCACCGTCAAACTTGAGTGATTTCGCTCGCTTCT
GATGCTCTGTTATCCCTATGGATTCAGCTCGGATGTCCTCGAGACTATTCTGGATCAAAACGCAGGCAAAAGCAATCGTC
GGAAGAGGCATTTGGGGCGAAAACTTCGTGTCCATGAACCGATGGCCAATGCTTGATTTACCCTTGAAGAATGCAGCTTC
AAGGACCGCAGCGATTCCTTTGTGGCGAAATGACCCTTGGCGGGTTTCTGGATTTTCAAAAGTATAAGCCCTCTGTGTCA
GTAGACTGTTGATCTCCGGTAGCGTAACGATTGAAACCCTGTAGGCATTTTCTACCGCGGCGCGCACAACCGGTTTCGGG
TCCCCACGCAGTTTTGCTTCTTGCCTGCGGACCCATCCATCAAATCCATCATGCAAATCTATCCCCTCCGGAGAGAAGTC
GAAGCCAGTTTGGGAGCTAGCATACTCCCGTGCATCTTCGATTGCCGTATTAAACTCTTTGGGGGTCGGCCAGCTGGATT
CAGTGAGGATAAAGACGTGATAATGCTCCTTCATCAACTGCACCGCTCTTGTCTGCGAGGTGGTCCAAAGTTGACTATCG
GACGAATCCTGGCAAGCGGGCTGGGCTGACTTCTTGGGGCGCTGAGACCCCGATGCTGCGGACGGCGTGCCGCGATTGTG
TCGAAACTGAGATAAATCCTTCTCCGTGGGGAGGCCCCGCTTCTGATAGCGACGTGCACTGTAGGACATCAGGAGTGAAC
CAACAAGAGGTGGCTGCTTTAGGGGTGTGGAGGTTTGAGGCGGAGCAGATGATGATATCAGCTGGGAGCCGGTCGTTGGT
TCGGAATTATGTTCGGTGGTACGACTGACAACTGCCATCGCCGGCGGGTTCGGGATAGATGGAGTAGAGATAGAAAGGTC
CGTTGAAACGGGGGCCATAGGTGCGCTCTGGGAGGGTATTTGGAGACCCGTGTTCGAGAACGGCAACCGGCTATTGCCAA
GCGGAGCAGATCCGCCGCCGTTTTGAGACTCCCACTGAACCACTTGACGATAAAGATCGCCATATGAAATCGCTGTGGTT
GATAAATTTGTACCAAAAGTGATTGAGTCGGCTGGAAAAGAGTGTCTCGTATCTTCATTATCAGACATGGGTATTCTTGT
TACCGAAGGAATAGATGGAGTCGGAGTAGATCCGGTACTATGTTCAGAGGTGTCGGGCTGTTCCGATGAGGAGATCGAGG
CAGGAGGACCATAGACACTATGATATAGCTCTGCGGTATAACCGGAGCCGGGGATAATAACCATCGGCGGTCCAGGACTG
GGGTTGGTGCTATTGGGAGGCAAACTTGCGCCCTCAACAGGAGTTGAAGTCGTTGGAAGCTGCTTCTTGACAGCGCGAGG
CCGCTGTTCTCGTCTCGGCACTGCGGTCGTCGTATTTGCTGGATCCGTCGGAACTCTGGGCATTTTGGATCTGGCTGATG
CTGGGAGGTTACGAGGAGAAGACGGCTGATGCTGGGAGGTTACGAGGAGAAGAC
>Cluster-2641.37079
GAGTAGGGACGCCAAAGTTGGGGAAAATATGGGGAGGTGGTTTCATGCGCTTACGGTGATGAATATAGTGGCGCGTTCGA
AAGTCGTTACAGCCAGCTCGACGGGGATGCTTAGGCAGAGGTATCAGGCTGACCCACTTGATATCGGTCTTGCGTATACT
CATCCATCTCAGAGCCGATTTGGGCCGACGCTGATTCCACGATAACTCGCCTCTTTCTCTGTTAGTGGGGGACGCACGGA
CGGCGACCGCTTGTTTTCTAATTTTCCAAGTCCCGTTCCGTAGAAAGTATCGTCGACACATTTATTTTTCTGCCGTCGCG
CTGCTGGCACGTCGAGCTCTGGGGTCAGTTGAAAGCGCTTCTAGCGTTGTTGGGGGGCTGAAGACCAGGCACGACATCAA
TTTATCGTCTTGTTGTACAGCCAGACTAACCCATATCACGCACGGTAAATGGGAGGGGGGAAGGCCGGTAGGTGTGAAGG
CCGTAGAAGAGCTCGTTTGTAACCCAACCTGTTCATGAAAGCAGCCTGTCACATTCACTTT
>Cluster-7747.0
GGAAGCCAAGAATCCTATATTCGCTCTATCCTGGCAACTGCGTGCGCGCCGAAGAGTGAAGGTGGCCTCGGCGCACGAGC
GGTCGTCGTGAATTTTCGCGGATGCTGTGGAGTACCTCTTACAAGCCCTCAATTCTACAGCGCGGGCCACACCGATGACA
TTCGCTCCGCCTTGCTGTACATATCGGCGAAATACCCAAAGGCACCACTCCTAGGAGTTGGCTTTTCCTTAGGAGCAAAC
GTTCTGACGCGCTACGTCGGCGAGGAGGGGGAAAATTCACGACTCAAGACTGCAGTCGTGCTCGCTTGTCCATGGGACGG
ACTAGCGAACAGTAGACAGCTGGAGGGTCGTGCGCTGAACCGTGAAATTTACTCGCGGGCCATGGGTGCAAATCTACTCG
CACTGCTAAAGTCACACATGCCTGCCATTGATAAAATGAAG
>Cluster-2641.32973
TGTACTTCCATTGAGGCCCTAGGGGAGAATTCTTCGTCAGTGAACGGGCGGTCGCTGCTGTCTTCGTGGTCGCCACCTGG
TCCGTTGCCTTGAGGGCCAGAGGAATTAGTTGGAGTTTGGTGGTTGGCCGTCTCCTTCTTGTGTTTCTTCTGTTTGCTTG
CTTTCCCCTTTCTGGAGCCATGAGGCATGACGACGATGATGACGG
>Cluster-2641.32972
GAATTTTATGAGTCATTAGCTCACCTCCATTGAGATCACCCAAACGAGACCAAATGGGAACGAGAAGCCTCTGAACTTCG
TTACAAAAGTCTTCTTCGCAGCAGATCCTCCACCAGCGACCCTTCATCTTCCCGCGACCACTGTCTTCGACACCACAAGT
ACAGTGAATGGACGCCAAAAAAGACACGGCGACCACATCATTAGAGCTCGTCAACGTCCGAAAAATAACAGACGGTCCGA
ATCCAGTGGGCGCCTCTGGGGACACCAAGTCGTCAGGACTAGGGGACGGATTCGGTGCTTTGCTTCGCATATTTCGGCTA
GTAACACTTGGCTATCAAGAGACTCGAGTTTGGGCAGAGAGGTGGGTAGCGCCCATCGCAGGCCCGCTTATCTAACTCAG
AACTTCGCAGATATGTCGACTGCGACGAACAGGACTGGGAAGCATTTGCATCCATTCTTCACGGCAAAACAGATTGCATG
GTCTTCACGTCGGGTTTGCTCCTCGCAGCCAACGTCAACCTCTTAGGCACCGGTGAACTCTCAGAGCCTACTTGGACTTT
GGGATTGGCAAGCGTGTGTTGTAGCCTCATGTCGATTGTCTGGGGTCTCATGTGCATGTGGGTTATCCGACCTCCAACAA
ATCTCAGGGAGTTAACCTTGTCGAGACGACGCTTCGGGTTCCAAGTTATGCTCTCCGCTCCGTCGGCTTTCTGCGGCGCG
TCATCAGTCTTTTTCTTTGTCGCAATCGGCACGTGGGTCTTGCTCGACGTGAAAAGGGGAGCAGCAGGGTTCGTGCCGGT
TCTCATAATGATCGCAACGTTGGTCTTCAACGGGCTGGCATGCTTTTGGCTGGGCGGTGTTGACTGGAACAGTATCCCAG
CGACGATTGATAGCGGTCAACGATATTACCCCGAGTTGGAGGAATGATATTGCTTTCAATTGTACAATAGACTGACTGGG
CAGTCAGCTTCACCCATAATCTGTAAATTACTGAACGATCTCACCTCTAACAGGGCCGCATGTTTCCTGCAGATGTCTGT
ATTATACATTAGAAAAACAAATGGTGGTTCGCCCACGTTGCGCTATAATTAACGCGGCGATGCCGGGCGGCACGTTGGCT
TGGCAATCGGACCCTTTCGAGTTCGGCTTTCGTTCACAAGCCAGACCCCTCATCCAACATCCTTGCTTTCAACTCCTCCA
ACTCTCGCTTCAACCGACCCAACATTCGATCCTTCTCTCTCACATCCTCCATGGCGGTTAACAACTCCCTGGCGAGACTA
TCCGAGCCTCGACGGTTTCGAGGTTTGACGGTATGCGTGGACGATGGTGGTGAAGGTAAAGGATTGTTATAGAGATGGCT
GGGTGGAGTTTGAGGCCTGGTTGTTGACGGCGGAGGTCCATGAATGGCGGCTTGGGCGGGGGAGACGTAAGGCGGTGGGA
TGCTGGGCACTTCGACGAGAGGATGGGTTGGTTGAAGAGTTGAGGTTCCCTTGACCGTACGTGGAGTTTCTGAGCCAAGA
GCTTGTCTCTTCAATTCTTCAATCTCTGCGAAAAGACGGGCTTCATTGGTGGCCTTTTGTTGCCGCAGGGCCCGTAGCTC
CGACGTGAGGTTTTGCTCGACTTGACGCAACCGGAGACATTCATCCTCGATGAGTAAGACTTGATCAAATTCTACCGCTA
AATGGTTTTCAGGTGAGATCTGGTCCAAATAAGCAAGTCTCATCCTCTCGGTTGCCAACTCCACAGCGTCGACCTCCGCC
GACCGAATCTGATTGTCAAGGTCCACAAGGACGCGCTGCTGTGGAAGTGGAACGTCTGCGGCCCGCGACCCCAAAGCATT
GAAATGAGCCGGGTGAAACGGTTCGGTGGTGCGCATCTTGCCCAGCTGCTGGCTCAGTCTTTTGACTTCAGCTTCAAGTT
TGCGATTTTGTTTCGCTGCTTCCTCCAGGATCGAAAGTGCTTGGGGTTTGGTGATTGCAGGTTCCTCGGGAAGCGTCGAG
CCGTGCCGCGAGACAGGGTCGGGAGCAACGTTGGCTTCAAGCTCGGCGTCCCGTCGTGCTAGCTGGGCTTGGAGCACTGC
AATCCTTGTCGCAGCGTCCTTTCTGGTTAGCTCGTGGGCTTCTTTCTCCTTTGCGAGCTCCTCTGCCAGGGCTTTAAAGA
GAGTAGGCGAGAAGTGGTCGAGCGCTCCCGGACGCGGCGTCAATGGCGGTTCAATACTGTTTCCATCGTCTTGTTCCAAC
GGTTCAATGAACTCATTCACAGATATCCTGCTTCGTGAGAGAAATTCTACTCCATTGAGTTCCTCGACTTTCTCGACCAG
TGCGGAAACAGCTTCTTTCATATCATCGTTCTCTTCTTCGATCAGCTTTAGTTGTTGTTGTAATCGTCTATTCTGCCGCG
TAAGCCGTGCATTAGCATCTTCAAGAGCTTGCAGTTCCGAGGTCCGCTGGTGTTGAAGGGTGTCCAAAGCGTCGAGTGTC
GCTAAAAGGCGAGCCTGTAGGCGGGATGCGCGGACTTGGTATGCAGAGATAATTGTCTGTGAATTGTCGAGCTCGTCTTC
CAGGGTCAAGTCGTTCGCTCGAGCCGTATACCGAGCCATAATGATACAGTAGAAATATAAAGGAAATAATTTACAGATAT
AAACCCAAGACGGTGTGTTTCAAAGCTCAGCAGTAGCGGACGCTGCAGATAGTGGGAGATGAGGAGGGCGGCG
>Cluster-2641.32971
GAATTTTATGAGTCATTAGCTCACCTCCATTGAGATCACCCAAACGAGACCAAATGGGAACGAGAAGCCTCTGAACTTCG
TTACAAAAGTCTTCTTCGCAGCAGATCCTCCACCAGCGACCCTTCATCTTCCCGCGACCACTGTCTTCGACACCACAAAG
TACAGTGAATGGACGCCAAAAAAGACACGGCGACCACATCATTAGAGCTCGTCAACGTCCGAAAAATAACAGACGTTCCG
AATCCAGTGGGCGCCTCTGGGGACACCAAGTCGTCAGGACTAGGGGACGGATTCGGTGCTTTGCTTCGCATATTTCGGCT
AGTAACACTTGGCTATCAAGAGACTCGAGTTTGGGCAGAGAGATATGTCGACTGCGAAGAACAGGACTGGGAAGCATTTG
CATCCATTCTTCACGGCAAAACCGATTGCATGGTCTTCACGTCTGGTTTGCTCCTCGCAGCTAACGTCAACCTCTTAGGC
ACCGGTGAACTCTCAGAGCCTACTTGGACTTTGGGATTGGCAAGCGTGTGTTGTAGCCTCATGTCGATTGTCTGGGGTCT
CATGTGCATGTGGGTTATCCGACCTCCAACAAATCTCAGGGAGTTAACCTTGTCGAGACGTCGCTTCGGGTTCCAAGTAA
TGCTCTCCGCTCCGTCGGCTTTCTGCGGCGCGTCATCAGTCTTTTTCTTTGTCGCAATCGGCACGTGGGTCTTGCTCGAC
GTGAAAAGGGGAGCAGCAGGGTTCGTGCCGGTTCTCATAATGATCGCAACGTTGGTCTTCAACGGGCTGGCATGCTTTTG
GCTGGGCGGTGTTGACTGGAACAGTATCCCAGCGACGATTGATAGCGGTCAACGATATTACCCCGAGTTGGAGGAATGAT
ATTGCTTTCAATTGTACAATAGACTGACTCTAACAGGGCCGCATGTTTCCTGCAGATGTCTGTATTATACATTAGAAAAA
CAAATGGTGGTTCGCCCACGTTGCGCTATAATTAACGCGGCGATGCCGGGCGGCACGTTGGCTTGGCAATCGGACCCTTT
CGAGTTCGGCTTTCGTTCACAAGCCAGACCCCTCATCCAACATCCTTGCTTTCAACTCCTCCAACTCTCGCTTCAACCGA
CCCAACATTCGATCCTTCTCTCTCACATCCTCCATGGCGGTTAACAACTCCCTGGCGAGACTATCCGAGCCTCGACGGTT
TCGAGGTTTGACGGTATGCGTGGACGATGGTGGTGAAGGTAAAGGATTGTTATAGAGATGGCTGGGTGGAGTTTGAGGCC
TGGTTGTTGACGGCGGAGGTCCATGAATGGCGGCTTGGGCGGGGGAGACGTAAGGCGGTGGGATGCTGGGCACTTCGACG
AGAGGATGGGTTGGTTGAAGAGTTGAGGTTCCCTTGACCGTACGTGGAGTTTCTGAGCCAAGAGCTTGTCTCTTCAATTC
TTCAATCTCTGCGAAAAGACGGGCTTCATTGGTGGCCTTTTGTTGCCGCAGGGCCCGTAGCTCCGACGTGAGGTTTTGCT
CGACTTGACGCAACCGGAGACATTCATCCTCGATGAGTAAGACTTGATCAAATTCTACCGCTAAATGGTTTTCAGGTGAG
ATCTGGTCCAAATAAGCAAGTCTCATCCTCTCGGTTGCCAACTCCACAGCGTCGACCTCCGCCGACCGAATCTGATTGTC
AAGGTCCACAAGGACGCGCTGCTGTGGAAGTGGAACGTCTGCGGCCCGCGACCCCAAAGCATTGAAATGAGCCGGGTGAA
ACGGTTCGGTGGTGCGCATCTTGCCCAGCTGCTGGCTCAGTCTTTTGACTTCAGCTTCAAGTTTGCGATTTTGTTTCGCT
GCTTCCTCCAGGATCGAAAGTGCTTGGGGTTTGGTGATTGCAGGTTCCTCGGGAAGCGTCGAGCCGTGCCGCGAGACAGG
GTCGGGAGCAACGTTGGCTTCAAGCTCGGCGTCCCGTCGTGCTAGCTGGGCTTGGAGCACTGCAATCCTTGTCGCAGCGT
CCTTTCTGGTTAGCTCGTGGGCTTCTTTCTCCTTTGCGAGCTCCTCTGCCAGGGCTTTAAAGAGAGTAGGCGAGAAGTGG
TCGAGCGCTCCCGGACGCGGCGTCAATGGCGGTTCAATACTGTTTCCATCGTCTTGTTCCAACGGTTCAATGAACTCATT
CACAGATATCCTGCTTCGTGAGAGAAATTCTACTCCATTGAGTTCCTCGACTTTCTCGACCAGTGCGGAAACAGCTTCTT
TCATATCATCGTTCTCTTCTTCGATCAGCTTTAGTTGTTGTTGTAATCGTCTATTCTGCCGCGTAAGCCGTGCATTAGCA
TCTTCAAGAGCTTGCAGTTCCGAGGTCCGCTGGTGTTGAAGGGTGTCCAAAGCGTCGAGTGTCGCTAAAAGGCGAGCCTG
TAGGCGGGATGCGCGGACTTGGTATGCAGAGATAATTGTCTGTGAATTGTCGAGCTCGTCTTCCAGGGTCAAGTCGTTCG
CTCGAGCCGTATACCGAGCCATAATGATACAGTAGAAATATAAAGGAAATAATTTACAGATATAAACCCAAGACGGTGTG
TTTCAAAGCTCAGCAGTAGCGGACGCTGCAGATAGTGGGAGATGAGGAGGGCGGCG
>Cluster-2641.32970
GAATTTTATGAGTCATTAGCTCACCTCCATTGAGATCACCCAAACGAGACCAAATGGGAACGAGAAGCCTCTGAACTTCG
TTACAAAAGTCTTCTTCGCAGCAGATCCTCCACCAGCGACCCTTCATCTTCCCGCGACCACTGTCTTCGACACCACAAGT
ACAGTGAATGGACGCCAAAAAAGACACGGCGACCACATCATTAGAGCTCGTCAACGTCCGAAAAATAACAGACGGTCCGA
ATCCAGTGGGCGCCTCTGGGGACACCAAGTCGTCAGGACTAGGGGACGGATTCGGTGCTTTGCTTCGCATATTTCGGCTA
GTAACACTTGGCTATCAAGAGACTCGAGTTTGGGCAGAGAGATATGTCGACTGCGACGAACAGGACTGGGAAGCATTTGC
ATCCATTCTTCACGGCAAAACAGATTGCATGGTCTTCACGTCGGGTTTGCTCCTCGCAGCCAACGTCAACCTCTTAGGCA
CCGGTGAACTCTCAGAGCCTACTTGGACTTTGGGATTGGCAAGCGTGTGTTGTAGCCTCATGTCGATTGTCTGGGGTCTC
ATGTGCATGTGGGTTATCCGACCTCCAACAAATCTCAGGGAGTTAACCTTGTCGAGACGACGCTTCGGGTTCCAAGTTAT
GCTCTCCGCTCCGTCGGCTTTCTGCGGCGCGTCATCAGTCTTTTTCTTTGTCGCAATCGGCACGTGGGTCTTGCTCGACG
TGAAAAGGGGAGCAGCAGGGTTCGTGCCGGTTCTCATAATGATCGCAACGTTGGTCTTCAACGGGCTGGCATGCTTTTGG
CTGGGCGGTGTTGACTGGAACAGTATCCCAGCGACGATTGATAGCGGTCAACGATATTACCCCGAGTTGGAGGAATGATA
TTGCTTTCAATTGTACAATAGACTGACTGGGCAGTCAGCTTCACCCATAATCTGTAAATTACTGAACGATCTCACCTCTA
ACAGGGCCGCATGTTTCCTGCAGATGTCTGTATTATACATTAGAAAAACAAATGGTGGTTCGCCCACGTTGCGCTATAAT
TAACGCGGCGATGCCGGGCGGCACGTTGGCTTGGCAATCGGACCCTTTCGAGTTCGGCTTTCGTTCACAAGCCAGACCCC
TCATCCAACATCCTTGCTTTCAACTCCTCCAACTCTCGCTTCAACCGACCCAACATTCGATCCTTCTCTCTCACATCCTC
CATGGCGGTTAACAACTCCCTGGCGAGACTATCCGAGCCTCGACGGTTTCGAGGTTTGACGGTATGCGTGGACGATGGTG
GTGAAGGTAAAGGATTGTTATAGAGATGGCTGGGTGGAGTTTGAGGCCTGGTTGTTGACGGCGGAGGTCCATGAATGGCG
GCTTGGGCGGGGGAGACGTAAGGCGGTGGGATGCTGGGCACTTCGACGAGAGGATGGGTTGGTTGAAGAGTTGAGGTTCC
CTTGACCGTACGTGGAGTTTCTGAGCCAAGAGCTTGTCTCTTCAATTCTTCAATCTCTGCGAAAAGACGGGCTTCATTGG
TGGCCTTTTGTTGCCGCAGGGCCCGTAGCTCCGACGTGAGGTTTTGCTCGACTTGACGCAACCGGAGACATTCATCCTCG
ATGAGTAAGACTTGATCAAATTCTACCGCTAAATGGTTTTCAGGTGAGATCTGGTCCAAATAAGCAAGTCTCATCCTCTC
GGTTGCCAACTCCACAGCGTCGACCTCCGCCGACCGAATCTGATTGTCAAGGTCCACAAGGACGCGCTGCTGTGGAAGTG
GAACGTCTGCGGCCCGCGACCCCAAAGCATTGAAATGAGCCGGGTGAAACGGTTCGGTGGTGCGCATCTTGCCCAGCTGC
TGGCTCAGTCTTTTGACTTCAGCTTCAAGTTTGCGATTTTGTTTCGCTGCTTCCTCCAGGATCGAAAGTGCTTGGGGTTT
GGTGATTGCAGGTTCCTCGGGAAGCGTCGAGCCGTGCCGCGAGACAGGGTCGGGAGCAACGTTGGCTTCAAGCTCGGCGT
CCCGTCGTGCTAGCTGGGCTTGGAGCACTGCAATCCTTGTCGCAGCGTCCTTTCTGGTTAGCTCGTGGGCTTCTTTCTCC
TTTGCGAGCTCCTCTGCCAGGGCTTTAAAGAGAGTAGGCGAGAAGTGGTCGAGCGCTCCCGGACGCGGCGTCAATGGCGG
TTCAATACTGTTTCCATCGTCTTGTTCCAACGGTTCAATGAACTCATTCACAGATATCCTGCTTCGTGAGAGAAATTCTA
CTCCATTGAGTTCCTCGACTTTCTCGACCAGTGCGGAAACAGCTTCTTTCATATCATCGTTCTCTTCTTCGATCAGCTTT
AGTTGTTGTTGTAATCGTCTATTCTGCCGCGTAAGCCGTGCATTAGCATCTTCAAGAGCTTGCAGTTCCGAGGTCCGCTG
GTGTTGAAGGGTGTCCAAAGCGTCGAGTGTCGCTAAAAGGCGAGCCTGTAGGCGGGATGCGCGGACTTGGTATGCAGAGA
TAATTGTCTGTGAATTGTCGAGCTCGTCTTCCAGGGTCAAGTCGTTCGCTCGAGCCGTATACCGAGCCATAATGATACAG
TAGAAATATAAAGGAAATAATTTACAGATATAAACCCAAGACGGTGTGTTTCAAAGCTCAGCAGTAGCGGACGCTGCAGA
TAGTGGGAGATGAGGAGGGCGGCG
>Cluster-2641.32977
TAGCAAAGGATATGGATTGCTCGAAGGGTAAAGCTATCTAGTTGAAGAATAACAGCAAATTGGTATATGTGCAAAGGCGG
CACGATTAGAGAGTGAAAGACAGTGTGAGAATTGGAGAAGAAAACTATGTAAATGCGAATCACCGGAAGGTTGAATACTT
TTTTAATACTAGTATTGGGCTAGCAAAGGATGGGCGAGGGCCTCATGCTGTAGGATCGCTTCCGA
>Cluster-2641.32976
GACAACCACCCTCCCCAGAGTCATTCCTCACGTGTCTCTGCAATATGCTGTCTGAGCCAAACGATGTGAGGGGGATGACG
TTACCTTGCGCTCGGTCATTAGTGACCTCAGAAAACCAATCCACACCTTGGATGCCCTCAAAGAGCTTCTCCAATCTTCC
TTGAAAACTCTTCAAATTCAGACTTCGAGCGGTAAAAAAGCTGATAATGGGATTCAACGGTCCAGCGGCTCAGCGTTCCC
CGCATCCAACCTTCGATACATTCTCCCCCTTCAAGACGTCATTATCCAACAAATCATACCGACATGGTATCATCTTCTGG
TTGAAGATGGCTCTAGTGAGCTGGTGTATTTGCTGTTCGACCCACCTTCGAATAGCGAGCATTCCTCTGCGCTGGTGGCA
GTTCACGCGCATACCGTGTTACTATCGGCCTTGCATTCCTCGTCCGCCTTCGCAGTCAATCTTCTAGAGCGCCTTGTTGT
GGACTGGCCACTGGACAAGATCCACCTTAACTTATTTTCTGATCGCAATGAGATATCGGATGGACAGCTGGAGTCGATAT
GGAGTGATTACCTCCGGGCAGTCTTTGCTATCCCCGCAAAGGTCGCGAATGCCACGAAGAACAACGCTCCAGAGCGTCTA
ACCTTCAGCGCCTTTTTCACTGGGACACTTGAAAGGACCGAAATACTGATCGAAGCTAGGGCTCGAATGGATCCAAAGCA
GTCTGCTATTGACTCACTTGTCCAACTCGTCCTCAAACTCGTCAACACAGGATTCTTTCCATCGACTTCATCACCGAACC
AACAATCATTCTTTCAAACCAACCTCACTTCGATCCAGAAACAACTTCGCCCAAGCAGGACTCAAGAACCAGCAGAAGAC
GCTGCGTACGGCCGGCTCTGGAGCTCAATCCTTTCCTCGCTCCCTGCTCCAGTTGTCCACAAAATTGCTGGTTCTCTGAT
GGGCTGCTTGGAGTGGAATGAAGGAATGTCTTACTCTGCTTCCGTTCAGCGGAAAGTCTCGAAGCATGTTCGACTCCTTC
GTGGTCTTTTTGGACGGCTCGACGCCGACCGGCAAGAATCGTGGGACTTGGTATCGGTCGTCGTGATAGAAAGGTCTTGG
CCTGACGAAGTCGCCATGGCACTACCTCAGTGGGCGGAAGGTGGCTCGCCTTCCGAGTCTCAGGGCCAGAAGGCTCTCGA
GGAACTTCTCAAACGTACCCTGGAACTGTGGACCTCGTCCCAGCACGTCAAGTTCTCTTTGCTCAGCCGACACCACTACG
TGACCGCCCTCCTCCTTTTTACCTGCTCCCTTCTCCCACCCACGTCGCCCGCCCTCAAAGCCCTCCTTGCAAACCAAAAG
TTCATGTCAGCTATCGGACTCTACATTGGCCACACTGATACCTCCATTCGACATTGCGGCATGCTAGCCGCAGAATACAT
CGCCCAGCGCCTCGGCCAGAAGCTAAAGTTTGAAGGCTGGGACGAACCAGGTCAAGGAAGAGAGTGGTGCAGACAACTAC
GGAAGATATTGGAGGATGGATTCGTGGCATCCCCGGACTTTGATGAGGAAGACGACGCCGAAGCAGACGTGTCAACGCCG
AACCCACAACCAGCACCCCCAACTCCACCAGCGACGGACAAACCTCTCCCTGTAGAACAACTTACGCTGTACGATTCGGA
CGACTCCCTAACAGGCTACGCTCAAGATTCGCCCACCTCGTCGAGGTCGGCTTCTCCAACTCCGTCCGAGTTGGAAGAAA
TCGAAAAGGAACCTGGTCTCGCGATTGGCCGACGGAAAATTGCGAAACCGGTTTACCTGGTCCAACTAGCGCAGATGCTA
ATATCCGGAAAGGGAGAAGGTCAAGATGAGAAAAGCGAGCCGGATAGAGTGGAAGTGGCGTTGAATGAGGGTGCGGGGTT
AATCAGAAGGAAGAGAGGGTTTGGACTGGAACTGGATGAAAACGCTGTCAACCTTTCTATTGCTTTCTTAAACCTCAAAG
ACAACTATGACCTCGACGGCTTCGTTGGCAAGAGGCAAGAAATCCTAAATGCCTTGGTGGCATGCTGCCCAACACGTTCA
GCACCGTGTCTGGTCGAACAATTCTTCATCGGAGAACATTCTGTAGACGTCCGCTCAGCCATTCTGACAGCACTAGTTGT
CGGCGCTCGTGAGCTCGCTGGGCTAGAAGAGCCTCTTGTGCCACAACGATTTGCGAGCCGAATGCTTCCTCCGGCTTTGC
ACCGCAAATATATTACCGCAGCCGACTCTGATCCAACTGCACCGTCCACTATTCACCGGATCGCGGCTAGCGTTACTCGA
CAGGCTATCGACCGCACCAGGGACGCCAATGAAGTGAAAGTACCCCAGATCATGAGGGAGAAGCAACTGCGAGTACGGCA
GAGGCCCATGGGACGAGGCATCGTTGACCTTGATCGCCAGAGCGAAGATGGCAGCATTTCACACCAACCTTCGGTCTTCA
AGGATGTGGCAGCGGAATTCTTCATTATGCCGCTCATCAATCGATTCTGGGTTTATATCAAGGACGAGCAAGCCCGCGAA
GCCAGGAGTCGGTACACCTCCTCGGCGTATCGTGGAGACGGGAGTGGGATGATTCTCAGTCCTGCGATATTGAGTCAATT
TCTGTTGACTCTGGCGATCTTGCTCCATGCGGGACGACATTCCCCTGCTTACTTGAGCGTACTTGCGCCCGAGGCAGTAG
AGTTGGCGGTAACAATGGGGACACGATCGGCGAGCTCTGCCCCACCAGGAGAGGAGGAAGTAGCGGGAGATGGGAAGTAC
GGTACTAAAGCCAACGTCCTCGCCTCAGCGCTTGAGCTTACCCTCGAAGCGTTGGACGGAAGCTGGGAACTGGACCAAGG
AAGAACGATGGGACTCGACCACACGAGGACCGTTCTGGCGGTGAGGGAGTGGGCGCAGAAGGTCCTTGGGGCGTTTGAGA
GAGGCTTGCTAGTTGATGAAGGGGGAGGCGAGGGTGAGAACAGGGCGAGAAGAGCAAGTGCAGGAGTCCTGCTCGTCGTT
GAGGAGATTGTTACGA
>Cluster-2641.32975
CTCCGCTTGACCTAAATTGGACATCAAAGATAACGTTCGCAACTGAGCCTCCCTTTCAACGTTAAACCCGTTTTCACCCA
TCTGCAATGCACCAACAATCGATGTCACAGAATTCACTACCCGACCTTCCCGTTGAAGTTTGGAGGGACATTATCCTGTA
CCTCCAAAACGTCCCAAAAGCGGTACCAACCATCTCCCTCGTCAGCCGACATTTACGTCAAGTATGCCGCCCATTCCTCT
TTGAACGGATCATCTTTGACGGGTTCAGCGGACTGGGCAGAGCTTTCAGCCTGTTCTTGTTCTTTAATCAGAACCCAGAG
GCGAGAGGATGGGTCAAGGAGCTTCGTCTGTCGAATTGGAGCATCGTCGGACCGGGCATGCCAGCTCGGGGGTTGGATGC
GAGTGCCGTAGCCATGGAGAAAGCGTTCACGATGTTCCACAACCTTCGAGCGTTGGAGCTCTTCAAGACCTATGTCACGC
CGGGAATGTGGGCTCACATTGGCGGATCCACCCACCTACGACGCCTTTCCTTCCAGCCAGCTTACGTATCTCCCGACGTA
GAGGACGAATGCTTCGAACACTCCAGGATACAGGAGTTGAAGCTCAACAACGCGGATAACGGTAGCAGCATCCCGGACCA
AGCCTTTATGCTCCTGTTCCTCGAGAGCCTCAAGACAATCCGGATCGACGTCTGGCTCCTCACAGGAGCTGGTCACTTCT
TGGAAGAAGAAGAAAGCCCAAACGATAACTTGGAAGTGTTGGACATCTTTGCCGAGGGAACAAGTCTGCGGATGGAGAAC
GAATACTTTGGAGCGATGGGCGAAGTCCTAGCGCAATACCCAGACATCACTCACCTCAGTACTCCAGATACGATGGACAT
TCGCCCCGTTCAAACCATTGCCGATGACCTCGCCACGAACCTCACGAGCTTCCAAGGTCGACCCGCCAATGTCAGGCTAT
TCTGCAAACACATGGCCCTCGAGTCGCTCACCATGTCGGCAGTCGCAGCCTTCCCGCTGAAAGAGGAATACCTCACCGCC
GGGCCCTTCCAACTCCGTTCGCTCAGTCTGCACGGTGTCGGCTGGGAGGAGATGACGATGGGTCTCATCGAGCAGCATTG
CCCACAGCTGGAGGAGCTAAAGGTTTACGCCTTCACGATGCCCAGGATGAACGAAACAGATACCCCAAACCTCCCGAATC
TCAAGTCTATCGCGATGATGTGCAGACATACTCCGGACGGGAGCTGGTTCGAGATCAAGGCGTCGTCGCCTTCAGGATGG
AGGGACAACGAACGGCAGAGGATCGAGCATAAGTGGGTTCCTAAACTACCCCAGCTGGTCCAAGCCCGCTTCAACAGCGT
CTTCAGCTGGAAGCACTTTGGGCCGATGGATGGCTGGGGATGTGTCGAAGGACGAGACTTGGACGTCAGCCTAGTTCGAG
GTGAATTCAAACGTCGAAGGCAGACGTAACAGCTCCTCGGGTGCTTTGGAGACGGAAGGAACCGGATCCCTAGACGTTAA
AGCGTTACGCTTCATGACAAACGGACTTTCAGCATCTGGATATCGATTTCGCAAGGCTTAGACATTTCTCCCTGTATCGC
ACTTTGTTCAGCACACAACCCAATGGATGGAAAGGCAACGGTATACTAGGCATTACAGCGGTTGGGAATATAATAATAGT
TGTGTGTGGTGCCGGACCAGTAG
>Cluster-2641.32974
AGAAAATCCAACAATCGCAATAATATTGAAGCGAGGACGGGGAGTTTACATCGATTCTCAAGGAAGGATGTACAGTCAAC
CTTAGCTAGTGTCCTTGAAAGACTTCGAGGAAGCCACTTAAGGGCAGAAAGTGATGGTGTAGTTAGGCTTCGAGGAAGCA
GAACAAGTCCACAACGCCGTGCCGGAGCTCTCGTCGTAGGCGTAAACATACGAGTTGGGGCAGTTGCTCTTGAAATACGA
ATAATGAGGCACGCCGGAGTTGGGGCAAGTGGCAGGTGTGTTGTGACTTCCGCTGCAGCAGCTAGGGCTGTTGGTAGGGT
TGGGATCGACGAGGCAGTCGCTCTTGCAGCCGACTGGGAAACCGGTGGAATCGAAGGGACCCTTGAGATTCGAGGGACAG
TTGGGACCGAGATCGACTGGACAGTCGGCTACGTGGCAGCCTGCGGTGTTGGTAATCCTCATGGGCAGGTTATACCCATC
CACCAAACTAACATCGTACCAATCGTTTCCGTCCGCTGCACTCAAGGTGAATTCGGCGAGGGTGGCAGGAGGAACACCCG
TTCCAGTGTGAGGGTCGCAGAGCAGACCACCGTTGCAGCCTCCGTCAAGGCAGCTGTTAGGTCCGGGGTTGGTCGCGAAA
TTGCAATTGCGACGAGCCCAAATACGACCAGCCTTCCAATTGTCGGGAACACTGAAAGTCTTGGTGGACCAAGCGGGGGC
CTCCCATCCGGTCGCGACGCTAGGAGTAGCGCTTCCCACGTTCAAGTCGGTAAATACAGCTGGCCAAATCGTGAAAGGGC
AAGCGTTATAAACAGTGAAAGTGCGTGCAGCGCTAGCAGCACCGACGAATCCAAGAGCGGTGGCGATGGTGAGCTTCATT
TTGTTAGTAATTCGCGAGTAGAGTTGATAGGATCTCTGAGAGGAACAGTTATCTGAACTGGTGAAGAAACCCCAAGCCAA
GGCTGCCAAGGTCCCACTTTTATACCCTCCAATGGAATCAAGCGTTTGAGCCGTCTTTACGAAATATCGAATCTATGTCC
GGGAATATGCGTATGGTTTAACCAGCAGGAGGTTGGTAGAAGAGCAGAGTAACGTCTCAAGCGACGGTCGGA
>Cluster-2641.32979
TTTTATTTTCTCCCCCGCGCTCCTGACTTGACTCATAATTCCGAATTCCCTCCTTCTTCGTCGCCTCCCATCTCCCGTCT
CCCTTCCAATCCCGCCCATCATTCCTTTGTCTTTACGTTCCTCCAACCGCTCATCGCCTCATCAAAATCGCGTAGCAACC
TTATCGTCTCTTCCTTGACAACGCCGCACAAACATGAGATAAATGGAGTTAGACATCCAGATCAGTCTTGACATTGAATT
TGTTGTCCATGGGATGCCTGTTCGTATTCTCGCAAAACCGAGTCGGAAGCGATCCTACAGCATGAGG
>Cluster-2641.32978
TTTTATTTTCTCCCCCGCGCTCCTGACTTGACTCATAATTCCGAATTCCCTCCTTCTTCGTCGCCTCCCATCTCCCGTCT
CCCTTCCAATCCCGCCCATCATTCCTTTGTCTTTACGTTCCTCCAACCGCTCATCGCCTCATCAAAATCGCGTAGCAACC
TTATCGTCTCTTCCTTGACAACGCCGCACAAACATGAGATAAATGGAGTTAGACATCCAGATCAGTCTTGACATTGTAAG
TCACCATGACTTCCATCCCTTTGTCAAAGGGCGGCAACCCTGCCCCCTCGCCACCTTCCGGTTCGCTGGTGACTCAATCT
TTGCGACGACGATTAAGGAATTTGTTGTCCATGGGATGCCTGTTCGTATTCTCGCAAAACCGAGTCGGAAGCGATCCTAC
AGCATGAGG
>Cluster-2641.37078
CTAGCGTCCACCACTCTCTCGAGGCCAATGTCACCCGTCGTTTCGGTTCAGAGGACGACGTTCCAAAGGATACGCACAAC
GAAAAAAGGGCAATAAAGTATTATAAGGGGTGAAGACAGACTCTAGAAGATGCGGGGGGCTATCACAGGCCGAGGGAGTT
CTTCTTGAGCTCCACACCAGGGAAGAGTTGATCCCGAATATACCACTGGCCAGGCGACAAAAGTCTTCGCTCAAAAACGA
TATACTCTGTGACCCGAGCAGGTGATTCTGGCGTTCCCTTTGAAGCCAAGAGCTTGCCTGACCGTTTGTCGTAGATTTGG
AGGCTCTGGTACGTGTCAAGCTTCATGAGGACTTGAGCCATGATCAACTGCTTAGTAGATTTCGGGGATCCAGCTTGATA
AGTATCCTGGTCTAGTGAACGGACTGAGAGGCACTGCGTCGGACCGGCTTCGCCGTGGAACTTCCAGACGACGGTTTTGT
CGGGACCGAGGGCTTTGATGCGCTTTCGGCTTTCGTCAAGCATACGACCTGCGGAGAGGCCAGGCAACGATTTTAAGTCA
CCCTTAGACTGTGCCTCGTTCATTTTGACGTAGACGTCCAGCGCGGTCTGGCGTAATGGGGCGAGCCAGGTGTTTGGATT
CGTCGACTGGGCTAGGAAAATTTGAGGGGACCACCGTCGTTTTGGTCTAGAGAGGCCAGCAATGCCGAGGAAAGGTTTTT
GACGAGCCCAGAAGAATAGGTTGACAGCATTGAGCCAAGAGTTGGATAGTCTACCCCGCACCCAAGCCCATGTGTCCTTC
AGTTGACCTCCACCCGAGTGTTTTACAACCGCAAGCGGCTGGGGAATGTAGTGGTCCAAAAGATCAAAAGGAATTTTAGA
GTGATCAAAGTCTCTTGGGAGCCCTCGTCTATTGATAAGTTCGAGGATGGCAATTTTGTCCTCAAAGCTGTCTGATGTTT
TGGGACTCCCATCCTTCGAACCGCCTACTGGGATGGTGGACACATTTCTCGACGCCAGTACCAGTCGTACTCTTGACGGA
CCAGCTACGGCTGTGTGCCGTAGGAGTTGAGAACGCGCATTGATGCCGACGCGGGTGGAGGAGAACATTCGAGTAGCGCA
GATTTCGGATGGCCGGACGCGGGAATTGCCGAAATC
>Cluster-5295.0
AAGGTTGAAACTCCAGCGTTCAAGACCGGTCTTGCCGCATAAACGGAAGAATTCCAAACGACGGAAACATAAGGTCTGAC
ATCTGGTACAGACTCTGAAATTCGAAATCCGGGAACGTCCCAAATCGGAGCACAGCTCCATCCTGCTTCAATCTGCCAGA
TATTCAAAGTCTCGCTCACTGTCCCTAGCGGATTAATACTGCAGCTTGATGTACAACTGGTCTCTTGGCCTGTCCATGGG
TTCGTAAACCTAGCCTGGA
>Cluster-2641.28127
ATCCTTCAACTGCGCTGCGTGGTTAGCCCAACGGAGGATCGTGCTCGTGATCGTGCCGATATCACCCGTGCTTGCGCAAG
TGACGGATGTCATGTCGAAGGATAGGAACATCTTGAACCCTGCGGCGGCGGCTGCGTTGTATCCGTCTGCCATGCGGTCG
AATTCCCAAGATGGAGAACCAAAGTTGAGAGCGAAGGCATCTATTCCCTGTGCTTGAGCCAACGCAATTTGTGTAGCCCA
CATTGTCGAGTCGTAGGAATAAGTGTTTCCAACCATGAAATGCGCGAAAACCAACTTCCCGTCCTTGGATTTATCGTAAC
TGACCCATCCATTACCCGTAGCCGTTGGAGTTCCCGTGATTGTCGCACTTGCACTCGACGAGGTTGCAGTAGCTGTTGCA
GAGGTAGTGCCGGAAACCGTCGTCGACGAGCTGCTGCTGGTGTAACTACAGCTCCCCGAATCCAACGCCTGGTTGTAATA
AATCATCAACGCCCAACTTCCACCGCACGTCGACTTAGCATCCCCGGTACACGCTATCGCGCACCCCGTCGTCGCCAACT
GACT
>Cluster-2641.28126
ATCCTTCAACTGCGCTGCGTGGTTAGCCCAACGGAGGATCGTGCTCGTGATCGTGCTGATATCGCCCGTGCTTGCGCAAG
TGACGGAAGTCATGTCGAAGGATAGGAACATCTTGAACCCTGCGGCGGCGGCTGCGTTGTATCCGTCTGCCATGCGGTCG
AATTCCCAAGATGGAGAACCAAAGTTGAGAGCGAAGGCGTCTATTCCCTGAGCTTGAGCCAACGCGATTTGTGTAGCCCA
CATCGTCGAGTCGTAGGAATAAGTGTTTCCAACCATGAAATGCGCGAAAACCAACTTCCCGTCCTTGGATTTATCGTAAC
TGACCCATCCATTACCCGTTTCCGTTGGAGTTCCAGTGATTGTGGCGCTCGCACTTGACGAATTTGCGCTTGCCGTTGCA
GAGATCGTGCCGGAAACCGTCGTCGACGAGCTGCTGCTAGTGTAAG
>Cluster-2641.28125
CGTCACTTGCGCAAGCACGGGCGACATCAGCACGATCACGAGTACGATCCTCCGCTGGGCCAACCACGCAGCGCAGTTGA
AGGATTCGAACGGAGCGGTCTACGTTGGCACGTTCTCGGGAGAGTATTGTACCTTCGGTTCAACCGGCTTCACCCAAGGG
TGGATCCAGGCTGTCAAGAGTGGACCAAACGGTTCCGGTGTCAAGACCAAGTTTATTCCAAGCTTCTTCTCCGACCCAAG
TCAAAACTCTCAGTTTACGTCGTTCATGGACGGAACGTTCCCGTGGAACAATGCTTGGCCGATGGGCAACTATGATGAAA
CTTGGTCGTCAGACACGACTCAATTGAACACCTTGGACAGGTCTCGAAAGGTTTACATGGCTGGCATCCCGCCTTGGTTC
TTCACGCATTATGGAACGGATACGTACACCAAAAACTGGATCTATCGTGGAGACGATTGGCTTTATAACCTCCGGTGGGA
GGACATTATCGCCCATCGTTCGTCGGTCGAC
>Cluster-2641.28124
ATCCTTCAACTGCGCTGCGTGGTTAGCCCAACGGAGGATCGTGCTCGTGATCGTGCCGATATCACCCGTGCTTGCGCAAG
TGACGGATGTCATGTCGAAGGATAGGAACATCTTGAACCCTGCGGCGGCGGCTGCGTTGTATCCGTCTGCCATGCGGTCG
AATTCCCAAGATGGAGAACCAAAGTTGAGAGCGAAGGCGTCTATTCCCTGAGCTTGAGCCAACGCAATTCGTGTAGCCCA
CATTGTCGAGTCGTAGGAATAAGTGTTTCTAACCATGAAATTCGCGAAAACCAACTTCCCGTCCTTGGATTTATCGTAAC
TGACCCATCCATTACCCGTTGCCGTTGGAGTTCCAGTGATTGTCGCACTTGCACTCGACGAGGTTGCGGTAGCTGTTGTA
GAGATACTGCCTGTTCGATAAAGGGAAGAAGAAAAAGACGGCGTAGACGAGAGACGAGGATAATTATGATGATGTTGATG
TACGGTGGAGAAAGTGTGATAGGTGGCCAGCATCGTTCCCGTCGCGATACCACCACGGAAACCGTCGTCGACGAGCTGCT
GCTAGTGTAAGTG
>Cluster-2641.28123
CCAACGGAGGATCGTGTTCGTGATCTTGGTGATATCACCCCTGCTTGAGCAAGTGACGGAAGCCATGTCGAAGGATAGGA
ACATCTTGAACCCTGCGGCGGCGGCTGCGTTGTATCCGTCTGCCATGCGGTCGAATTCTCAAGATGGTGAACCAAAGTTG
AGGGTGTCGTGGTGGGACACGAGGACACGCTGGCCGTGGATGAGCATGAGATGGATGTCCCGCTGATTGAGGAAGTCGTT
GAA
>Cluster-2641.28122
GACATCCGTCACTTGCGCAAGCACAGGTGATATCGGCACGATCACTAGTACGATCCTCCGTTGGGCCAACCACCAGCGCA
GTTGAAGGATTCGAACGGAGCGGTCTACGTGGCTACGTTTGCGGAAGAGAATTGTACTTTCGGTTTAACTGGTTTCGCGC
AAGGGTGGCTCCAAGTTATCAAGAGCGGACCGAAGAGCTCCGGTGTCACGACCAAGTTTATTCCAAGGTTCTTCTTCAAC
GCAAGTCAAAACTCCCAGTTTATGGCGTTCATGGACGGAACGTTCCCGTGGAACAATGCTTGGCCGATGGGCAACTATGA
TGAAACTTGGTCGTCAGACACGACTCAATTGAACACCTTGGACAGGTCTCGAAAGGTTTACATGGCTGGCATCCCGCCTT
GGTTCTTCACGCATTATGGAACGGATACGTACAACAAGAACTGGATCTATCGTGGAGACGATTGGCTTTATAACCTCCGG
TGGGAGGACATTATCGCCCATCGTTCGTCGGTCGACCTTGTCGAGATTATCACTTGGAATGACTATGGAGAGAGTCACCA
CATTGGCCCAATTGGGAAGGATCAGCCTATGTTGAACGCTTGAGTCGACGGCTTTGATCATACTGCATGGCTGACCATGA
CGGGACACTATATCCAATTATACATGACCGGGGTAGCGCCTCCCATAATTCAAGACAAGATTTACATGCGCGCGAGGCCT
CACGGGAAGTCGGACACTTGCAGTGATTACATTGGCAGACCGAACAAC
>Cluster-2641.28121
CCAGACATCTCCATTGGTCCGCTTCGTGGAGTACCCTCTTCAAGACCTTCCTGGAACAAACTCGAGCCGTGCGAGATGTA
CCAATTGATCCATACGCAGATTTGGACTCAGAAAAGTCGTTGAAATCAAAGCCGAGGTGGATGCTGCCCCTGTTCCGGTA
CTTGACGAAGCGGTGCTCGTGCCAGTTGAAGACAACGCCGTACCTGTCAAAGTAGTCGAAGACAAACTGTCCCCGTCCCC
GAGATCGAACTGCTCGATCAGGCGTATACACGAACATCCTCATCCTC
>Cluster-2641.28120
CACGTCCCACCGCACATCTTCGTCGCATCCCTAGCGCAAGCCTTATTACAACCCGTGCTCGCGGTAGTCGTTCCAGGACT
ATTAATCGTGCTCCCACAATAACACTGACTTCCGTACTCCACTCCCGCGTAATAGAATCCTTTGGATAAGCAGTACGCTC
AGCAGGTGGTGTTGATCATAGCTGTGGCATCTGTGGTGGTAGCGCCGCTGAGGGTACGTTGAGGGGTGCTTTAGTTGGTG
TAGCATGGTCGATGTGATCGTGGATGAGCCTGAAAGAGTCGTTGATGAACCGGGGACTGTCGATACCGAAGTGGTGCTTG
ATGCAGTCGGGGACGAAGCGATGCTCGAGGACGAGGATACGCGCGCCGCACTGTAATAAAACACCGTCATCGTCCACGTC
TCACCACATCTTGGGCTGAGGCGAGCTTTGCTGGGTGTAGCAGCCCAGGACAAACCAGCCCGCGGGAGTGAGGAGGTGGT
CGCGGAGGTGGTCGAGGAGTTGGTCGAGGTTCCGTTCCGGGAGATTGTGGAAGAGGTGGTGGCTTGTTGAGGATAACGTG
TCCGAACTTGAATTT
>Cluster-2641.28129
GGCCGAGGCAGTAATTTTGGCACTTTGCGTACGTTTCGTAGGATGAGGTGACGCGACGGGGGTCGGAGGTTGTGGCGTCC
TGGATGGGCCGTCGCGCTGGGTTTTGGATTCTGATCAGCTGGGGAAACGGGGTGGTGGGGGTCGTGTGGGCCAAAGGTAG
TGACAGGTAGTGACAAGTTGTGCGTCGTTGTCGTTCGTGTTGGTTGCCGCGTTCGCCCTCGTCCATCGCTTGGTAGGATA
ACGCCGACGGCGGCGTGGGCGGGAGGAAGGTTAGAACGGGCGGCCCGGCGGCTTTTGGGTGTTATTCTGGGTATGTACGG
GCGGGGCTCGTCGGCGTCAGCCATTTGGAGGCCTTTAGCCTCTCTACGGCTTTTGAGAGTGGTAGCGGTGAGTATCAGAG
TGTATGCAACCTACGACAGCGAGAGGACGACGCGGGGTAGTGTGCACATCCGCGGCCACTGCTGTCTAGGCAAGCCGACG
ATGCAGTGAATGACCACTGCGTCTACAAGCCCAACCATAGAGGTGCGACGCAGTCGGGTCTGACCGCACGTACATATTGG
CCGCTCGAACCTGCCCGGTGGAAAGCGCATTGACGGTAAGGTGAGACAAGTTTGTGTCGTGGGGGGTCTGGTTCAAG
>Cluster-1421.0
CCGGCGACGCGGGCGTGCCAAGAACTTGGAACTTGACGATACCCTTGTTCGGAGTCGGGGACGCATCCACCACGGCCTTC
TAACTTTCCATTATCGCTCTCAAATCCGTTCAATCGAACGAGATGCGCCAATCTCCTTCCAGACCGATGATGGAGAACTG
TTGACCGGAGGCGTAACGGTTGGCTAGATATCGAGCGGGGAGGATACGGGAAGCTTTTGGAAGGAGACGCCACTCTGAGC
GGTGCCAACATCCCGGCCAGTTCGAACGCTGAAAGAGCTTCTCCCTCAACCGAAGTTGCATTGCCCACTGTTGAGGACCG
CGGTCAAATCGTCCAGCGAAATTGGAGTCGACGATGTCTTGGCGAGATTTAGAGACCAACAATGGCTTTGTGCTGAGGGA
GCTGTTTGGTTTGCAGGCTTGCAGGGGGACTTATTTTGCGAGGTTTGGAGATGAATGGGTCCGCAATATATTGGAGAGTT
AGCCAGTGACCCCACCTCTCCATGGAAGCCGTCAAAAGCTGACTCAACCTTATAA
>Cluster-4364.0
AGCGGCGCCATGGAGAAGTCTGACCTTTCGGGCCTCGAAAGGTTAGGACGAGCTTCGAGATACGATAACAAATTCCCGTT
CTTACACCACAGTGAGACAAGCATCTTGTTGTCTATTTGATACCCAACGGAGGGCAAGATGTTGGGATGTTTCGCCATTG
TCCAAATAACTGTTTCCCGCTTGATCCTTTTCTGAAACTGTGCATCGGGGATGTTCTTGCAGGAAATCGTGATTCGCTTG
ACACTTCGGCAAAAGCTCCTGCGGCAAGCTTCTCCTTAGGGTCCCGGGGAGCTCAGGAAGGAGTTGATTGTCATAGCTAA
GATAGCCGGGTCCGGCGACGGCATCGATTTCGGCGTTCTGGTTG
>Cluster-2641.9497
GTCTTTCGGAGCAGAGTAAGTCCTCATTTCGGTAGCTGTTCCTAAAGCAGGAACGCTGATCCATCGCTTGCCTAGTTAAC
CTCCGAGCAGCGAGGTCGGTCGGGTCTCGTGCCGAGGAAAAGACTGAGAGCAAGGATCACCACAGCCACCGTAAACGTGG
GCTCGATCTGAGGGAGTAAAAGCCACCAAAGCACGAGGGGATGGGACAGTCCCGTGCGTGGGGTCCGTCGTGTTTCGGGA
CTGCGCACCTCGGGCCCGATGGGGTCAAGTCGCCGTCTGTGTTCCCAACTTGCCAACTTGGGCCAAATCGAGCGCGCTTG
TTCGTCGAGCGAGTAATCGCACAGAGGAGTGGCGCAAAGGAGAGAGTGGAAAGCGGAAAAAGAGGACCGAGACAAGAACG
AAATTGAACAAGGCTAAAGCAATCGAGAGAAGACTCACGTAGCTTCCATAACGACTGCAACA
>Cluster-2641.29610
GTGCTTCTTCCTCATGGGCGATGCACTCAAAGAGGGACAGTCGATTGAGGATGTGGGCGAGCTGACATGGCAAGATATGA
AACGGGATGCGCGAATTGCATTAGAGCAGTGTAAAGAGCTACACATATCGTCTGAACATCCAGACGAACAGATTCTCGAA
CACGTTAAAGAACTTATCGGCGAGTTGGAATCACAAGGGTTCCACGCCACTGCGCCTGACGACGAAGGAGAGGAGGTACA
GGAAGGCGAGGAGGGCGATTGGGTAGACGAGGACGACAGCGACATTGAAATGTCATAGAGGGATACCACACCATTCTCAA
AGACATGCAAGATAATGCAGTAATACATACGATAACGAGGTTGGTTCATGTATGCGAAAGCAGGACTCGGGTCTAGTCTC
TTATCAAGGACCAGTTGTCGATGGCTGTTCTGGTGGAGGAATGTAGGTACCGGACACGAGACATAGGTTCCGCGGAGTAA
ATTGAACGTTGAGGATTGGCGTCCGCTTGGTCGGGAAAGTAGCGATGAGGTCGACGCTCTCGTTGGAAATCTTTTCATCG
TCAACACCACCTTCGGGCAGCTTCCCTTCCTCCCGGATACCATTGATATTACTCCGAGATGCTAGACCAAACCCATCCAC
TTCAATCTGATCCTTGCCGTCTTTCTTGGATCTCGAGCCACCGGGACCTTTTACATCCCAACACCGGACTGTCCAGTCAC
AGGACCCACTGACAAGCATCGAGGAGCATGCACTGAACGATAACGAGTTGATGAGAGAAGTATGACCAGTCATCGTTTTC
ACTTGACGGCCTCCAGCGAGGTCCCACAGAATGATGGATTGATCGGTAGAAGCACTTGCAAGGTACTTGCCGTCGGGACT
CATAGCCATCGAAGTGACGGCACCTTTATGTCCCATGAAAACACGCACGCAGGCGCCCCGCTGGACATCCCAAAGTCGAC
ACGTCGTGTCGCTCGAACCCGTAGCGAGGTAAAGCGAGTTGGGGTGGAATCGAACGCAGTCGACATCGCTCATGTGCCCC
GCAAACATCCTAAGCGGGGCAACCCGATCAGTCGACCACAGTCGAGCCGTCCGATCTCGAGAAGCTGTGGCAAAATAGAT
GCCTAGTGGGCTCCACTCGACGTCCCAAATGGGGGTTTGGTGTCCTCGGTACACAACCACGTTTGACATGGTCTCTAAAG
ACCAAAGGCGGGTCGTAGCATCGGATGAGCAAGACAGGAGGTATTTCGGAGAGCCAGCAGAGCCGGATATGGGGTCAAAC
GAAAGTCCGTAAACAGGAGCGCTGTGGCCGATAAGTTTTCGCGTGGTTGAGCCATGTTTCTCTCGAAGCTTCTTCATCGA
CGAAGCATCTTTGATTGACGATGGATTAAAGTCACTTCGCATCCCTCTTAATTTGTCTCCTTTCAGACTCCATATGCGCA
CGTAACTCTCGTTGAACCCAGCGGCCATGAGGGAGGAATCCTGCGAGAAGATTGAAGAGCATGGCCCATCTCCAGCATCG
TGGAATGTATAAGCACAGACACTCGGTAACGCGCCCGACTTTGCAAACAGGGCCGCCCGGTCCAATCCAAGCTCAGCATC
AGACGCAGTCAATGGTGCAGGTTCCAGCCGAATACGCTTCCGGGCGTCTCGTAACCTCTCCACTTCTTTCTTGACCTCTA
TTTGCTTGAACAAGACCGGTCGAGGAGGAAGCTCAGAGAGTTCGGGGCTGACGAGAGGTGGGTCGTTGGACAAGGCTCCT
AACCTGCGCTGCTTCGCTGTTGTCCCGTCGCCCATAAGGACGTCGGCATCCCCCTCCTCTTTCAATAATCGGGTTGCTTC
ATCTGCAAGACCGTCCGGGAGTGGCGCAGGGCCAAGCTTCAGCGGCCCTCTTTCTTTGTTGAAGACTACTGGAGACGGCA
AGGCGGCGGCCTTCTCCCTCTCCGAGGGAATGAGCGCAGATATTAATCCAGTGTTTTCGGTCCAGGTAGTAGACGGGACT
TCGGTGCTGCTAGCAGTTGTAACATCTACGACAATCCTGTCATTCAATATCCGTCGAATAGTAGCCCTCCCCCGCTTGTT
CTTTTCGCCACCGAAACCTTCACCCGCTCCCATCGCCTCTCCTCCAGATCCCTCCATTAACCACCCAAGAAGCAGACCGA
ACGCAGACCTGCTCATCCGGATGACGTATTTCTCCTCTAAGTATCGCTGAGCGTGTTCATCCTGAGTCAGGATATGCGGA
AGCTTGATCGATTTCAAGTGATTGAGGACTGCAGCATGCGAAGACATGAGTGGAGGGGAGTACGTTTCGAAGAAATGTTG
AGCTGCTTCGGCATGAGCTTGCTGAACGAGCTCCAGGTAGAAGTACAAGAACATCGGGAACAAGATGGGTCGGAACTCTG
GCCTGTACATGTCAAGTGCTCCATCGACCCACTCTTCCAACTCTCTGTACCCTCTCTGCTTATCCGTCGGGTCTCGGGCC
AACGCTTCCTCGATCGTCATGCCGGCTCGACTGAGCGCAGCGAGCAGTTCTGGTGACATCTGCGGAGCAGCTTCGTCCGG
GGTTGGAGGAGCGCCTGCCGCTGGCTGTTTGACTGAACTGTTGACGAACGCCGTCAAGACCCCGATGGCGTCGTTCACCC
ATGACAAATCACTGCCAGCCTCTCCAGACGGTTCGGCGGTGGTACTACCAGCCGCGTCAGCTTGCTTTGCTCCGGCCTTG
CTCGTAGTGGTGACAGGCGACCTCGTAGCAGGCGACTTGCCGCGCCCACCTTTCTTCCCCGTCGTCGTCGTGGAACTTGT
AGACGGACCAGCAGCGGACGAACTCGCAGCAGCTTGAGCAGCTGCCGCCGCCGCAACTCCCTTTGGAGCACTCTTTGTCG
CCATCTCTTGCACGCTCATGGTCGCGTTCTGACTTTGCTTCGCTATCCTCGCAGAAGCTCGTCGTTTCGCCAACGGTTTT
GTTGAATCTTCCACCATCGCGTCTTTGGAATCTTTGGAACCCGCTCCCTCCCCTTCCTCGGGCGATCCGGGATCGTTCAC
GACGACCACTGGGTCCGTGCCTGCATTCCCGGACCGCAAGGCTTGTTCAAGAACGTCGGCAGCATCGTGCATGCCACGGT
TCCTTAGGATTTGGACCGCCGTCATATTTTGTTCGCCCGCAGTGGTACCAGAAGGTGCTGGAGGGACATCGGGCAATGTG
CTGGGTGCATTGAGCCCAGTGGGTGTTCCGGGCTCTTGGGATCCCGGTTTTGAAGAAGCTGGCGTTGACATTCGTGAATG
GATGGCCTTGGTGGTAGAGAGTTAAGATGTTTTTGCTCTTCGCCGCGTACACCTTGACTTTGTCCGCCGCAATAAAGCGG
TGAGTGAATTGTTGGC
>Cluster-8538.0
GGGTTCTCCATATTCTTCAGCCTGGCTGGCCTTACACCACCTGTCCTGCCCAGAGAGCACCAGGAAAATGGCTGTCTGTC
TAGAGCGCCCTCTTGTGGCTACCATCCTCATGACTGTCACTTCTACTATTAGAATAGGTGTGCTTGATGCAAGGGTTACA
GGAAAGGGACACTCTTAAGGTCCAAGGCTGCCCACTGGTCTGACTCCCACTCACATCAGAGCTTTAGCTCACTACCCACC
ATCTTCAAACCTCACATCTGCCAGATCCAGGGGCTGGGCTGGGCTTTCTTCAGTACTGTATCTAACTATCCTGGCCACGC
CCCAGCTGGGCAGAGGGGAGGGGCCACACTGAGTGAGACAGGAGTGTGTAAGGCGAGCCCCTCACACCATCTAAGACTGT
TGTGCTGTGCTGTCCCAAGGTGGATCCCCTCATTTCTTTTTAAATAAAAGAGAAGTAACCCCATTTCCTCCCCTTCACTC
TCACAAAAATAAAACTAAAGGGAAGATGAGCCGGTGCAGAGATGGC
>Cluster-2641.3509
CAACCCCCCAAACCAGGAGAAGATGACCACCTTATCTCGCGAGCCTCTTGCCCTCATCAGTCTTGAAACCCTCGAGCCCC
CTCACGAATTCGGACAGGATGGTGGCCAATTTTATCGCTGCTATGATGACTTTGCGGAAGAGATAGACAAAGACATGGCT
GAGGGTCTGAAGGAGCAGCTGGATGGATTGCTCGTCTTTGCAGGTCTCTTCGCCGGCGTTAACACTGCATTCCTCGCGTT
CACTTTACCACTCATGTCCGCCAATCCTACTGACGATACCAATGCGCTCTTGCTCCAGAACAATGCGATCCTTCTTCAGA
TCGCCTTAGGAAGGAACATGAGTATCGAAAATCCATTCCCTCTCCCTTCCGCCGGATTTTCCCCAACAAACGACCTTTTT
GTAATAAACGCCCTCTTCGCAGTGAGCCTGTCGTTTGCCCTTATTTCGTCCTTCCTAGCAGTTTTGGGC
>Cluster-2622.2
AGCTCGGAGGACTTCGCACTCTTCGGAAGCTCTCAGAGCTATCGTCGCCAATGACAACCAGTTTATCTATCGTAACGCCT
CCAAAGGTAACGCTTGGCATCCTCCGAGACGCGTCGGAGCTCAAGATCCCTTATATTTGGATCCAGCCTGGCGCTGAAGA
TCAGGCTGTCGTTGATCTGATCGAAAGCAACGATTATCTCAAGGCGAGGACGGTCTATGGCGGTCCTTGCGTCTTGGCGT
CCGGGGACAGTATCCTGAGCAAGCTGTAACCATCCAACCATTCGATTCTCCATCATAGAATATAAAATACAAAAACGTAT
ACCCATGCTCTATACACCAAATCGTACATGAAAGTCCAAGAGGCGAACGAACAGTTGGGGGAAAGGGGAGTGGGGAGTGG
GGTAAGGGTATATAACAATTGCTTCAACGCAAAGGACGGGGGGTTGCTGGACGTCTCCCAGCTTCAAGTCGACGACGAAT
TCGTCGACATTCTCCTCATCCAGGACACCATCGCTCCGCTCTTCTCGATAGCCTCTACCTTGATGACACCCAAGCAGAAC
TGTCCCTCCTGCTTCCCAAACTCGCTTCGACACATCAGCCCGAACTCGAAAATATGCTCCGTATGGAAGACCATACGCTC
CTGCTCCTCCTCATCCTCCAGTAAGTACTGCATCGACTGGGAATCGTCTTGCGCCTGAGATCGGGCACGAGACTCGGGCG
TGGGCCTGCCACGGTACGTAGACTTGAACGACGAAAATGGCAAGTCGATTTTAAAAGTCTGTATCTGGGCCCACGCGTCT
CCATCCCCGGACTTGTGCGGGATTTCGAACGGGCACTCCCAGGTGATGCGGCTTTTGGGTTTCTGGTGCGGTTGGGGTAC
GGTGGTGAGGGTGATGGTGAACTCATTCGGGGGCGAAGACTTGGTCGAAGGCGAGGACGAGGACGCCGATTTGGAGTCGA
ACGTCAGATCACAGCTGACGAGTTTGAGTCGAAGACCGGAATATCGAGCCGAATCTAGGTTGAGCGGCTGGTCGAAGCGG
TACTTTTGAGAGGCGAAACCCGCTCCGCCCAAGGCTTTGATGTCGAGCAGTCCGCTGAACATGATGCCCGCATCGGATCC
TCCTCTGCTTATGGGTGCCAAGGGAGAGAGTTTGGAATGAGAAGCGCCGCCACGGACCGAATCATCGACCTGCTTCCACT
GCGGGAGGTTCCATTGGGGGAAAATGATCATTTTTCTAGTTGAGCTAGTAGGCAGGATATATGAGAGAGGTGTGTAGGGA
AGGGAAGGGGAGG
>Cluster-2622.1
AGAGTGCGAAGTCCTCCGAGCTCTTCCTCTTTAGGGTGTAAAGGAGTCACAATCTTGTCGTGATCTTTGTACCATGTGAG
AAGCTTGGACCCAATCTTCGATTCGTCTTTGGACGCTCCTACGACGGCGAACTCAGGGGAGGAAAGAAAGGCCCTTTGCA
CTTCGAAATCAGCAGTCATGTTGTTCTCAGAAAAAGAGTTCGAAATAGGGGAGGGAGTTTCAAGAGGTCTTGGGCGGTT
>Cluster-2622.0
AGAGTGCGAAGTCCTCCGAGCTCTTCCTCTTTAGGGTGTAAAGGAGTCACAATCTTGTCGTGATCTTTGTACCATGTGAG
AAGCTTTGGGGGTCCAAAGGTACGAAAGTTCCATCGGTTGGGGTTTCAGATTCCGATTTATTTTGCGACAAAGGGGAAAA
TCGGCGATACAGACATGGACCGTTCCCCGAGATCCCAGAGACAAGGTTCAGGATGAAACCATGAAGCCGAAGCGTTTATT
CCAAAAGGGATGAAGGGTGAGATGGTTGAGGGAAGGAAGGGGGGGGAACGAAAGGAGTTAGTGCCCGGCACAGGGAGGGC
TTCCCTTTGTGCGGGGGGAGAGGGACGACAGCGCACCTTGGACCCAATCTTCGATTCGTCTTTGGACGCTCCTACGACGG
CGAACTCAGGGGAGGAAAGAAAGGCCCTTTGCACTTCGAAATCAGCAGTCATGTTGTTCTCAGAAAAAGAGTTCGAAATA
GGGGAGGGAGTTTCAAGAGGTCTTGGGCGGTT
>Cluster-2641.3501
CATGGCAGTCGTTAATAAGGACGTTCTCAGGCTTGATGTCGGCATGGCAAATAGGAGGCGCTTGTGAGTGGAGATGAAAA
AGCGCACGGCCTGTCTGATAGATTAATCGGAGCTTGTCAAGCTTGGAGAGACCAAGGTTCTTCAGGAGGTAGTCCGTTAA
ATTACCATGACGACACCAAGGGCTAATAAGTCGCGGACGGGGTTTCGAGCGATAGCCGAGTAAAGGATGCAGGTTCGGGT
GTGTGGTTTGGCTCCAGGCGAGCACCTCCCGTTTCATGCGCGTGTCCGTTCTCCTCTGTAGAGCTTCCGGATCGCTTTGT
CTGTTCTTCGGGATAAGGACCTTGAGTTCTTTGACAGCGACTTCGACTTGCACGCCATCCGGCCTTGTCCAGACGCCGTG
ATAGATATCGGCGTAGCCCGCGGATAGCACCGGGAGATCGGGGACTTGGAGATCTCCGGTGAGCTCCGCGACTTGTCGTT
CTGGTTGTACATGCGGTCCCGTATCCATCAGTGTTGAATACAGAGATACGCTCAGGTATAGAAAGTAACTTTCAGCTCGT
TGGTCACTGTCGTGAACGAAGGGTGGTGTGGACACAAGTCAGCGAACCCAACCAACGACTGCCCCGGCGCTTG
>Cluster-2641.3500
AGTTGTAGCTATCGAAATAACCGAAAGATGATGTGAAAGACACTCATCAGTGGCGTCACCGTGAGAGTGTGCGGTGCAGG
AACGGGCTCAAAATAGCATTGAGAGGCAACATAGTGCAATCCTCGCTTCATTGAGTACAGTGGCAGAGCTATTGTGACCA
GCAACTGATCCTCAATGTTGACCGGGTAGGCTCGAACAAAAAACACTGTATAAAGCTAGTGCGGGTCATACAGGGACATC
CTTGCCTGCGCGACGATCCTTCTTCCGCTGTTCCATCCATGCTTTTTTGCACTCTTTGTAAGCTTCAAAGTACGCGCTAC
ATGCAGCTTTGTTGTAGCCGTTTTGGTCCAAGCATTTCATTGAAGCTTTCGATGCGCCTGCACATGGATCCACAAACTGG
GTGTAGGCTTGTCGTTTCTTAAACGCCTCTTGATAGGAGACATTATCTTTTTGAACCTCCTCTGAGTTAGGAGGGGCTAC
TGGTTTGCTCGACATTAGATAAG
>Cluster-2641.3503
TGACACCGGCGGCGGCAAAGTCGTGCCTAATACCAAGCGCTCTCGTATTCCACCTGATCGGGGTTGCAGCTGATGACTTG
CCAGGCCAAGGTGGAGTTTCAGGAGTACGACTGGAAAGAGGCGAGTTCGCGAAGAGACGCGTCGGTTGAACAGCAGGGGA
GTTTTCATCGTCCGCGTGATCTTCATCTTGGGGTTTCGCAGCATCTTGGGCATGGATTGGTCGGTTTTGGCCAACTTTTG
GTGATGTTTGGGCGCTACTGAGACTACCCGGAGAGTCGACGGTGGAGTGGCGAAGCAGTCGGTCCGAAGGCCTAGCACGC
GTCGAGTGGTCTTTGTCACGCTCTTCTTCGTCTGTAGTATTGAAGAATTCCATGGATGAGACGCTCCTTCTCGCTTGTGG
TCTTCCGGGGGTGGTTCGGCGGGCAAGAACGTGAGCATCCGAGAAAGCGCGTCCAAAAGTGTCCTGGTACAGCTTTCCTG
AAGCCGAGACTGGGGTCAGCTGGGGTTCTGCTGTGTTTTGAGCTCTGCTTGTGTTTGTGGGAGGAGGTTGATTGTCGCTC
ATCGTAGACCGTCGTAGAGAGGGTTGTCGAGGGCGGAGGTGCGGTGGTGGTTGGGGCGATTCTGTTTCCAGACCTGTTAT
TATAGTAAACACCCGTCACGTGAATTGAGAATAAACAAATAAAA
>Cluster-2641.3502
CAAGCCAAAGTCAGAAAGCGAGGCTTTGCAGTGGTCGTTAATAAGCACGTTCTCCGGCTTGATGTCGGCGTGGCAGATGG
GAGGTGCTTGTGAGTGGAGATGAAGAAGCGCGCGGCCTGTTTGTTGGATCAATCGGAGCTTGTCAAGCTCGGAAAGGCCA
GGGTTCTTCAGGAAGTAGTCCTTCAAATTACCATGACGACACCACGGGCTAATAAGTCGCGGACGGGGTTTCGAGCGATA
GCCGAGTAAAGGATGCAGGTTCGGGTGTGTAGTTTGGCTCCAGGCGAGCAGCTCCCGCTTCATGCGTATGTCCCTCCTCC
TCTGTAGAGCTTCCGGATCGCTTTGTCTGTTCTTCGGGATAAGGGCCTTGAGTTCTTTGACAGCAACTTCGACTTGCACG
CCATCTGGCCTTGTCCAGACGCTGTGATAGATGTCGGCGTAGCCCGCGGATAGCACTGGGAGATCGGGGACTTGGAGGTC
TCCGGCGAGCTCCTCGACTGGTCGTTCTGGTTGTACAGGCGGTCCCGTATCCATCAGTGTTGAATACAAAGATACGCTCA
GATACAGGGATTAGATTTCAGTCGTTGATCACTCTGTGCTTACAATTGGAACAAGGCAACAAGGCAATGACAGAAGAGAG
ACGTTGACTGTTCAACCAAGGTCTG
>Cluster-2641.3505
TCCTCTCATGCCAAATGTCAAAACAATCTCGTGGAGATTTTTCCAAAATAAAAATCTCACATCCATCCTTCCCTTCATTG
GCCCCCAACTGGAGAGCCTAGACCTAAATATGGTGAAGGGAATCGACGACACCGAGCGGTCGCAGCTTGTACGAAGTCTC
GCCCACCGTGTACCAAACCTCAGATCTCTGAGGTTACTTTCATTCACCAAGATCCGACATATGGACATCCCATTGGCGGC
CCTGATATCTTCCTCGCCCAAACTCGTCAATCTCAAACTTCCCGCCTTCTTCCTTACCGAGAAGGTCGTCGCGGCCGCAG
CCAAGCTACCATTCCTCACAAAACTGTACCATTCGGGCTGGCTTAAAGCTGAGAAAGCCTACCGGGAATCCGAAATGTGC
TTCGAATTCACTCCGGAGTCTTTCCCACAACTGGAGACCCTAGCCTTCGCGGCTCTACC
>Cluster-2641.3504
CAGCCATCCCAACAAGCCAAGAAATGCTCGATCCTGGTGCAAGCAACGCTGATAATACAGGAGATTCCAAACCGGACGGA
AGCGCGCCTTCCCCTCCTATCTCGAGTCTCTCGGAACTCGCGTCGGATGACCCGCTAGCACTAGAGGAAATCTTACGGTT
GATATTCAAGATCGCCGAGCCTGCATCCCTTGCTGTAGCCTCCAGGGTGTGTCGAGGCTGGTGTGGCATCGCGCTCGACG
AGCTGTGGAGGTCTTTACCCTCTATCTACCCTCTTCTGACGCTTCTGGTACCACGAAGTTGGATCCTGCAAGCCACAGAA
TATTACAAGAACCTGCTAGACTCCTTAGTCAAAGCGAATTGGGATCGGTTCAGGGGATACGCCGCCCGAATCCGATCCGT
GCGTGTCGACTATGATGAGGAAGAAAATCTACCTTTCGACTCGGTTTCGCTCATCCAAGCGTTCCACGGGCCATCTCCTC
TCATGCCAAATGTCAAAACGATCTCGTGG
>Cluster-2641.3507
TCGGGGAAGTGGTAGTTGAAGTCTTGGTAGTAGTGGTGGTGGTCTTTGTCGTCGTCGTCGTAGTTGTGGTGGTTGAAGAG
GCTGCCAAGCATTGATAGTAGTAGTCGTTGATCTTCACACAAACGTATGGAGAATCACAGACAGTCGACCCTGTGTAATT
GATGCCTCCGCATTGACCCCATTGTGCGACAGCATCGACTTGAAGGAGCCAAGCAAGGGCTGTGAACGTAGCGACTGCGT
ATTTCATCGCCGAAAAGGAGTGGATTGAATGAGAGAGTGGATCCTATACCTGGGTCGCGGCGAAAGGCCTCGTTTCCCTG
CGACATTTTCCTCTTATATGCACAAGGAGTCCCCGAGTCGTATCCGACCTGGCAGATTGAGGGCGCCAAGGTTGTTTATG
GAAGTGCCCGGAAGATCTCCAGACGGGATATCGGGAGCGTTCGTGGCCATTAAGAAGCGTCGATGGCAGGTTCGCGCCTT
GGACTCCCAAGCACATAGGCTGGCCAGACGGAATAGCCGACCAAGCGGGGTTATGCCATAGGTCCAAAAACGGTGAGATC
GTCGGTAGTTGGGCATCTTCGGGCGGAGAACCTGTCGCAATCACGCGGCGCGAAGCCGACAGATGTCCGAAGAAAACAAC
GACAGCGACAAAGCCTGTTCTTCATCGGAAGATTTCAAGTTCCTTTTATCCCTTCGGCGTTCTTGGGGATCGATGACGCA
CGATGTGAGAGCTCCGCGGGGGCTGGTGGGAACGGCGGTGGCAAGCAGGACGGG
>Cluster-2641.3506
GGTTTATATTCGCGCATCTATTCACTCCCTCATGATATCTACCAAGCCTCCACATAAACCCAACGCGCCCCAGACAACGA
TTAGAAAAGAACGGAAAATGCCAAAAGGAAAAATGTTCGAGCATCTCAAAGACTAGGGTAAAGTTCGTACAACGAAGTAA
TGTTTGAGAAACTTAATCAGGTCCTGGTTTGGGCGGGGATAAGTGACAAGACGTGGTGGAAAGTTGGACGTGGTCTGGAA
TCCTCAGGCCCTGCTGGTCGAAGGATGCAATTAGTAAAGAAGCC
>Cluster-5773.0
CCCAAAAATCCAGAACAACAAATATCTGTCAACATTTATCTACGCGCGGCACCGTCCGAGGCCGACCGCTTCAACATAAA
TGTGACCTGAACGTCACATAGGGTTCACTGCGCGATTCCACGCGCCGCGGTCCTAAGGTAAAGAGCTGTCGGGGCAAGGC
CTTTTGGCTGACATTGCGCGGTCTGGGATATACAGAAATATAGTAATTTAGATCAAAATAA
>Cluster-2641.35929
GCCAAATCCCACTGTCCCAATGACCTACTTACCTACAATAAGCTAGCTCTACGTGTCTGCCGAGATCCAGGAATGTACCA
ATAATTAGTGTTTATACAAAAGCGGTCACAAGTCTCGTCTCCTTTCCCCTGGATAGCCTATCCCAGGCGCCTTCCCCAGA
AATTGCTCTATAATACACTCCATTACGTTGGACCCATCCAACCTAAAATGACCCAAAAGAACGAAAAGAATTCGGAACAA
CCATGGTAGAAAAGGAACTCAGTCAGTAGTGAGTATCCTACAGCGTTAATAAGCATGACGGATTGGAAGAGGAGGGGAAT
TATTGTATGTATGTACGGGGTCGTCGTAAGCAAAGCTCCGACCAGAAAAGCAAGAGGGGGGAGAAGGTGGAGGGAGGGCA
TAGTAAGGACGTAGCGAACATGAAGCAAAACGACGGGATCCAAGTCGTAACAAACCTGCAAGTAATAAAATTACAACCTT
CATTCCACCCCTTCAATCTTCCATTCCAAGAGACGGCAGTTGGAAAGAAATAGATGGCTGCGCGGGCGCCAACGCTACCT
GAATAGCGCGTCTCGTGCCCGGCCATCTTCATTGCCCTCCGCATCGCCAGCGAATTGCGCCTCCGACTTGATATTTTCGT
CCTTCTGGCTCAGCGCTGTCGCCATGGTCGACGAGGAGGGATAGAAGCCTCCGGAAACGGGACCCGATGCGCCTCCGTTG
TTCATACTAGACGCAGGGACGCCGTACATAACGACAGGTGGTGATCCGTATGGAGGGCCGGCGTTTGTTGTGAGTGGGAC
CGACATGCCCGCCGAAGTCAAAGGGATCGCAGTTGGAACAACGCCTAAGGCCGCCGACGACACTGCCGTGGCAGCAAACG
CTGCGGGGGGTGTCATGTTGTGTAAAATACGCCCGCTACCAGGCGACGCACTGATGGTGCCATTCACGGGTAGCACAGGC
AAAACGGGAACTGCAGGCATAACCGCGACCGTAGCAGTCGTTGGAAGCGACGGAACATCAACGAAGGGTTGCTGAGTTCC
GGCCAGAGATTGACGAGTCACGGCAGCCTCCGAGGCCGCCAGGGCCGCGTAATTAGCCACGCCTGATGACCCGGGGGTCA
AGGAAAGCTGGCGGCTGGGAGAATATTTGCTGACGGAGCTGCCGGTCGCGGGAGAGCCTTGCGCTGCGGGATTGGGCAGC
CCTGCCGACGTGGGTGAATCGGTAAGGAGCGGTTGTGGATGGTAGCGCTCACGCACCCCTGGCGGATCCAACCGAGGCAT
CTTGAAGACAGGACCTTGGTTGTCTGAGGGATCGTCAGAAATTGACCTCTTGATGCGTGGGTTCGGAGGGTGCCTTGGGA
CGATGCTCTTGCCGTTCTCCAGGATATGGCGCATCTGAAGCGCAGTATCGAGGTGCATTTGGTCTGTCAGCTGCTTTGTG
GAATAGCGCATGTCTTCCATTCTGTTTACGACTGATCGGAGACGTTCAATTTCCTTGTCGATTGTCGCTTTCTCGGCTTC
CAGTCGATTGGCCTCTTCCTCCGCTGCATCCGCCTGGGCGAGCAGCTGAAGGGCACGGGGACGGATATCTCTGAGGTAGT
TGATCTTGGAACTCATGTCGTTCTGGTCAGCTCTCAAGCTATCGAGCTTTGAGGCCGTTTCGCGGATGGTGATGAGCATT
GGATCTTCGACTGAGAGGGGCTCATTGTTCTCATACGAGGCAGCCATGGTGGAAGTGGAAGGTAAAGTCGAGTCGAGGAC
AGAGGCCATGCCCGTAGGACAGTGGAAACGTGGTGACTGGCGGTGCAGCAGCTGCTGAGCGGTGTGCGAGGTGGATGAAG
GTGGGCGGGTGGGTTAGGGAGAGTGGGAGGACGGCAGAGCGAGGAGAGAAAGGTTTTGCATTTCCACCGGATGGTGAGTA
GTTATGCTCTTGGGTCTTGTATTGGG
>Cluster-5650.0
AGAGGCTGGGAAGCGAAGCAGAAGGCGGCTCCCAGGACCTGGCACAGTGAGACCCAAAGTGAGGAAAGAGGTCCTCTGGT
GGGTGAGGAATACTGCATTAACACTCAGGTCCCAGCCAAACCCCAGGACCTCCTGCATCCCTATTCTCTGGCACTAACAC
ACACAGGCTGACTGTAACTGGTGCGCCTCAGAACCTTGCTGAGGGATGTCTAGTGAGCCAACCCTGTCACGGGCACCAAT
GGGAAAGGTGTGAGGCTTGGTTCCTGGATACTAGAACGAATGCCACACTAAGCTGAGCCATGGCAAAACAAGAAGCAGGG
GCTTCCGAGCTGCCAAGTGGTCCCAGGCAGGGCTGGCACACACTGGGAAAGGAATCCCAGGACTGGTAGGTCTCTATTTG
GAACAGGTACAAGCCCGAG
>Cluster-2641.8379
CGGTGGAAATGGGAGAGGGTGATGAGGAAGTGGAGTATGCGCAGCTGTTGACTGGTCCGGTGTGGCTTGGGAGATAGGAT
CATCTCTCAGCAACGCAATTCTCCTCTCATGGCGGCGTAGTTGTCCAATGGGGGCACAACCTGAAAGCGGTACTCGAACA
CCAACCTCGCCCACCATTACCTCCGAGCGCGTCCAAGCAACGGATGGAGTCGAAAGGGGCTGCGGACCTTTGGAGGAGGA
AGTTGCTTCATTCACCAGCATTTGGACATGGGCTGGGTATCTTGCAACGAACGTGCTGGAGAGGAGTCAGAACATGGTGG
CAAGACACCGGATCTCGCTGTTTAGCACGGCAGGGCAAGCTCATCCATCTCCCGCCGTGTGCTGGTCACCTCAACGACGG
TCCTTTGGAAGACCCCCCTCTATCCCACGATAAGTCGGCAAATCCCTCAACTCGCCCCCTTATCAGCTTCACTGCTGCCA
ACGGGTTATTAACCTTCCCAGAGGGTTAGAACTCTTGGGTTCGTGGTGGATTCGCCTTTCCATATGGTATGAGTTACGAG
GCCGAATGCGGAGGACTGTCGACGTCGCCTCTGTGACTGGGAACGGAGTAGCGCTCCCCGCGAGGCCGATGTTCAGGTCT
TGCATGAAGTTTGATCAAGTTATCAATGCGGGGTCCCAGTCACTTTAGGGCAATCGGTTACAACCGCGGAAGTCGTCGCC
GAGGATGATGCCGCAGGCAACCAACCTCTCTTTCCGCGATATCCAAAGATGACACGTCATCAGCCTTCAGTCAAGGTGGA
AAACTTGGATTTGTTTAACTGGGTGGTGGAGTCGGATTCGGACGGGTGGAAAAAGCAGCAGGTCCCCGCGACTGCGACTT
CGGACCCGTCAGGACTTCCGGTCGTTGGGAGACCGTCATTCACGTCGTCTGTGCGCGCTCCAGCTGACTTTGGTAAACCG
TTGGAGAGCGTTAGACGTTTATCGATGTTTGGACCTTGGATGGTTTTGTAGGATACACGTGAAGACCCGACGATAATTTC
TCTACGCGTCCGTCCTTCCGAGACCGCTCGAGCATCCATCGAGGTCCCTCCTCTATCTACCACTTCACATCCAAGAATCC
CTTTCCAAAGGTAACGATAACGGGTCGACTGTTGGATTGCAGAAAGAAGTGGATAGGACTACGTTCTTGTCGACTGCCAC
TGGACTCATCGGGCGTATCGTCTCGGTTTCTGTCGGAGTGAAGACGATA
>Cluster-5046.0
GAATGATATGTTCGCCGTCGCGGTCGGAAATCGTAGGATAGTCCTCAAAAGTCACGCATGGACGCAGGAAACTCGACGAG
ACGAGCTTCAAGCCGGGTTATCTGCCTCTCTCAAGCGGTTTGATAAACGGGTATACGAGGGAATTAGGATAATTCGGTTC
TCCGGGGTACGAGGTGATGAGGAGATGGTAGACCTTGCCCACATCTTGAACCGCCATTTCCCTAACGTTGAAGAGCTGTC
AGTGAAGCTGCCGATGTGGACACCTGGCCCTAACGGTCTACCGATTCTAGGGCGGCTGTCATGCTCGTTACCTTATGGAG
GAAGGGAACAAACTTGGCTGTTCCCTAAGCTCATTTCCCTTCATCTCGATGCTCCGAAAGGGCTGACGTGTGATGGGATC
CTGGAGGTAGTG
>Cluster-6733.0
GAGGTGAAGGCTTGCAGGGGGTTGCTTGCTGGCCCTGCGCACGCTCTAGACTGCGCTTTGGAGTTTCCCGTCGAATTTTC
CTTACAAGTCTCCGCGACGAAGTTGAATCTTCTTGCTCGGGATGAACATCTCCGATAGTCCGGGGCGGCACCATAAAGCA
ATTCGCAGCACCAAGCCGCTCAGGTTGAATTCGGCTGCGAGG
>Cluster-2641.39316
GGAAGTGACAGTTGTGACTTATTTGCGATCCGACTTGGGGATTACAATGAGATACCTATCCCACATCAGGTGCTCTAGTC
TGAGTGGTCTTTTCTGTAAATGTATCACAAGAGACGACAGAGGACATCCTGATAACTTGAGTAACTGCCAGAAGAACTAC
GATTAGAACGACGGTTCCCGTTTAGATCTGACGATGGTCACTTGGCTTCTTTAAAGGAATGATGGCTCCCGTTTGTCCAC
GGCGCGCGATGTAGTAATACTTTCAGACTCACGTTCTGGAAAAAGGGGGTTCGAGTATGGTGCGTTACCGACCGCGTTTG
CTCCCACAGCAATGAGAATGCCACCTGGCCGCAGAATACGAGCAGCTTCATAGAAGAAGAGGTCGGTATCGACGGTAGCA
GTCTCGACGAGTCTCCAGTGAACGACATCGAAAATGGGTTCAAACGTGTTCATGTCTTTATTGACGTCAGCGAGTTTGAA
ATGGCAGTTGCTTGGTCGACGGCTCTCAGGAACGTCTGGGAGGACGATGTCTACGCCTAAGACGTTGGCTTGCGGGAACC
GTTTCGCCATGTCAATAGCCCATGCCCCAGACCCAGTTCCAATATCAAGAATATTTGCCCGATCACCAGCATCCAGAAGT
GCCTTGTTCACTAGGTCTGGCTGTGGGTAGCTTGAACCACCGAGGGCAACCTTTATCATCTGATGCTGGAAGTCCAGTCG
ACTGCGCTCAACTGCGTCATTTGGCAAGTCATAGAAGTAGGCATGCTTGGGAAAGTCTCGTTCACGAGTCTTAAGGATAT
CGGATGGGGAGTTGATCGAACTACCATTCTCGTGAGTGGATGTATCTGCTGTCGTGGGGTCGGCCATTGGTCACGGAGAC
ACAGAGTTTGGTAGAAAAATG
>Cluster-2641.39317
ATTTAATTAGGTGTTAAGAGGATTCGAACCCCTGTGGTGGGTATTAACAGTACCCCGCATAACCTCTATGCTATAACACC
AACTTGCAGGCGGGCTCCGCCACTAAAGTATAAGGTGCCTTTATCATCCTAACAGGGCTGGATGCGATATCTAGGCCCAG
CGTATATATTGAAAATAAAATATTAAAAGCTAAGCTGCGCCCGTACGGACGTAGGCCTATTTCGTCAGCCCTTTAGCTGG
TACAAGAACAATTAACTTATACTTAGTTACTGTGTATAGCATTCCATTCCAATAATAAGGCTTATATACTCTTCTTTTAA
TCAATAGTGGGTCGGTACCTAATCAGGTTAGGGCTGCGGAGCAATATCTTTAATAAATAGTAAGGCGCACGCCACCTCAT
CACCTGGCACTAAATTTCACTTCTTAGTGTTAGCATCTATAGCCGAAAGATTAAACATGGATAAACCACATAATGTGGAT
ATTACTTCTGTATCACTAAGCTTAGAATGATATGATTACCCTCCGGAACTCGAATCCGTTTGAGAGTACATAGATCATGG
GTAAGGACGTACACCAGACTATTTAAGGATTAACAATCCAACCCTATTTATTAAAAGAGAGGAAGAATATTTAACTCAAA
AG
>Cluster-2641.35165
AAACTCCTATGTCCAGTTGATTGGGATTGATGGTATCATCACCGACTATCCGGGAACTGCCACAAGATACAGGAAGAACT
CCTGCTTAAAGCTTGGTGATAACCAGCCCAACTACGCAAAGCCTGTCAAAGGTGGTCAGCTGCTGGGATTGGTTGCCACT
TTGCCGCCGGCCTTGGCCCCGATGCCAATCCTTGATTCCGCAGATGTTACAGAGCCTCCGCTCCCCGCTGTCTCCG
>Cluster-2641.35164
AAGTGATTCCAAGCATTCCTGAAAGCAGTGACGGTGCGCTTTGTTGTTGTCGGGATCGGAAGTGCAGAGGTTGGGGGGAT
GCCGTACGATGCAAAGTGAATCCTCTTCAAAATTTGAGAATTAGAAGTAAAAGACGTAAATAGGCGACATGGAAAACTTA
CTAATCATTCCCCTAAGCGTTCCCAAGGGCGGCGATGGCGTGCTTTGTCATCGTTGGGATTGACGTGCGGACCTGGGGGG
GAAGTCGTACGATGCGAGGCCATTGTTCCCCTAAGCGCCTTCGGGTGCAGCAGTGGTGAGGGGTGAGTGCTGGGATCGAC
>Cluster-2641.9769
TGCGAATGTCTTGGGTTTAAGTATAGGACACGGGAAAGAAGTTACAAGTTATGTTAGAACAGATTTTCGGAAGGAAGACA
TCAATGCAGATACAGCCATGTCCAATGAAGGATATCGTTGCATGTGACCATAGGATTCATAGACAAGATAGCTAAGATGA
TGGATTGGTCTTCCTACTACGACACAGCAGCTAGCCAACCAGAGGCCATCTCTTGTTCGCGAGAACTGGCGATTTCAGCA
TACAAATCTCTTGCGTTCTCGTAGAGGACCGCGGCCTCAGCGTTGCGGCCTTGA
>Cluster-2641.9768
CCTCCACCCTAACCACCGCGCACGACTTCTGGATTACTTCTCATCTCCTAACCCAGCCTATCCACAGCAATCTCTTCTTG
ATCCCTTGTCATCTCCTTTCGGATCAGATCTCTACTCCCAAATGCAGAAATTGACACCTGAACCGTTTCAGAGTCTTCGC
CGCCAGATTCCCATCTCCCCTCCGGCACCTCCGGTTGACCAACCCCTTGAAAGAGACAGCGACCAGGACGTAAATCAAGA
CACCGCAAATGAAGTGACCAGCGAAACAAACACGAAGAAGCTTTCCGCACTCGAAAGACTCCACGCTTTGGCTAGCTTCA
AGATTGATCCCACTGAACTAGGGATTACTCTGGCCGAGCCGCAGGGAATTGGCGGAAAGGCTGAAGTGATTAAAGCGAGA
TTCAAACGGGGAGAGGAAAGCGAGGAGCAGGACGTGGCAGTGAAGAAGCTTCGATATGACGATGACATGGACAAGCGCAA
GTTTTCCAATGAATTTGCTAATGAAGTGCAGATGATGGCTGGATTAAAGCACAAAAACATCGTCAATTTGATCGGTTTTG
TTGAAGACCTCGAAAATGGCAAGGGGTGGATAGTTATGTCCTGGGAGCCGAATGGAAATATTCGCGAGTTTGTGGCCTCG
GCGGAATGGGAAATCCCAGAACGCATATCTCTTATCATGGACTCATTCGAGGGCATTAAATTCCTGCACACCCGTGAACC
ACCGATCTGCCATGGCGATATCAAGTCGCTTAACATTCTCGTAAGCTCGTCGTATCGCGCTATCATCACCGACTTTGGTT
CAGCCCGTGTCGTGACCGAACCGTGTGACGGGGCAGCCGGTCAAGATGAAACTCTTGGTGTGAGCGGGGGCTCGATAGAG
GACGAAAGTGTTGGCTGCTCCAAGGTCACGATCGTCGCTACTGGGAATCAACTGACTCTGACAGGACCGACTTGGTCGCT
CCGCTGGGTGGCCCCCGAGGTTGTTATGGGTGAGCGGCAGAGCTTGGCAAGCGACATCTGGGCAGCTGGGTGGGTTTGTT
GGGAGATCATGACAAATAAAATTCCATTTCCCGACCTTACTGCCGAGGGTGCAATCACGCTAAAGGTCGTTAAGGGAGAA
GTTCCAATTGCTCGTGAAGACACTCAATTGTCCCAAATCGTCAGGCTTTGTAGCTTGATGTCGGATTGCTGGGCATTTAA
TGCCCGAGATAGGCCGGACATTGTTAGGTGTTGTGGCGAAGTTCGATGGATGCCGGCGTTTCCCCCATCAGGTTCCAAGG
CCCCATCAACGGACCTTTTGCTCGAAATGGGCAAGATGCACTACTCGCAATGTAGCTACGAGAAAGCTGCTTTACTGTTC
GAACAAGCACTGGCGATTGCGAGATCTACCGGTGACCAAAGAGCAGCTGCCAGGGCGTTGACAGGGTTGGGTCACGTCCA
CTTTGCCCAATCCAGAAATGAATTGGCCGCAGAGTCCTATATTCAAGCGCAGGAGATCTTCGCTCGGATCGGCGATCGCA
ACGGTCAAGCGGAGACGCTCCGCACACTCGCTGTCGTCTACCGTTTTCAATCGGACGACAATCGGGCTGAAGAGTACTTC
AAGCGGGCGCAAGGCGAATTCACCCTCACCGGAAACGACACGGGCCTAGCAGATACGTTGCGTGGCCTGGGCCACCTCTA
CACTGAAAAAGAAAGATACGGCGAAGCCATAGAGTGCTACACAAGAGCACAAGCCATCCACACTCACGTCGGGGATGTTC
GTGGCCAAGCCAATACATTGAAAGGGCTGGGTGACGTCTACCATATTCAGTCCCAATACGCTCAGGCCAAAGAGTCTTTC
ACCATGGCACGAGACCTTTATGCCCGTATTGGCGACGACATGGGTCGGGCAAACACGTTGGATAGATTGGGTCATGTCCA
CCGCCTCCAATCCGAGTATACCGATGCAGAAAAACTCTTCACCCAGGCGCAACTCATTTATACTCGCATTGGAGATAAAC
AGGGCCGAGCGGACACCATATTTGGTCTTGGACACCTCCGCCGGAATCAAGGCCGCAACGCTGAGGCCG
>Cluster-2641.35161
GGCGGGTTTTGGTCTGGGTCATCGGGCTCACCTCGCGCGGCGGGAGGGATCCCAGGACCTGGCTGAGTTCGAAAAACCTG
GCGGAGTTTGAAGTATTTTATTTCTTGGTCTCTCACCTGATTGGCTGCCGGCCTAACTGCCTCTCTCGCTGTCTCCGTCC
TTCTGGCAACTCATCCACCCATTGTCGACGCTTTCGAAAACGCTGTGCACGCCGTCCCTAAACAGTCTCGACCACGCAAC
TCCACAACGCCCTCGACTTCTATGGCTCCCAAAGATAACCCAAAGTCGCAAAACGACGGCAACATCGATCCTGAAAATGA
AACAAACCCAGCAAAACGGGCTCGAGGTCGTCCAAAAGGCTCGAAGAACAGACCCGACTGCGGCAATGTCGGTCGCCCGA
GAAAATATGGACAACCGCCGAAGTCGACCCGATGGCACCACCGACGAAAAAGAAGAAAGCTAACAAGTAATCATGATTAC
AACAAACCAAATTAGAATAGTATTTAATACATTTACTAGACCGTTTATCTAAGCGTTGAGAAGCTGCTTGCTCTTGAGAC
TGAGTGGCGAGTGGACGAAGGGCATGCCGAGGGCGGTGGCGGGTTGGGAGTCGATGACGGTGGCCTGCGATGCGGGCAAC
ATCGGAGTACTAGTGACGGTGCTGAGGTTGAACGTGGAAAGTTGATCCTAAATGGTGCAGCACGATGAAGCAACCGAAAG
TGCTGAAGAGCGAAAAGAAGACTGAGGCGTTGGTCCGACAAGCGTCCCTAACGCCCCATTCTCCTCCGTGGCGGAGGTGG
GGGAAAGTCGTATGATGCGAATTCAAGCTAATTCTATTATCCCGCTAAGCATCTCCATAGGTGGCGATGGTGGGCTTCAC
CGTTGTCGGGATCGACTTGCGGAGGTCGGGGGAAGTCGTACGATGCGAGCCGAGTGATTCCAAGCATTCATGAAAGCAGT
GG
>Cluster-2641.35160
AAGTGATTCCAAGCATTCCTGAAAGCAGTGACGGTGCGCTTTGTTGTTGTCGGGATCGGAAGTGCAGAGGTGGGGGGGAA
GCCGTACGATGCAAAGCGCATTCTTAATCATTCCCCTAAGCGTTTCCAAGGGCGGCGATGGCATGCTTTGTCATCGTTGG
GATTGACGTGCGGACCTGGGGGAAGTCGTCCGATGCGAAGCTATTGTCCCCCTAAGTGCCCTCGGGTGCAACAATGGTGA
GGTCGGCGAGTGCTGGGATCGAAGTGCGGAGGTGGGGAGTCGTGCGATCTCG
>Cluster-2641.35163
AAGTGATTCCAAGCATTCCTGAAAGCAGTGACGGTGCGCTTTGTTGTTGTCGGGATCGGAAGTGCAGAGGTTGGGGGGAT
GCCGTACGATGCAAAGTGAATCCTTAATCATTCCCCTAAGCGTTCCCAAGGGCGGCGATGGCGTGCTTTGTCATCGTTGG
GATTGACGTGCGGACCTGGGGGGGAAGTCGTACGATGCGAGGCCATTGTTCCCCTAAGCGCCTTCGGGTGCAGCAGTGGT
GAGGGGTGAGTGCTGGGATCGAC
>Cluster-2641.35162
AAGTGATTCCAAGCATTCCTGAAAGCAGTGACGGTGCGCTTTGTTGTTGTCGGGATCGGAAGTGCAGAGGTTGGGGGGAT
GCCGTACGATGCAAAGTGAATCCTTAATCATTCCCCTAAGCGTTCCCAAGGGCGGCGATGGCGTGCTTTGTCATCGTTGG
GATTGACGTGCGGACCTGGGGGGGAAGTCGTACGATGCGAAGCTAATTCTATCATCCCGCTAAGCATCTCCATGGATGGC
GATGGTGGGCTTCATTGTTGTCAGGATCGACTTGCGGAGGTCGGGGGAAGTCGTACGATGCGAGCC
>Cluster-2641.5222
ACTTGCGATGCTCTCCCTCGTAGTCGTCGTCCTCGGGTTGCTCCTCTGGGTAGATGCTGCTCCTCTCATCGTGTCTAGAG
AGGGAAAGATTGCACCAAAGGTCTTCATCATAACAATGTTCACCCCAGAGGGTGAAGTGTGGTACAACATCCCAGAGTTC
AATCTTCTCGCCAACAACATCACAGTACCGGGTTTGTCCCCTCTCTTCCCAGATGCTCATTGCACTTCAAACGGGGACAT
CTGCCAGCTGAACACGGGCGAAGCAGGTCCGCTCGGCCAGCGCATCCCTTCGCCGATCCATCGCCTAACACGTGCCCTTT
CCAGAAATCAACGCCGCTACGACCATCACTGCGCTGTGGCTGTCGGACAAATTTGATCTCGCTTCGACATACTTCTTCAT
CACCGGCGTTGCTGGCGTAAATCCAAACGTCGCTACTATCGGGGGCGTCGCCTTTGCCCGTTACGCCGTCCAAGTCGGTC
TACAATACGAGGTAGATCCAAGGGAACTACCAGCCAACTTCTCCTCAGGCTATTTCCCTCTTGGAACTTCAGCAACCGAC
GACTATCCGGTCAACCTCTATGGCACGGAGGTTTTTGAGCTCAATGATGCTCTCCGCAAGGAGGTCGTACAATACGCCAG
GACAGCTACACTAAATGATTCGGACGCTGCCATTGCCTACCGCGCACATTACCCCCAAGAGGCTGCGCGAGCGCCCCCGT
CGGTCGTTGAATGCGACGTAGCCACCGCGGACGTGTGGTTTTCGGGCAAAATCCTCTCAGACGCTTTCTCCAACACCACA
CGCATCTGGACGAATGGAACAGGCATCTACTGTGCTACGGCTCAGGAAGACAATGGTACCCTTGAAGCTTTGGTTCGGGG
GGCTAAGGCGGGCAAAGTCGACTACAGCCGTGTCATCCTCATGCGCACTTTTAGCGACTTTGACCAGCCATACGACAATG
AACAGACTCTTTTTAACTTGCGCTACGCTGATCAAGGTGGCCTCTTCCCCGCAATCAATAACATTTACTTGGTTGGCATC
AAGGTCGCTCAAGGTATCCTGACAAGTTGGGATTCCAAGTTCAAACAAGGCATTAAACCGACAAACTACGTCGGGGATAT
CTTTGCAAGTTTGGGGGGTAATGTCAAACCAGACTTTGGGCCCGGGGAGGCGGTAATTGCAGGATTCAGAAGACGCGATA
TCACGTCTGCCCCTGTCCGGAGGAGGATTCCAGTTACTCGACCTCGTATCATTAACGAGTAAATACGCCTTTTTACGAAC
ACTTGACTGTTTGGGTCTGCACCTGGAGCCCTTGAACTCTTACTTGTACATACATATTTTACACCACGGACTTGAACTCT
GTCACCCATCATCTTAGCAGAATTGTATTGGTTCCACGATGCCCCGTTCAGATATCTGCAGTCGTTTCGCGTCGGGTGCC
A
>Cluster-2641.9762
CTCCTTTCCCGAGCTAACAAGACCGCGGACTCCTCCACCTCTCGAACCGAACTCCTCAAGCTCTTCGTGCAAGTCGAAAC
CGCCACCCAAAGCGCCAACCCAACCATGTTGTACGCCGATGTCCTAGCCAAAGTCCACTCCACCATCGCCACCGACCACT
TCGGCCTCCCACCATCCGCGGAGGAAGACGCCGCTTTCGGAGC
>Cluster-2641.5220
GGAAGACTTGGATGTCATATAAAAATGATTCTATGATGGTAAATCATATGCTAGTACCGAAGATCAAACTGGAGAAAAGG
GTGTGCAATCTACACAAGGCAACGAACGCACTGATAGAGCGAGAGACCCAGGCCCCACAACGCTTCAGAATCAGAAACGG
GATAAGCCCTCCAGATAAACGGTACATTTACAATCCCCTCCACCAGGCACATCCCCACTCTCGCCATATTCACCGCCCTC
GTCATCGCCCTCGCCCTCGTCCTCTTCATCCTCGTCCTCGTCTTGCTCTCGTTCACTCCCTCTGTACTCCGAACCGGGCA
ATGACCCGGCATACTATCAATTTCCTTGTCGCGTGTCGATGGTGCCCTTCCCTCTCCGACACCGAATAGCGTATTTCTCC
CTTGCAGTCGTCATAGCATTTGCAGGGGGTCAACTAGGTGGAGACGTATGTTCTGGAACGGATGCGCTCGGAGATAGTGA
TGGGTGAGGGTGGTGTTCGGGTAACGGTTTCATG
>Cluster-2641.5221
TGTTCGGGTAACGGTTTCATGTTGCACCTCCGTTGGACAGCAACGCAATGGGCGTTGCTGATTGACGATCCGATCCCCCG
AGCAATACCGCACCAGCCAACAAGGTACTCGACTTTCTCATCACCAAACCATCGCGCATCCCCCAAACCGTCGAGCCTCA
TCCTCCGTCCTTCATTATTGTTGCATAGACTCCATGGAAATGAGAAAG
>Cluster-2641.5226
GGCGACCTCTGGTAATCCCAGCATCCACCATGTCCACCCCAGGTCAGAAAGGCATCAGCTATCGAACAAGTTGTACCGGG
AAAGCGTTGGAAACGGTTAACTCGCATCAGGATGACGCTGAAATAGTAATGTTTGGAGCAAATTTCTGCCCATTCGTACA
GAGAGCCTGGGTTACGCTGGAATACAAAAAGATCCCGTATCGTTATGTCGAGTGCGATCCATACAAAAAGCCAAAGGAGC
TGTTGGATCTAAATCCCAAAGGTCTCGTTCCAGCTTTGAAACTCCCCAACGGGAGATCACTAGCTGAAAGCACTGTTATT
ATGGAGTACCTTGAAGAAGCCTATTCGCCCCCTAACGCCCCTGAAGGACAACACGCTCTAATTCTGCCATCACTCTCGGA
TCCATATGGCAGGGCGCGTGCCAGGCTTGAAGCGGATAAGATCAATAGGGCGCTTGTCCCCGCCTTCTACCGGTTTTTGC
AAGCTCAGGAGACCGCCAGGCAAATCCAGTTCGGGAAGGAATTCCTGGATGAGTTAGAGAACTTCGCCAAAGCGATGGAT
TTGGAAGGGCCATTCTTTAGCGGGAAAGAGTTGGGCTTCGTGGATATCATGATCGCGCCCTGGGCGTTCCGGGTGACCAA
TGTCCTCAAGCACTATCGAGGCTTTGAACTACCTCCGACCAAGGGAAGGTACCAGAGATGGGCCGATGCGGTCTTTTCGC
ACCCAGCATTCGTCGCAACGTGCAGTACCGAAGATCTGTATATCGACTCCTACGCCAGATACGCCGAAAATAGGCCTGGG
ACTTCTCAGGTTGCTGACGCCATCAACAGCGGGCGGGGTTTGCCTTGAGGTCACCCAAAGCGAGAACTGAGGTCGGTATG
ACGGTTCCAGGAAGTGGCTTCATAGTATATTTCGTGTGATGAAATAAATTGGAAATACCGTGTAAACTCAACTG
>Cluster-2641.9766
GAGGACCGCGGCCTCAGCGTTGCGACCTTGATCCCGGCGGAGGTGGCCAAGACTAAGCATAGTGTTCGCTTGGCCCTGTT
TATTTCCAATACGAGTATAAATGAGTTGCGCCTGGTTGCAGAACTGTTCTGCATCGGTATATTCGGATTGGCGGAGGTGA
ACCTTACCCAATCCAAATAACGTGTTTGCCCGACCCATGTCACTACCAATACGGGCATAGAGGTCTCGTGCCATGGTGAA
AGAC
>Cluster-2641.5224
AGCAAAGGCCAAGCAATCGCTATATGAAACTTTGACTTGGACAATCCCATCGGCATCACCGTCCAGCAGAGCAAAGCCGA
CTACTCAAACATCGCTAACAAGCAGCCCTCGACGATTCTGACTTTGAACCACGAGAAGTACGAGACGGCGGCGCATCAGG
TCTCGTATTGTGCTTTGAAGGCGCTCATGGCTTAAGTCTACAAGTTCTTCAGCGCCGCCTGCCTCGGGGGTAGTAATCCG
TACTTGGCGAAGATGACTCTTGGAAGCATGATGTGCGCTTTCACCCTTCGCACTATATTCCTATAACCATTTTGACAAGC
TGTGGGTCTTATCTTTACGCCAAGTCCTTCCGTCGGTTTGGACATCCCCGGTTTGTTCTCGTCTTCTTGGCGTTCGGTCT
CTGTCTCCACTTCGGTGTTGCTTCTTTGTTTAGGGGTCGGAAGGGGCAATACTCCCTCCGCTTCGTCTTCGCCTGCGTTG
CCCGCCGGTTCCCCGCAGTTGACCCATGGTTTTTCTCTACTCTTGCCCCCAATCCGGCCGTTAATCTCTTCATCCCTCCT
CCTGGGTCATCCGGCAGGTCTGGGGCGGCCCTTTTACTGGTCCTTTCCCTGGTATTCTACGTTAACCTTACGCTCAACGC
TCTAAATGACTTCCACGCATCCTTCCTTCGTTCCAGCCTCGTCCACTTTGTTTGATTTTTCTTCCCTTAGGGTCGTCAGG
GTTCTTCCGCTTTTGACGTCCGTGGTGCTCGCGGTGCTTCCTCTTCTCTTTGTTCCCCGACTTCCCCTCTTCGGTTTCAA
TCTCTCCGCCTCCATCATTTGTCAATCAATCATTCCTTTTCTCGTTCGTCGCTGCCCAACGCTTCTTCTACACCTTCCGC
TTCACCTAGACATAACCGTGCTCCGAAATGTCCCTTCAAAGTCCAAATCTTTCTCTAAGCCTTCCGTTTCCGTTCCCAAA
ACCAGAGATGTCCTGACTGTGAAGCAAGTAACCGGGATTTCTGTTTTCTGCGTGATTTACCCCTCGGCCTCGTCACCGTT
CCTGGTCGCCGCCCTGCCGGGCCCCGCTCTGGGATCTCCGTCTATCGGCACGTGATGAGTTGTGACCATCAACAATAACA
AGAAATTGGGTCTTCCAAGTCGCTTCCCAAAGACCATAGAATGGAGTCGCAATCCGATTACTCGACCCCACCTAATTCTG
GCACCACCTCACCGTATCATGTTTTTGCTTTCACTATCCCAACGACTCCTCAACTACCGAGGTCAGCCGATACGTCAGGG
CCAGATCTTGAACTTGGTTCAAGATTGAACGAAACCTCGACCTCCGGAACTCCGTCAACGCCATACTCTTCATTAATTGC
GACACCTAATTCTGTCACTGGTCACAGTACCCCACATCCTCTGCATGAGCGTCAAGCACCTGTATCACTGGCGAGCCAGC
GATCCACCCTGGCTTTACGGACGGCGTCGTCTCGACCTCCTTTTGCTTTCTTTCCTCACCCCGAGCCCAATCATCATGAC
CTGACTGATCCACCCACACCCTCGCCTCAATCCTCTCCACCTAAAGCAGAGGAGCTGGTCCCCGATGATGAAGATCAAGA
TGAAAAGTCCATTCGCGTGCCGCCTCTTCCTGGCTCTCCTTTCAGCCAATCACCCGACACAATCAGCGATGATGACTCGC
CCTACCCTGAAGTTAGGGCATCAGTCGCAAACACGGATGATCCGGACATGCCAGCACTAACCTTTCGGACGTGGCTCATC
GGAATCACGTTATTAATTTCCAGGGCCTGTCTTAATGTCTTTTTCTATCTGCGATGGCCTTCTCCGGGAATAACCAGAAC
TTTCGTCATTATCATCATCGCATATCCATTCGGCAAAGCGTTGGATCACTTGCTACCTATTAGGCATTGGAGCATTCCTC
GGGCCCTCCCGATCATTGGTGGATTTAGATTTAGTCTAAACCCCGGTCCATTTAACATCAAAGAGCATACCCTTATCTTA
ATAATGTCCTCAATCGGCAGCTATCCTGTCTACGGACTCGGCCTAATTATGTCGGCGGAGAAGGATTACAGCACTCCAAT
AAGCACCGGATTCGCATTTCTATTCCTGTTAGGCAGCCAAGTCGCTACGTTTTCGTTTGCAGCTCTTGGCCGCAGTCTCT
TCGTTTATCCTGCGTCTGTTATCTGGCCAAACACCCTAATCGTATCCGCCCTTCTAAACACTCTTCATGCTGAAGAGGAG
ACTCGCAAAGGGCAAATGACGCGGTATAGGTTCTTTGTTGTATGCGGGGTGGGGGCGTTTTTCTACCACTTTCTGCCGGG
CTACCTCTTCACGGCATTATCATCATTTTCATGGGCTTGTTGGATCAGTCCAAACAATGTTGTACTCAATCAGCTGTTCG
GAACAGTGACAGGCTTAGGTATGGGCCTTCTTACCTTCGACTGGAGCCAGATATCGTACATAGCCTCCCCTCTGATTCTC
CCGTGGTGGGCAAGTGTCAATGTCTTCTTGGGTTTCGTGGCGTTCTGTTGGATTTTGGCTCCAATCCTCTACTACAACAA
CGTCTGGAAAGTGGGCCATTTCCCCATAACTGGCTATTCTGCATACGATCGGTTTGGCCTCCCATACGATGTTCATCGTA
TTCTAACTCCAGATTTGCAACTCAACGTCACAGCCTATCAGGAGTACTCAGCTGTGTATCTCCCAGTAACCTTTGCCCTG
ACCTACTTCATTGGTTTCATACTGGCCACCTCCGTAATCGTGCATGCCATCCTGTACGAAAGTCATGCCGTCCTCGCGGT
CGTACGGCGCAGGAAGGCGGAAGACGATGATATCCACGCTAGTCTTATGCGGCGCTACCGAGAGGTCTCGAACTACTATT
ACATGGGTGTATTTGTAGCTGGATTTGCCTGCCTCATTGGGGCGTTCAAGGTTCAAGACCTCGGCGTGCCAATATGGTCG
CTTTTCTTGGCTACACTGCTGGCATTTATTTACTTTATACCTTGCACATACATATATGCGAGGAGTGGGTGTCTCGTACC
CATCAATCTTATCGCAGAGCTCATTCCTGGCGCTCTCTTACCCGGACGGCCTTTTGCAAATATGGTTTTCAAGATATGCG
CCGTAAATGGTCTCAATCAGTCGATGTTGTTCCTTGAAAACCTAAAGCAGGGGCATTACCTCAAAATCCCACCTTATGCA
AATTTCGCAGCTCAGCTTGTCGCCGCTGTCATCTCGGTTTGCGTCCAAATCGTCGTGAAGAACGCTATATTTGCGTCGGT
TCCCGACATATGCGACCCCAACCAACCTCAAAAACTGGTTTGTGCCGGAGCCAATACGTTCTTCACCGCATCCATTATAT
GGGGGTTGATAGGAACCCGTCGGCAACTTTTCGGAAAAGGCTCGCTCTACCAGTTTCATGTCTATGGACTTGTGATCGGG
GCTCTTCTTCCCATTCCTCTATGGTTATGGCAGCGAAAGTACCCGAAATCCGCTCTTCGGCACTTCAACCTCATAGTGTT
CCTGAACAGTCCAACCTACGCGCCACCAGCAACGGGAGTCAATTTCACATCCTTTTTCACAGTAGCTTTCCTCTTCCAGT
ATCTTCTTCGTGTCCGGCGTTATAGGCTGTGGGCAAAATTCAATCACGTCCTAGCAGGTGCGCTGGAAGCAGGTACTGGG
GTAGCTGTTACTGTGGTATTCCTGGCTTTTCAGCTCCCAAAGGGTGGTCGGATATCGCCGGACTGGTGGGGGAATACCGT
CTGGGCTAATACCGCTGATGCCATCGGAGCGCCGTACTTCCCAACCGATCCGGACAAGGGGTTTTCAGTGCCAAACTTGG
ACCGAAGTCACGGTTTTATTTACCGGTAGCTGCCCTGTTGTCATATATTCCGGGAGCGCCAATCAGCGGTCATGATGTGA
ACGTTCATAGACATTCCGTAGCCGTGTTCGTTCGTCAATGGTTACATCTGACCGAACCTCTGGATCAAATTGGACGAATG
CCCTTCTTCCACTCACCGTTCTTTCCCGCCTTATGCTCTCTGTTTATTCATTTATATACGTACTGGTTCGCTTCTTTACC
GGCAACGACCACTGCTCACACAGCTCATGTAATATCAGTAGACGTTGAGGCGGTTTCGCATGTCTCACCCTCA
>Cluster-2641.5225
CACCGCGGTCTTGCTTTTCAATGGATGGAGCCTGTTTAACCAGAAAAACGCCACGTGGTTTATATATTATGCAGACGACC
CAGCCACCTTTTCGAAGTACCATATCCTCAAATTCACCACGACTTACGCTCCCATTCCTGTCTTCATTCTCATCCTATTC
GGATACAAGCTCGTTTGCCAAACGACTATGATCCGGGCTGACGAGATGGATTTTAGCGGAGTTGCTAAGCTTGACGAAAA
CATAGCTGAAGAGCGACCAAAGGACTTCTTGGGACGGGTATGGTGGATCCTCGTTAAGTAGAGAGAGGGGCTAGTCGATC
ACCAGAATGTATATATATGTAGCCAACATTGGCGGGAAGGAATAATTGTGC
>Cluster-2641.28836
AACTAGTTCGAATCTCCAGCAAGTCCCACATTCCACCAGTCTCGACTCGTCGCGAAGGTACTCCGAACACCGTCTAAAGT
CCAGCCATGTCCGAGGTCGAAGAGGTCAAGAAAGTCAAGAAAACCACCAAGAAGAAGACCAGGGTCCAGGTGGATGTTGA
AACAGAGGAGATCAAGAATAACCCCGATGCTTCCCAAGGGGATCAGAAGAATGAGTTAATCTTCTCAGGCGAGTACACGA
AAACCATGTCAAAGGACTGGCACTCGGCTCATTTTTGCTGCTGGCAGTGCGACGAATCCCTGACTGGACAGCGTTACGTT
TTGAGAGACGAACACCCCTACTGCGTCCGATGCTACGAACAAGTATTTGCCAACAGCTGCGAAGAATGCGGAAAGCTCAT
CGGCATCGATTCAAAGGATCTATCGTACAAGGAGAAACATTGGCACGAAGCTTGCTTTTTGTGTAATAAGTGCAGAATGT
CTCTCGTGGACAAACCATTCGGTTCCAAAGCCGAGAAGGTGTACTGTGCAAACTGTTATGATACTTCATTCGCTACTCGA
TGCGATGGCTGTGGAGAGGTCTTCAAAGCTGGTACAAAAAAGATGGAATACAAAGGACACCAATGGCACGACCAATGCTT
TTGCTGCTGTATGTGTAAAAATCCAATTGGGACAAAAAGCTTCATCCCTCGTGATAATGAAATTTACTGCACTGGTTGCT
ATGAAGAAAAATACGCTACTAGGTGCATTAAATGTAACCAGATCATTACCAGCGGGGGTGTAACATATCGAAACGAGCCC
TGGCACAGGGAATGCTTCTGCTGCACCAACTGCAACACCTGCCTTGCTGGACAACGCTTCACATCAAGGGACGACAAGCC
GTACTGTGCTGACTGCTTTGGGGAATTGTTTGCTAAGAGATGTGTCGCTTGCTCCAGACCCATTACAGGCATCGGTGGCA
CTCGATTCATCTCTTTTGAAGAACGCACCTGGCATAATGACTGTTTCATCTGTGCTATGTGCAAGTCTTCTTTGGTGGGT
AAAGGCTTCATCACTGACGGCCCAGAAATCCTGTGTCCCGAATGCGCTAAACAGAAGCTCATGTAATTCCTACTCCTACA
GCTTTAGAGACCTAGCTTGGACTGTGCTCGGATTTCCAAGAACATCTGAGAACACGTCTCACATTAAATATTGCTGCTAA
TTATAATATGGGTGGCTGTGCTGTGTGTTCAGCTTTGCAGTATAATCTTTATTTTTTATCTATCACTGCTGGTGCTAAGA
TTTGTACAGTTCCTTTTAAAACTAATATATGCCATGAAGAGAGTTCCCTCGACTAATTTAAAATATGAGTTAAAATCTCG
CGTCAGTTATACTATCAATTTCTGCAAGAATTACCAACAGAAGTGCCATCCAATATGCGAGCTAATGCATGCCTTCATTT
TATTTTTTTTTGCTCTTTTATGCTATACATTACCAGTTCTATGTATCAAGAATAACTAATGAATATATTCCCTTTTGAAC
CATTATCCTGCGAAGACAGCTTATCACACGAATAAAACCATTGTGCATGAGACTTTTTATATTGAGTATGTACAATCCTC
GGCGATATAAAACTCAAAATATATTTACAATCAGTGATTCTTGAACTTGAAGTTCCTGAAATTTGTACTCTTGGGCGTAT
TTACGCATATCCCATATAAAAATGTTATAGTATCAACCACATTACAACAACCATACAGTTAAAGATTTGAAGTGTCTTTT
TCCTAGGTTTCATAGTAGAGGAATTAAGTTTTTTTATTTTGTAGTTGGGACCAATAATACAGAAATTAAAGTATATGGAA
AAGTTCTTTTCTTATAAACAGCTGTATATATGTTTAAAGAATCAATAAAAGAGCAGAATTTTACGATCCATCCAAAAGTT
TTGACAACCCTAATTTTTGAGGCCCAGTTAAACTACATGTTCGCATTTTTTTTTCCGTTGAATCGGAGCTGTCACCATTA
TCACAGCTGAGCCGAGCTTCTCATTCAAGAATCACTTGAGAACATGATCGTTATACGTCTATTGATAATAAACTAACATA
ATGTAAGCTGGTGTCTCAATAGACACTTAAGAATTGTTATAAAACTTGAGTCCTACAACTTTCAGTCTGAAATGCTTTTT
AAATGTCCGTATACACCAGTGAATGGTGTATTAAATGAGACAAAGTACAGTTTATAACTTTGGAAGACACCAACGAACTT
TATCTTCAATTTTTAAATTTTTAAGCATTACTTCAAAGGGACATTTATCTCTTGTGTAATTTTCA
>Cluster-5034.0
TTTGAGTCAAATATGTACATGATACATTAACGAGCCAGTCGGTAGAGTCCGATGAAAGAGAGAGAGAGAGAGACGGTGAA
TGAGCGAAGCCGAACACGGTTGGGCTTGCTGATCCACCAGACTAGAGATAACACCGAAAAAGTACTAGTACCTGAGCGAA
ATAGCCCAGGCCGGAGATATGGTCCTCGAATCGCCTTTCAACTTGAATAGTGTTGTAGTGCAGGTCCACGTGTTTGGAAT
TTCTTTTTTTTTGGGGGGGGGAGGGGGGGGATTGATCAATGCATGGGATCCGGAAGGAGCCAAAATCTCCCTGTCAACGG
GTACCGTGCCGTGATTTGAGGTGTTTGGCGAAGATCTTCCTCCGGCCGTTTCTTACATTTGTCATGGATGAACCGGATGA
TGTCCGCGGCCGAGAGTCCCTGCAGCTTGTGAATCTCACTTGTGAGAGCTGCCGACAGGAAATAGGTCATTGCTCCACAA
GTACCAAACTCCCCAGCGAATTGACGGGCTTGAGATGCGGAGATCACAACCAACTGGTTGGTAGACCGCGTCGTTGTAAC
TGGTTCCTGGGTACCTTCGCCAGAGGAGAACTCGTCACCTTCGCCGAAGTCAGGATCACGGCATTGATATGACATCCCAA
CCATCCCAGCGAGGAACGCAGTCGCGTTGCACATATCCAATGACACCTGCCAGAGCGCGAAGGAAAGATTGTTAGAAATA
GAACTGGCACGGAGCATCCGGATATACCGTTAGGGTCGTGCCGCATCGCTCGTTTGTACCGTCTCCGAGAGCTTCTATAA
ATTCCTGGCCAGATAGTCGTTCCCCATCGGTTGTAACAATAAAAGCTTCCTTGGTGGGGGAGCCGTCTGGGGTTTGCGTG
TATCGAACTTCCTTGGTAGGTTCGAGTCGCGTGATATGAGATGTTCCGGCGGTCGTGTACATGCAATGGACACCAAAATG
AATAAAACCGGATCCTCCTTCAGCAGAGGCCCCCCGTACGATGCTAAGAATTCCCTCCTTCGTTGGCAACACGGGTGTCT
CTGTCCCGGGGTACACTGCGCGTGGTAGCGATTTTACTACGCCGTTTATGTCCTTATGGGCTACCTCGAAGTCTGTAACG
AAGTACCATCGTCGCGACGTGTCGCCGTGTGCGTAACCAAGTGCTTTAAGGAGAAATTTAGGATCGTTGCACACTGTGTC
GAGTTGCAAGCTCTTTTCTTTGCCATTGACGGTGGTTATCCATGCGGGATAATGTGCTAGGATCTGGAAAACACAGACGT
TAGTGCTAAGATTCCCGGAAATATGCTCAGTTTTTAGTGTCTTTTTTCACCACAACCA
>Cluster-7697.0
GGGCCCTTGAAATTCAAGTTTTAAGCCACGACAGGATAGAAATTCCACATCCAATTGATAACAGTCAAAATAATAATCCT
TCCAGCAATGCAGGAGAAGGTGCACGGTCCTTAGCTCAGATTGACTCAAAGTAAAAGTCCACATCGACATGCCGCTCATC
ATATAGTCCGATTCTGAACCAAATGTGGTTCCAGCCACCCCCAGTGCGAGTAATGAGAGAGCCTGTTCCATTTGAGGCGC
TCACGCGAAGGAATCCAGTCGCATCGGATGGTGTCGAGGAAATACACCACATATCTGTCATTAGTGGTCCTGAACATCTT
CCGTCTACAGAGGTGGTACCGCTTTCCGTGTTTATTCCACACGTGTAGGCGAAGTTGTTTGATGTTGTGGTATTTGATGA
GTTCCACCGCGCCCCAAGCGCGTCATAATTGGGAATTTGTCCATCGGGAATGAGCAATCGGTGAGGACTGCTCGAAGAAG
GAT
>Cluster-2641.30609
ATTGAAAAGCCCAAGAATTTCGCCGATGCCTAGTCGCCTGATCCGTCCACCAGCGCCTTCTCCTAGGGCTGCATCCGTAA
GGTCTGATTTCCCCTGCTGAATGCGGAGGATTCTTTCTTCGATAGTATCGCGTGCAATCAGTCGGCGGACAAAGACCTCT
TTCTGTTGGCCGATGCGATGAACTCGGTCATAAGCTTGCGACTCTGTGGCGTAGTTCCAAGCTGGATCAAAGCAGATCAC
TCGATTTGCCTCAACAAGATTCAAGCCGACGCCTCCACATTTAAGACTGACGATAAGGATATTCGGTCCTCCAGGTTTCT
TGAATCTTTTGAGAACGCTGCTACGTTCCTCTCTGTCCATCTGTCCATCATAGCGGAGACTGCGGAAATTTTCCCTCTCG
AGCGCCCCTTCGAGCAAGTCGATACACTTGGTCCATTGGGAATAAATGACCACTTTATCATCGGGTGTCTCTTCTCGCCA
TTCTTTCAAAAGATCCATCATTGAGTTCATCTTGGCGCTGTTTTCAAAATCCGACACTTGGTCCAACATATCAGCTCTAA
AGGGATTTAGGGCGTCGTCTAAACCGGAGTCGGAGTCGGACGAAGAATCTGAGCTTGAAGAGTCTATCACGACGGCTTTT
CCTTTGCCTTTGACGTCAGGTTTGATTCTTTTCTTGGAAGGACTCGCCAGGAGATCGTCGTCATCGTCCAAGGTAAGGTC
CACAAAATCGTCGTTTGCTTCCTTAAAAGAGCGCGACTTCTCGCGTTTAGGTTTCTTTTCCTTCTTGACTTCCGTCTTGG
GTTTAGTCTGCCACCAATCCAGCTCCGGAAGGTCGTCGTCTGAATCGTCCTTTAACTGGCTTTGTTTCTTCTTCTTCTTT
TTGGCTAGCTTGATGTCCATCATCATTGTTCTGAGCTCTGCGGCAGTTGGTTCAAACAAGGAAGAGTTGAATAACTGATC
TTCGCGAATCACAGTGCGACATAAAGGACACGGCCTGGTTGCAATTCCTATTCCATCATCCCCTTGATAGTTGATTTGAT
TATTAAAGTGCCCTTCAATGCAATCATCGCAAAACCGGTGACCGCAGACGGTGGTTTTGCTATTTCCCATGACTTCAGTG
CAGATGGGGCATTCGTCGCCACTGTCTTCGTCTGGTGAAGGGAGTTTATTGATGGCGCGGTTCAGTTTGGCTCGGGCACG
TTCCTTTAGCATTACTTTCAACTTTTTCACCATCTCCGGCCCCATAGCCGACGTCGCGGCCACGATGTCATTTCCGCCTC
TGTTCCCTCCACCTTCTCCGTCGTCAATCGGTTCTCCGATAACACGTTCTCCATTGGGTGCTGTCTCATTCTGAGAATCA
TAACCAGAATAAATTGGTAGTTCTTAACCAAAGTTCCCGCCCTCAAGAATCTGGTGATCGTTTGTTGTTGGCGCTTCTCA
ACGGCATCATAGATCTTCCTCTCTTCAGGAGACAAATCGACCAGAACCATTTCAACGTACTTGGGTTTCAGTTGCAAGAG
AGGTCTTCCGTCCAGCATGTCATCTTTCTTTCGTCTCAAGAGATGTTTCTTCACGATGACGGCCATCTTCGCGGTTGCAG
TTGCTGCGTCTTTCGGTGTTTTATTGCCAATGTGTTCCTTGAAAGTATCCCAGTCGTTCCATGGCCGCAGACGTGCAAAC
CGAAGGAGGGGGTACAAGTCCGGTAAGCCGTTGGTAAATGGTGTTCCCGTTAGCAGCCACCTGTATGTCGAGTCCAGCAT
CGCGCATGCAATACTACTTTGCGCGATCCGGTTGCGAATAATTTGAGCTTCGTCCAAAATGATGCGAAGCCATTTGGTTT
GGGATAGCGGGCCGCGTTTGTCGCGTGTCAACCGCGGTTGCACGTCAAAGAGCATAGTCGTGTACGATGTAATGACCACA
TCATACTTCTTTAATGCTTGAGCAGTCTTTGCTTTCTTGGGACCATGATGAATAAAAACCCGAAACATGTCTGCCTTGGT
CTCGATCTCATCTTTCCATTGATCCAACAACGCAGCAGGAGCGACGATAAGTGTCTGTCTGCGACCGTCCTGACGTTGGT
CGATATCGTCGATGTCTGGTTGGTTGAGGACCATCAAAGCGATTGCTTGCACGGTTTTGCCCAAACCCATATCATCAGCC
AAGATACCTCCCATTTCTCGGTGATTGCGCTCTTTGTTCAACATCCAAGAAACGCCTACTATTTGGTGCGGGAGAAGCCG
AACGTCCAGACCTGGTAAAAGTTCGCCTGGCTCTTGCATTTCTAGGTTTTCTAGAGCCTCCTGGACTGTGAGGACCTTTG
GTTGCTTCTTCTGTTCTTGGAAGAACTTGACGACCTCCTGTGCCTGGTTCTCCGTGGCGTTCATGTCGATGTCGAGTATT
ACAGTGTCCTCAGGTGAAGGGACTTTAGGACGCGAAGCCTCGAACTGAGCCTCCATAGTCAATCCGGGAAGTTCCAGCTC
CGCTTCAACTTCTTCTATGGATATGTCTCCAACCGGCTCAGGTGAAGATTCAGGTTGAGGCGACCTTCCAGGGAATGAAC
CGGGAACCGCGGGTCTTTTGCGAGGAGGGCTTGGAACCCAGTCAGGATCAGAATTTTGACTTAGGAGACCTTCCGGGTCG
AGCTGAGAAGGTGGTAAAACGATTCTCTTGCGCTTTCCTGTGGCAGGAGGCTGAGTGCTGCTGGAGGAGGCTGCATTTGG
AGTTGAGACGTTTGAGCTACTGGGCGTAGCATTTGGCATTCGATACGCGTCTGCTATGCGCAGAGCCTCTTCGAAGCGAG
ATGGCATCTGGGAAATATCTCCTTGCTAGGTTTTGCCGCGCAGAGGGTGGGCGGTTTGAACTTTGAAGGAGTGGGGCAAG
CGTGAAATGAG
>Cluster-2641.30608
CGCTTGCGTTCTTCCTCGCCAGCTATTGAAAAATTCCCCCGGTCCGAACCAACGGTCAGTCAAAAGGCCAAGCTCCAAAG
GTAAATGAAGGCCCAGAAGATGCCGACGGTAAATAACGTGGGCCATAATCCCTTAACGTCATTCGATGATCTCGAGTGGA
GCGACAAACTCCGAACTGCGGTCCCCGGTCATACTCAGGACCACTCCTTCTTCTCCGCCCCCTCTCTCGGAGAACTCGAT
ACGCTCGAAAGGGGAGAGATGACGTATGCGAAAACCAAGAGATCGAGGACGGGGGAAAGCCGGTATGTCCGGAACGTCCT
CGCTCGAAGAGGAAAAATCCAATCACCCCGGTCGAGTGCCCAACATCCACATCCCCATCCGTTTCCATAATCCAGACTCT
CTCGGCCGCCATCCACGGTCCCCAGAGCCGCAGCGCATCAACCCACAGTCAACACAAAAGACAAGACTCACCCTTTCGTT
TATACTCTGCCTGAA
>Cluster-2641.30603
ACGCGACCGTTGGTCCCATCCGTTTCGACATCTATGGATGGAGAAACGGTGGGAACGAGCGTACAATTCTGTTACATTCC
TTTGAGCTCGAAGTATCATCAAGTAGGTTCTCTCCTCCGTCCAATGCTGCTATCGCTCAAATCTACAATGATAGGATGTC
GGTCGCTCAGGACGGTCCATGGCCCGAGCTCATCATGCGTTCCTTCTTCGTCGCCGGTGCCTCTAGTGCAACTTCCGAGA
AACCGTTCTACGGATCTTGGAATCGCTTGCTCAACACCCTATTCCCTCCTGACACAATATTCGAAGTCGTCCCACAGTAT
TACCCTCCATCGACTGGGCGAGATTCAGTCGATTTCGTCATGCTTCTCTTGATCTATATTGGGACCTCCCCGGTTTTCAT
CGTCCAAGTCAAGTCTCCCAGTGATTTTCGACTCGCCTCCAAGCGAGAGGAGGCCGACCTCCAAATGCGCCAACGGTTCC
GTGACTGCGCAGCTGAACTGCGCGTCCCCGTCCTTCACGGAGTATCCGCATTCGGCACCAAGCTGGCCTTCGATACTGCG
CCCAAGGAGTGGTGGAACTCTGACATTCTGGAAGTCGAAGGCGCCGATCAGTTTCGCGAAGTAGTGGGGGATGTGAAAAC
GATGTCTACTGCTCTTTCTTGAATACGAAGGACGAATTCACTTTTCTGTGTATGCGATCAGTAAGGCTTTGCCTGTCCGC
AATGTAATGTATCATGGTATCTGTCACGTCCACCGTGTAACGTGCTTCCAGTAGGGTTATAGTGTAGCTTTGGAGGTAGG
TCATACCCAGTGTCCTCAGTGCAAGTCAGGCCCGCGAAGTAG
>Cluster-2641.30602
AGTTGTGTTCTTTCAAGTTGCTTTGCTCTATACTTCTTCTTCAGGTGAAAGGCGTATTAGAGTCCACACATCTGCAGTGC
CTGTGGTACCCGACCTTGCTGAAATGTACCGCCAAGCTGATACTGGAGCCATTATCTCACTGTTGAGCAGATTGGCAATT
GAAAACTCTTTATCGAATAAGCTTGATGATGCTCGCCAGATGATACAAGTGAAGATTGTGAAATGTCTGAAAGAATATCG
CAACCTTTATGCTGTGCAGCATAGGTTAACCGGGCGAATGATATATCCAGAATCTTTGAAACTATTGCCACTGTATGCAT
TGTGTCTTTGTAAATCTGCAGCACTTCGTGGGGGTTTTGCTGATGTTTCTCTAGATGAACGTTGCGCTGCTGGTTACAGT
ATGATGATTTTACCTATTAGAAGATTGCTCAAACTTCTCTACCCTAGCTTACTTAGAACAGATGAGATCATTATAAAGGC
TGCTGACTCTGAAGACTCTCTTAGACAGCTACCTTTAACTGTAGGGAGCTTAGACTCCAGAGGCCTATATGTCTGTGATG
ATGGATTTAGTTTTGTTTTCTGGCTTGGTCAGATGCTTCCATCAGA
>Cluster-2641.30601
GGATGGTATAGGTTGGTCTGCTTCCAGAGGTACACACCAACGTTCGTTCGTTAGCTTCACCATATCACGAGACTATAGGG
TAAGATAAGGACTAGTGATACTAATACCAGCTCTACGATGAAACCAGAACACATAAAGTACACTACGCAGGACACCTAGA
GAAAGGAGGACAGATGGAGGTTTCGTTATGAATTGGAGACAGCAATCTCTGGGAATAAAGTCACGAGAACCAAGTCGATA
ATTAAGATCATGAGGTGCATATTGCATTCTGGTGATGAGAGAGGATCAAGGATGAGTGATGTCGTTGCTTGGGACGAGAG
AGGATAAGGAAGGACTTCATTCAAACGCATTTCCAGCTTTTCCCTCAGCATGGCCTGCTCGACCAAGCTCGGTGTCTCAG
GTGGTGGTCCCGGATACCCGTTGTTTGATTCTGGGAAGAGGTTGTTCGTCCCTGCCACAACGACCGAAGACAAAGTCCGA
GGAGTAAAGACTTTCGTTTTCAAGGCGTAAGGCAAGTATCTATCGAGGAATGGTTCGAGAAGTCCTGTAGTGAGTTCAAT
TGAGTTGAACGCTGCTGCTGCAACTAGGTTCGACCCAGGATTGCGCCTTAAGTCCAAAATCTCCTTGACCATACTGAGTG
CCGGAGAAGCTAGACCACGTTGAGGTAACAGCTGGTTATTCTTTGTTTGGTTCCTCGTTCGGGATGAAGAAAAAAATAGC
TCCTTGATGGCCTCCGAGCGCGAGGTAATAGGAAGGTCTCGTTCGGGTGACTTGAGGTCGTTAGCGAGGTTCACCATCGA
TTGAGATAGGTTAATGACTCTGAGGAAGAATGTCGAAATAGCTTGAACGGCGGTGAGGAAGATGACGGTGATGGAATGGA
AGGTGAAAGGGGATGATTTTGAGGGGGGCGGTCTCTCGTCAAGCTTCTTCGGCGGACCAAGCAAATCGAGCATCGCTTTG
TGGATAAACCAAGGCTGGACCACCCTGGGCAACGCTCCGCACAACACCGGCCCTACAATAATCTCCCTCACGATATGCCT
CTCCATATCCGATCCACTCTCCTCCGGTGGTAAACTAGCCTTCAAAACGAGGTCGATTGCTGCGCCCAAGTAGACCGGGT
CCAAAGCACTCTCCACCCCGATCGGTGCTCCTTGTTCGTCTTCCACCCGTACTGCAATGTGCGGCTGGAGTCGATGGAAA
ACCTTGACCAAGTCTCCAGCGCTCCCATAGCTTGTGCCGATTTTTGACTTTGCCGAACGGAAGTCGGTGTAATGCTGTTG
AACGAGGGCCGGAATCCCTGCGAGGAGCATCCCCGCCAACCGATCCTCCCCGTCGGCCTCCGCCCGGCCACGAGTTTCTT
TTACGACATGCTGGACGACCTTGGTAATCTGTGGGAGGAATTCCTTGTCCTTTGGGGATAACTTGCTCCACCAGGTCAGG
ACAAATGCTCGAAGAGCAAGTGCGAGGAATTTGTAGATTTGGTCGTTAAGGATGATATGGTCGGGCGTGGTGAGCGGGAA
GAGAGGGGTGGCGGAGGATGGGGATAGGAGACGTTGAGCTAAGGTTGGAGCTGTCCCGTTGACTTGCTTCACTACTCGGT
CTAGAGGCGGGGCAGCTCTGAGAGAGGAGGAAGCTCCGGAGCGAATAGACTGAGGGACCCGAGGCGAAGGAGCTTGTGCT
GTGGCGTCCATGACGTGGTTTGGCTTTTCGACTTATGTCGGAAAGACCAGAGCACAGTTTCTTACCGACTCCCGACACCC
CAGGGAGCGTGAAATTGGGTCGTGATGAGCTGCCCTATGTACCAAAAACGGCGAGAGATCGCGGGAAGACTTTGGTCGAA
TCGGAGGTGGTGGTTGCCG
>Cluster-2641.30600
GTTGGATTCTCGCTAACTACAGTAGCCGGTCCGGCACAATCACATGGGACAACCAACTTTAGCGCAAGACGCCCTTGCCC
TTGAATTTTTTCTCCACGATCCTCACGTATTCATCCATCCCACCCTCCAATGATCTGAACCTTTTGGAGACAATGTAGAC
ACTACCAACTTTTCCTTCCCCATCATCGCCACTCTCTTCCTCCTCTTCCTCCTCTCCAGCGTCGTCTCGCGGAACCAGGG
GAGCTCCCTCCACCAAACAACGAACCAAGTACCGGTCGTGACTAACTAGCAAGATAGCTCCCGAGTACACACGTAGCGCG
CGGACGAGAGCTTGGATGGTATCGAGATCAAGGTGGGTGGAAACTTCATCCAAAACCAGAAGGTTGGGGGCCCAGTAAGC
GATGACCGAGAGCGCAAGCCGGACCTTTTGTCTTCCAGAGAGGCTGTGTACAGAGTTCAGAGCACAATGAGCTAAGCCAA
ATGTACCGACCACCTCACGTGCAGTTCCTTCGTCGGGTGCCATCTGGTATTTTTCCTTCGCTGTCTCCATGAAATAAGCA
ACAACCGACTTATCTCTCACATCGTCTCTTGATAGCTCCTCCACCGAATGTTGATCATAGTATCCAATCCTCAACCGAGG
ATGTCGCTCCACCTTGGCTGAAGGTATCGTGCCTATGAGAAGCTTCACGAGGGTACTTTTGCCTTGCCCATTCCGGCCGA
CAAACGCGATTCGTGATCCGGGATGAATGGTGATATCGACGTTTTCGATAATGTAAGGTGACTGGGGGTTATAGCGGTAC
CTGAGACCCGTAACTGATACGAGAGCACCAGGGAACCTGAGCGGCTGGGGGTCGGGAAAATGAAGTTTGATGGGTTTGTC
AAGTTCTTCGACTTCGATTGAGAGACGAGACGTAGTGTGATATGAAAACGCTAAATCGCGATTTAGCTTGAATCTAGTGC
CTTTCGCACTGACTTCCATCCCCCACCTGTCGTCAAGCTTTTTTTGTCTACTTTTCGCCATTCGTAGT
>Cluster-2641.30607
TGTAAAACCGTCAGAGGCTAAACGTACGCTCACTCCAAATACCCCGTCGATATGACTCTTTGCAGCCTGGTGCTCATCCA
TCGTCTCTGCCTCAGACAGCCTGCAGCTGCCCAACACGAAAGACGGCATTCAACCGAGTGCGGGCAGTCGAAGGTGGTCC
ACTGCTAACTTCGGAGATTGGCAAGAATCAATTGCGAGCCGGTCAAGGAGTACGATGGTCCTCGAGACTCGGTGGAAGCG
TCATCCAGGAAAAGGAAGGGATTCGAAGGGGTAAAGGAGGAATCGGAGGGGAGTGAAACCCAGACGGGTAAAGACTCACG
ACGGTCTAGATACTCGAGTATTGCGTAACAGGTAATATTCGTGCCCAGTTGCCTGGCTGAGGGCCTGGTACCAGGTCTCT
CATAATATAGTTAAGAGATGGGAGGATGTAGCCCCATGTCGCCGAAACTGTATTCATGTCGCTTCCACTTGCGCTGT
>Cluster-2641.30606
GCTTCCTGGAAGACCTTCTCCTCCACACTTTTCCCTACCCCCCATTCCTCGTCAAGTCCGACTACAACGCCCTCTACTCA
TACTTCCGATCCGTCGGCGGTGACGCCGTCGACAATTTAGCAACTCAAGCAGGTCTCCCTCGAGAGGAGGCTATCCACAA
CCTTCTCTACGCTACAATCTTCAACGCTTACGGCGGCTTCAAGGTGCTCCTTCCCACCATCCTCAAGTGGTTAGCTTTCT
CCTCCTCGGATACCGATCTCCACGCCCGCATTGCCTCCG
>Cluster-2641.30605
GGCTTTCGGAGGGATGATCTTCATTCTGGTGTACTGCACGGCGGGGATTTCGGGCGGGCACATAAACCCGGCGGTGACAT
TCGGGTTGTTCTTGGCGAGGAAGGTGTCGCTGGTGAGGGCTCTGCTTTACATGGTGGCCCAGTGTTTGGGGGCGATTTGT
GGGGTGGGTCTGGTGAAGGGGTTTCAGAAGGCGTATTATGTGAGGTATAATGG
>Cluster-2641.30604
CGAACGTTGATCGTTCGATGAACACAACTCTCCAGCAACCTTCAACCCATCCAACGCACCTCGACCCTCGATCGATCGTC
CCTTTGACAAATGAAAGGCACTCCTCGTCGAATTCGAAGCTTCAAAGCCACCGGATCTCTGTACTTGGCAACAACAAAGC
TTGAAGGTTGGCCGTGCCGAAGGATCGAAAGTTTCTCGCCGCCGGACGGTTGAGGCAATCGGCCTGGAGAATCGAACGAA
GGAACGATGAGATACTATAGAGGTCTTCTTTTGGCGGACGATAATTGTCTAAACCTGATCACCGGAGTCGTTCCACATCG
CCGGCGAAGCGCACGTAGTGCGCTTGTTTTCGGGAATCGGACGTTTCCTATTCGCACCAGCTAAATCGGGTCGTCGAACC
TGACGCGACGAACGGGTCAGATCCATCTCGTCAACTGAACCACAGGGGCTCTAAAAATAGAACGCTTGCGCATGTGGTCT
CGTCATGCCGAGGTGGGAATGGATTTACTCCAGCCGGCGGCTCGATTTTCCTGTTCCTGTTGCCGCCAGCGAACCAACCC
TTCCCATTTTGGCTTTCTCCATCCGACCAACGACGCCCCTCGAGTCTCTCTCAGAGATGGCTTGATCAGCGCGCTAGGAA
GAGCTTGATGGACGTTCATCGACTTCTGTCATTTGCCAAGTCTATAAAGAGAGGAGTTGGGGGGAAGGGGGTTCCGCCAT
CGGTCCTATCACCGTTCCAGCATACGCACACCTCTCTCTCCCCTTGCCCATCGCACTTCATCTTATTCACCAACTCTCTC
GAAACCCACGTCATAAACCCATCTTTGCAAACGCCGACCATGGCTCCCTCTCTCCTCTCTCTTTCCCTCCTCGCCGCGTC
TCTCGGCTCGACC
>Cluster-2641.8418
TGTGAATGATTCGAAAGAAGAGAATGAAGAATATCAAAGTCGCTTTAATTAATCGTCGTATACCTACATTATATTAAATC
TCCTTCCGATATCTTTGCGTGGGTCACCACTAAAAAAAATCATAGTAGCACGTTGTTTGACGGTACTGGTGGATCGGTTT
GCTGAACAGTGCACCAACTTCCTTGACCAGCACAAGTTTACCGGGCGGGCTTTGTGGACTTCGTCAGCCAATCAACCCAT
GAAATGTCTCCATGGGCCGTCCGGCAGGAACTCGGTCTCAGCAGTCAACTCCCTAGCTCGCTGAGTCTCTTGAAAGAACG
GGTTGGCGGAGATGGCCGGATCCTGGGGATGAAGTTCAGTTTGCTGGGGATTCGGGAGGGGGGTGTCAACAAGTGTGAAG
GGGTTATTCCCTTGAGCGGAAGGGCCTGCAGCAGGAGGGGTGCCGTCGTCGAACAGAGCACCCGAGTTGGAACCCTCGAT
TGCCGCCAAACGGCCCTCCTCTTCTTCGGGCAAATCGTTCGCTTCTTGAAGATCCCATGGGTTGTCCGACATATAGTCCA
TTGGTTGACCATGGTCGGTAGGCTGAGTGGACAGGTTGGCTGGCTGCTGTTGCGGGGAAGCCGCCCACTGAGCCTCTTGC
TGCTGGTGGATGCGGGGAGCTCGCTTTGGCTGCTGGTTTTGTCCGCGCCGCGGCTGTTTCCGGCGCGCCAGTTGCTGCTG
CTGCTTCTCATCCCGAAGCGCCTGCCGCCTCGCCGTTTCCTGTTGTTCGCGCCACTCCTTCTGTCGTTGTTCGCGCCACT
CCTTCTGTCGTTGTTCGCGCCACTCCTTCTGTCGTTGTTCGCGCCATTCCTGCTGTCGTTGTTCGCGCCACTGCTGTTTT
CGGAGCGCCTGATTCTGCTCCCGACGCGCTTTCTGCCACGCCGTTTCCTGCGGTTGTTGTTCGCGCCGCCGCTGTTTTTT
GGAGGGCATGGTCAAGCGGATGATGAGATTGTGGTTTAGACTGAACCCTTGAGCCTTCTTCCCCCCTGCCGACGTGCTGC
AATGAAATGAGAGGAGAGTATCAGAGAACTGTCGTAGTGGTGGTGGGACAAAGAGAGCACGGCCGTAATCTGCTGTGGAG
GGCCTAAGTCCGGTCATCCGTCGTCG
>Cluster-2641.8419
ACAGAGCACCCGAGTTGGAACCCTTGATTGCATTCAAACGGCGCTCCTCCTCTTTGAGCGAATTGTCGGCTTCCTTAAGA
CCCCATGGGTTCTTCGGCCCATAACCCCTTGGTTGAGCTTGGGCAGGGGGCTGAGCGAACAGGTTGGCTTGCTTCGCCTT
TTCCTGCCGTTGTAGCTGCTCGAGGATAGCCTGTTGTTGCTGCTGTTTTTGTTGCTGCAGCTGCTCGAAGATAGCCAGTT
TTTGAAGCGCCTGTTGCTGCTGATCTTGTTCCCAAAGCTCCCGCAACC
>Cluster-2641.8412
CGAACGCGCGCAGACCGAATGCCAACTCCGGTGAAGCACATTTACTACTGGACGACTCGTTCGCTGATAGGGATGACGGA
CGAGACACGTTCGGTAACGTGGGCATGCTTCGGTATGGTCAAGCTGCGTCCGAAGAAGAGGAGCGCCGTTTGAAGGCAAT
CGAAGGTTCCAACTCGCGTGCTCTGTTTGATGACGGCACCCCTCCTGCCGGCCTTTCCTCTCAAAGGAATAACCCCTTCA
CACTTGTCAACACTTCCCTCCAGAATGCCCAGCAAACCAGACTTCATCCTCAGGATTCGGCCATCACCGGGAACCCATTC
TTTGAAGAAACTCAGCGACCTAGGGAGTTGGCTGCCGAGGCCGAGTTCCCACAGGAGGGCCCAGGGAGACATTTCATGGG
TTGACCAGCCGACAAAAAGTCCACAAAGCCGCCCGGTACACTTGTGCTGGTCAGCTATACATGGGAACTGACGCACTGCT
CAGCAAACCGGTCAGTACCGTCAAGCACGCTGTGCGATCCTACTACGATACTTTTTTGCGGTGACCCGCGGAAAGACACA
ATGGCAGGAAATTAAATATACATATAGGTATAGGACGGTTAATTAAAGCGACTTATACCTGCATTTGATATTATTCATTC
TCTTCTTTCGAAT
>Cluster-2641.8413
TGTGAATGATTCGAAAGAAGAGAATGAAGAATATCAAAGTCGCTTTAATTAATCGTCGTATACCTACATTATATTAAATC
TCCTTCCGATATCTTTGCGTGGGTCACCACTAAAAAAAATCATAGTAGCACGTTGTTTGACGGTACTGGTGGATCGGTTT
GCTGAACAGTGCACCAACTTCCTTGACCAGCACAAGTTTACCGGGCGGGCTTTGTGGACTTCGTCAGCCAATCAACCCAT
GAAATGTCTCCATGGGCCGTCCGGCAGGAACTCGGTCTCAGCAGTCAACTCCCTAGCTCGCTGAGTCTCTTGAAAGAACG
GGTTGGCGGAGATGGCCGGATCCTGGGGATGAAGTTCAGTTTGCTGGGGATTCGGGAGGGGGGTGTCAACAAGTGTGAAG
GGGTTATTCCCTTGAGCGGAAGGGCCTGCAGCAGGAGGGGTGCCGTCGTCGAACAGAGCACCCGAGTTGGAACCCTCGAT
TGCCGCCAAACGGCCCTCCTCTTCTTCGGGCAAATCGTTCGCTTCTTGAAGATCCCATGGGTTGTCCGACATATAGTCCA
TTGGTTGACCATGGTCGGTAGGCTGAGTGGACAGGTTGGCTGGCTGCTGTTGCGGGGAAGCCGCCCACTGAGCCTCTTGC
TGCTGGTGGATGCGGGGAGCTCGCTTTGGCTGCTGGTTTTGTCCGCGCCGCGGCTGTTTCCGGCGCGCCAGTTGCTGCTG
CTGCTTCTCATCCCGAAGCGCCTGCCGCCTCGCCGTTTCCTGTTGTTCGCGCCACTCCTTCTGTCGTTGTTCGCGCCACT
CCTTCTGTCGTTGTTCGCGCCACTCCTTCTGTCGTTGTTCGCGCCACTCCTTCTGTCGTTGTTCGCGCCACTCCTTCTGT
CGTTGTTCGCGCCAT
>Cluster-2641.8410
TGTGAATGATTCGAAAGAAGAGAATGAAGAATATCAAAGTCGCTTTAATTAATCGTCGTATACCTACATTATATTAAATC
TCCTTCCGATATCTTTGCGTGGGTCACCACTAAAAAAAATCATAGTAGCACGTTGTTTGACGGTACTGGTGGATCGGTTT
GCTGAACAGTGCACCAACTTCCTTGACCAGCACAAGTTTACCGGGCGGGCTTTGTGGACTTCGTCAGCCAATCAACCCAT
GAAATGTCTCCATGGGCCGTCCGGCAGGAACTCGGTCTCAGCAGTCAACTCCCTAGCTCGCTGAGTCTCTTGAAAGAACG
GGTTGGCGGAGATGGCCGGATCCTGGGGATGAAGTTCAGTTTGCTGGGGATTCGGGAGGGGGGTGTCAACAAGTGTGAAG
GGGTTATTCCCTTGAGCGGAAGGGCCTGCAGCAGGAGGGGTGCCGTCGTCGAACAGAGCACCCGAGTTGGAACCCTCGAT
TGCCGCCAAACGGCCCTCCTCTTCTTCGGGCAAATCGTTCGCTTCTTGAAGATCCCATGGGTTGTCCGACATATAGTCCA
TTGGTTGACCATGGTCGGTAGGCTGAGTGGACAGGTTGGCTGGCTGCTGTTGCGGGGAAGCCGCCCACTGAGCCTCTTGC
TGCTGGTGGATGCGGGGAGCTCGCTTTGGCTGCTGGTTTTGTCCGCGCCGCGGCTGTTTCCGGCGCGCCAGTTGCTGCTG
CTGCTTCTCATCCCGAAGCGCCTGCCGCCTCGCCGTTTCCTGTTGTTCGCGCCACTCCTTCTGTCGTTGTTCGCGCCACT
CCTTCTGTCGTTGTTCGCGCCATTCCTGCTGTCGTTGTTCGCGCCACTGCTGTTTTCGGAGCGCCTGATTCTGCTCCCGA
CGCGCTTTCTGCCACGCCGTTTCCTGCGGTTGTTGTTCGCGCCGCCGCTGTTTTTTGGAGGGCATGGTCAAGCGGATGAT
GAGATTGTGGTTTAGACTGAACCCTTGAGCCTTCTTCCCCCCTGCCGACGTGCTGCAATGAAATGAGAGGAGAGTATCAG
AGAACTGTCGTAGTGGTGGTGGGACAAAGAGAGCACGGCCGTAATCTGCTGTGGAGGGCCTAAGTCCGGTCATCCGTCGT
CG
>Cluster-2641.8411
TCTTAACTGCGCCAAGTGCGCTGTGGGCCGAATAAAAGCCAGGAATACGCAGTTCATTGTCGACCAGAGTGCTGGGCTCG
CAAGGACGTATCGGTGTCAATGATTCGAAAGAAGAGAATAAAGAATATCAAATGCAGGTGTAAGTCGCTTTAATTAACCG
TCGTATACCTACATTTATATTTAATTTCCTTCCATTGTGTCCTTCCGCAGGTCACCGCAAAAAAAGTATAGTAGTAGTAT
TGCACAGCGTGCTTGACGGTACTGATGGACCGGTTTGCTGAACAGTGCATCAGTTCCCATGTATAGCTGGCCAGCACAAG
TTTACCGGGCGGGC
>Cluster-2641.8416
GAAAAACTTGTGAGTTAGGACGCAGGTTCTAAGGAGCAAATTGCGGGGTACAATAGCTCAACATATGTCGATAATATCTA
ATGCATGTATTCAATCGCTTTGATTAATCTTCGTATACCTACATTTATATATATTAATTTCCTTCCTTCCCTGGCTCACC
GCTAAAGAGCTTCATAGTAGTAGCATCGCACAGCGTGCTGGCGTACTGGTGGACCGGTCTGCTGAACAGTGCGCCAGTTT
CCATCTATAGCTGACCAGTACAAGTTTACCGGGCGGCTTTGTGGACTTTT
>Cluster-2641.8417
TCTTAACTGCGCCAAGTGCGCTGTGGGCCGAATAAAAGCCAGGAATACGCAGTTCATTGTCGACCAGAGTGATTTATATT
TAATTTCCTTCCATTGTGTCCTTCCGCAGGTCACCGCAAAAAAAGTATAGTAGTAGTATTGCACAGCGTGCTTGACGGTA
CTGATGGACCGGTTTGCTGAACAGTGCATCAGTTCCCATGTATAGCTGGCCAGCACAAGTTTACCGGGCGGGC
>Cluster-2641.8414
CGAACGCGCGCAGACCGAATGCCAACTCCGGTGAAGCACATTTACTACTGGACGACTCGTTCGCTGATAGGGATGACGGA
CGAGACACGTTCGGTAACGTGGGCATGCTTCGGTATGGTCAAGCTGCGTCCGAAGAAGAGGAGCGCCGTTTGAAGGCAAT
CGAAGGTTCCAACTCGCGTGCTCTGTTTGATGACGGCACCCCTCCTGCCGGCCTTTCCTCTCAAAGGAATAACCCCTTCA
CACTTGTCAACACTTCCCTCCAGAATGCCCAGCAAACCAGACTTCATCCTCAGGATTCGGCCATCACCGGGAACCCATTC
TTTGAAGAAACTCAGCGACCTAGGGAGTTGGCTGCCGAGGCCGAGTTCCCACAGGAGGGCCCAGGGAGACATTTCATGGG
TTGACCAGCCGACAAAAAGTCCACAAAGCCGCCCGGTACACTTGTGCTGGTCAGCTATACATGGGAACTGACGCACTGCT
CAGCAAACCGATACAATGGAAGGAAATTTAATATAAATGTAGGTTAACGATTAATTAAAGCGACTTTTGGTATTCTTCGT
TCTCTTCTTTCGAATCATTCACACCGATATGTCCTGGCGAGCCCAGCGCTCTGGTCGACAATGAACCGCGTAATTATTCC
TGGCTTTTATTCGGCCTACAGCGCACT
>Cluster-2641.8415
CAACCCATGAAATGTCTCCCTGGGGCGTCCGGTGGGAACTCGGCCTCAGCAGTCAACTCCCTAGCTCGCTGAGTCTCTTT
AAAGAACGGGTTGGCGGTGATGGCCGAGTCCTGAGGATAAAGTCCAGTTTGCTGAGGATTCGGGAGAGGGGTGTCAACAA
GAGGGGTGCCGTCGTCGAACAGAGCACCCGAGTTGGAACCCTCGATTGCCTCCAAACGGAGCTCCTCTTCTTCGGGCAAA
TCGTTCGCTTCTTGAAGATCCCATGGGTTGTCCGACATATAGTCCATTGGTTGACCATGGTCGGTAGGCTGAGTGGACAG
GTTGGCTGGCTGCTGTTGCGGGGAAGCCGCCCACTGAGCCTCTTGCTGCTGGTGGATGCGGGGAGCTCGCTTTGGCTGCT
GGTTTTGTCCGCGCCGCGGCTGTTTCCGGCGCGCCAGTTGCTGCTGCTGCTTCTCATCCCGAAGCGCCTGCCGCCTCGCC
GTTTCCTGTTGTTCGCGCCACTCCTTCTGTCGTTGTTCGCGCCACTCCTTCTGTCGTTGTTCGCGCCATTCCTGCTGTCG
TTGTTCGCGCCACTGCTGTTTTCGGAGCGCCTGATTCTGCTCCCGACGCGCTTTCTGCCACGCCGTTTCCTGCGGTTGTT
GTTCGCGCCGCCGCTGTTTTTTGGAGGGCATGGTCAAGCGGATGATGAGATTGTGGTTTAGACTGAACCCTTGAGCCTTC
TTCCCCCCTGCCGACGTGCTGCAATGAAATGAGAGGAGAGTATCAGAGAACTGTCGTAGTGGTGGTGGGACAAAGAGAGC
ACGGCCGTAATCTGCTGTGGAGGGCCTAAGTCCGGTCATCCGTCGTCG
>Cluster-2641.25061
GCAGAACTTTAATAGAGACTCAAATGCTTGCAATCAAGTTCTAGTCTCTTATGTATTACTAGCTGGCAAACATGGCCAGT
TGAAAACATGTAAAAAACCTTGCAAAAACCTCAAAAAGCTGTCAAAACAGCCAAATATAAGTTATAGATACCAAATACAA
AATTTTGCAGTCTAAGAAAAGTTCAGAAGCTCAATCTTCAAGCTCTATGATCTTCACCACTGAAGCATCCCCCACTTTTT
GGCAAACAACAACGCGATCATGTGTCTTGATCACACCAGAGGCCTTACCATATTCCAACGCAACCTTCAGAACAGATTCA
TTGGTGGCACTAGTGGACTCAGCAGGATGTCGGGGGTCAGCGAGCATAGGGAAAAGACCTCTCACTATGAGAGATTGTCT
TGCCTCAAAAGCACCAGTGAAACTCCATCTTAATTGGTTTGTCTTAAGCCGAGGAATGACCACAGATATAACAGGCATCG
TAGGCCTATATTTTGCAATTAGCCTGGCAGCTCTTCCAGATGAAGTAAAG
>Cluster-2641.25060
AGCTCCGACACGCTTCAAACGTTGCTTATATCCGAGATGTCTGAGTCAAATCACCGCTACATAATGCCTCATACCACGGT
CCCGAATCATAATAAAAAGAAAACGTGTCTCTGTGGAAGGCATGACAAACAAATAACAGAAGGAACTCAAAACTGGGGAG
AACCCGGAAGGGGATGGACCCCGATGCCTACACCAGGGAACCTCGGATCAACCCGAGCGATGCCACAAAGACAACGATTA
GCGCTGAGCACGTCACAACCTTTGAGGGTCCAATTTGGAATGCAGAGTTGTGGGTCGCCGTCGTCGACGGTGTTGGCGGG
AACGAAAGCGATTGAGAAGAGTGGACATTGCAGAACCTCTGGGCAAGGTTCTCCGCGCTGCTGACCTCATCCGGACATGT
CATTGCCACACAGTACGCGGTTGCGTTCGCAAACAACTGTTGGCCGCAATAACAGCTCGTTTCGATGATCGAAGTGCAGT
TTGTCTGGGCCACACCACTCTGAAGGCATTGCGTAACGCATATTGGATAACCGCTTAGAGATGGGTATTCTGCGGTGATT
GTTGAAGACGCTAAAACAGCGCTACTGTCGCTGACGGTGCTACTCGTTGTCTGGTTCAAGGTAATGGTTATCGGCAAAGA
CCTTGTCCCGCTGACGGAAAACGAGGTCGTGAGGAGCGCACTGGTGCTCGCTGATTGTGAGGAGCCTGTTCTTGTTGATG
TAATGCTCGACGTCACGCTAGGGGGTCCAGAAAGTGTCGCCGACTGCGCGTGAGTTGTAGCGCAGAGGGTAAGGATAAAT
ACGAAAAGAGCGGCGATCATCGTTGAACAAGTTGGTCTTCTTGGGCGTCGTTGGAAAGGTCTGCGGGGAGAGTTGGTGAA
AGTGAGGCGCCAGAAGAGTGACGAACGCGAAGCATTTTGGGGTCAGGTGCCGACGTTGCAATCTGGACCGGCGGTCGACG
ACCAGCACATCGACCTCGCCTCCCATCTCATTGGCAAATTTAGACGTGCTCACCACCCACTCCCTGATGTCGACACGCTG
GTCTCATGACAAGCGGGGTGGACGGTGGGGGGCAGTTGACGTCTTGAGAGAAGCTCTTCGGAGATTCGGGCCAGAAGTGA
AAATATCTGCCCGTTATGTGAATTTCATCAGGTCGCCCGACCGCACTCTCCGCTTGTTAAAAAAAATTCCTTCACTGACT
ACCATCCCACCCAGTCTCTCCTGCAGCCTTCAAAAGCTCAGCATCCTCTGAGTCCTCGTCCTCTTCGACAAAAGACTGCA
GTAGTGGTCCACAATGCTTCGCATCCCTCCCGCTGCTCGACGACGCCTGGTCGCCCTCCCCAAAGCAGCACCCGCTGCCA
GAGCACTCCATGTCTCCCGACGATCCTCCCTCCCTCAGCCCTCCGCCGCTGCTCGTGCAGTAGCTGCACCGGCAGTAGGC
TCTTATCATCCGAATGCCGACGAACACGTCCTCAATTCTCCCTCGGAAGTCGCCCGCCGCATCTCAGCCAAAGTCCTCCC
CAAAATCCCCAGGCCAGACGTCCGCAAGGTCGTCGTCGTCGGTAGTGGCGGTCTCAGTATCGGCCAAGCAGGAGAGTTCG
ACTACTCCGGCTCTCAAGCTCTCAAGGCTTTGAGGGAGGAAGGTGTCGAGGCGGTATTGATCAACCCCAATATCGCTACA
TGGCAGACCAGCCATCAGCTCGCAGCGGAAGTCTACTTCTTGCCCATCACTCCCGACTACGTCGCATACGTATTGGAGAA
GGAGAGACCCGATGGTATTCTGCTCACTTTCGGTGGTCAGAGCGCTCTCAACGTCGGTATCGCGCTCGACCGAATGGGGG
TCTTAGAGCGATTGGGGGTTCAGGTTCTTGGAACCCCCATCCGAACGCTCGAAGTCAGTGAAGACCGGGATCTTTTCGTT
CAAGCTCTCAAGGAAATCGACATCCCAGTTGCACAATCGACCGCCGTCTCCTCCGTCAACGACGCTCTCCAAGCCGCCGA
AAAGATCGGCTACCCCGTCATCCTGCGAGCTGCTTACACTCTCGGAGGTCTTGGTAGCGGCTTTGCCAATAACCCGGATG
AACTTCGGGACCTTTCCGCAAAGGGCTTATCCCTCAGCCCCCAGCTCTTGATCGAGCGGAGCATGAAAGGCTGGAAGGAG
CTCGAGTACGAAGTCGTTCGAGATGCTGCAGACAACACAATCATATGCTGCAACATGGAGAACTTTGATCCACTTGGAAC
TCACACTGGCGACTCGATCGTTGTGGCTCCTTCTCAAACCCTACCGGATGATGAATATCACATGCTTCGAACCGCCGCTA
TCAAGGTCATTCGCCACCTTGGAGTCGTTGGAGAGTGCAACATCCAATACGCTTTGAATCCCGATTCGAAGGAATACTGC
GTCATTGAGGTCAACGCGAGGTTGAGTCGATCCTCCGCTCTCGCCTCCAAGGCTACCGGTTACCCTCTCGCGTACACCGC
TGCCAAGATCGGTCTCGGACACACCTTACCGGAACTCCCCAACGCCGTCACCAAGACCACCACCGCCTGCTTCGAACCCT
CGCTCGACTACATCGTAACCAAGATCCCCAAATGGGACTTGGCGAAGTTCTCGACCCAGGTCAACCGCGAAATCGGCTCG
GCGATGAAGAGCGTCGGAGAGGTCATGGCTATCGGACGAACTTTCGAGGAGAGCTTGCAAAAAGCCATTCGACAGGTCGA
CCCGAGGTACACCGGCTTCGAGGCTTACGTTAAACCGGAGGATTTGGATCATGCACTTCGTGTTCCGACTGATACGAGGT
TGTTCGCCGTCGCGCACGCCATGTACAATAAGAACTACACCGTTGACCAGATTCACGACATTACCAAAATTGACAAGTGG
TTCCTGTACAAGATCGACAACATCGTTCAGGCCAGCAGGGCTATCAAGGAACGCGGATCTATTGAAGCCATCGAGCACGA
ACTCATGGCCCAAGCCAAGCGTCTCGGTTTCTCCGACCTTCAAATCGCCCACCTCGTCAACTCGTCCGAGAACGTCGTTC
GCGCGCACCGCAAGTCCCTCGGCGTCACTCCGTGGGTCAAGCGTATCGACACCCTCGCCGCCGAGTACCCCGCACACACC
AACTATCTCTACACCACGTACAACGCCTCTCAACATGACGTCGAGTTCAACGATAACGGTACCATGGTCTTGGGCAGCGG
CGTCTACCGAATTGGATCCAGCGTCGAGTTCGATTGGTGCGCCGTCACTTGCGCGAGGAAGCTCAGGGAAATGGGTCACA
AGACGATCATGGTCAACTACAATCCCGAAACGGTCTCGACGGATTACGACGAGGCTGATCGCATGTACTTTGAGGAACTT
GGTTGGGAGAGGGTCATGGATATCTATGAGTTGGAGCAGTCGGCCGGTGTCATTGTTAGCGTCGGAGGTCAACTTCCTCA
AAACATTGCTCTCCGCCTCAAGAAGAGCGGTGTCAACGTCCTCGGAACTGATCCTGAGAACATCGACATGGCTGAAGATC
GTCACAAATTCTCCAAGGTCCTCGATAGCATTGGTGTGGACCAGCCAGAGTGGGCCGAAGTTAGCACTCTTGAGGCCGCC
AAGGAGTTCGCTAACCGAGTCAGCTACCCCGTGTTGATCCGACCATCTTATGTCCTTTCTGGTGCTGCCATGAACGTCGT
CTTCGAAGAAGCAGATTTGGAGCACAAGCTCTCCGCTGCTGCATCCGTCTCTCCTGAACACCCCGTCGTCATTACAAAGT
TTATCGACAATGCCCAAGAAATCGACGTCGACGCTGTCGCTCACGAAGGCAAGCTCCTTATTCACGCCGTCTCTGAGCAC
GTCGAGAACGCCGGTGTCCACTCCGGTGATGCCACCCTCGTCTTGCCTCCCTTCTCCCTGTACGATGAGGACATGGCCCG
ACTCAAGGAGATCGCAGAGAAAGTCGCCAAGGCCTTCAACATTTCGGGACCTTTCAACATGCAAGTCATCAGGAAGCCAT
CAGAAGAGGGATACGAGGGAGAACCGGAACTCAAGGTCATCGAGTGCAACCTCCGTGCCTCTCGTTCGTTCCCCTTCGTC
TCGAAGGTCCTTGGTACCAACTTCGTTGAGACTGCTGCTGCCGCTATCGTTGGACATGATGTCCCCGAGCCAGTCGACCT
CATGGCCGAGAAGAGGGATTACACGGCTATCAAGGTTTCTCAGTTCTCCTGGACTCGCTTGCCTGGTGCAGATCCCTTCT
TGGGCGTCGAAATGGCTAGCACTGGCGAGGTTGCGTCGTTCGGCAAGGATATCCACGAGGCATATTGGGCTTCGCTGCTC
AGCACCAACGGCTTCAAGATTCCCAAGGCCGGTTCAGGTGTCTTGATCGGTGGCGATGTTACCAAGCCAGAAATGGCCAC
CATCGCCAAGGGTCTCGTCGGCTTGGGCTTCAAGCTTCACTGCGCTTCGAGCAAAGTGGAAGCATTCTTGAACGACCTTC
CTTATATCAAAGCCAAGAAGATCTTCTTCCCCACTCGCGACAAGCGCAAGCTTCGTGAAGTGTTTGATGACTTTGATATC
CAGCTCGTCTTCAACCTGGCCAAGTCTCGAGCGACCGATGCGATCGATGAGGATTACGTTGCCCGAAGAAATGCTGTCGA
TTTTGGTATTCCCTTACTCAACAACGCGAGATGCGCTCAGCTCTTCGTTGAAGCGCTCGCACAAAAGCTTCCAGAGGGAG
GCCTCAAACCATATCGGGAAGGAAGGATACCGACTGAAGTGAAATCGTGGTTCGAATTTGTCAAGAAGCGATAGGAGAAA
AAAAGCACATTATTATATCATTTGTTGTAGCATAGAGAATTGAGGGAAGGCCAATTTCGATAGAGGGCAGTAGCCCTTGA
AGCTGGTGACTTTACGAAAAAAAAAAAAAAAAAAAAAA
>Cluster-2641.25063
CTGCAATCTCGGTTAGACGGTCACGTTGGATCTCCAGAAGTGTTATGGAGCTAGTTACATTCCCTCCAGGACGCCTCTCG
GGCTGTTTCTCTTTTGTTTTCACTGTCTGCGTCTCGAACGGGTACTCAGCGACACGATGCCGCCGAAAATCGTAGGTTCC
GGTGCCATAGACCTTCGGCATGTTGGCCGAGAAGATACGATGTTGACACACAGAGATCGATGCTTCAGAG
>Cluster-2641.25062
GGGTACAAAACCTCTCGTTCTTCCCCTCCGACCATCTCCCCAACCTCACTCAATTGCCAGCGCTATGTCTGAACACTACA
CAGACGAAGACGAACGCATGTCGGACACCGACTCCGAAATCATCCCAAGCTCGCAGCCCGACTCATCGATGGTGCTGACG
GAGTCCCAAGTCGCGCAGATGCACCGAGTAAAGATGGGTGCTGGAACCCAACCAGAGCAGAGCTTACCCTCCATACCATC
AGCAAGTGGCTCTCAGCGAAATCCGATGGAGGACCAACTCTCCTGTGGGATTTGCCTATCAGTCATGGATAACCCATTCC
TGGTCCTCCCGTGCATCCATTCGTTCTGCCGGGAATGCCTGTCGCACTGGTGGCAGAACCAAGCGAACTGCCCGATATGC
AAACAACGGTCACAAGTAGCCAGACACAACTTCCATCTCGCGAACATCATCGACCAGTTCCGCCGGGAATCCAGCCGCGT
TTCGCGTCGTCAGCTTGATGACTCTGCCCGAGAAGACCTGTACCCTCGGGGAAGACGTCCAAACATGCTAGCGCCCATGT
CCCTTCCATCTCAAACCCAGTCTCAGAGTCAAAGTCAAGGAGGTTCAATGCTATTCGACTCGGTGCTCATCATCCCGAGC
TTCGGTTCGGTCGGAATGGGGACTCAAAGCCAAAGCCAACCCGTCGTACCACAACCTCTTCCGGACACTTTGCCTGGTGG
GAACCTGGTTTTCCCCTGCCCGTCGTGCTATCCAGAGAACCACACAGGTTACCGTTGCCCGGACCCGATCCATCCCCCGA
CTCAGGAGCAAATTCAAGCCGAACAGCAGGCGTACCGGCCTGGAGGAACTCCTATCAGGCCGCCCGGACGAGGCGAAAAC
AGAGTCGGGCTGCAGGCCGCAATCATCAATCAACTCCCTGGAGCCAACTCTCATAGCCAGTGTGCAGGTTGCTCCACATA
CATTCCCAGTGGCTGGTCTCCTGAACGCCAAAAGTGTGGTGACTGTGACATGCCCCTTTGCTCCCTATACGATCCACAAG
GCTGTCCCAACGGCTTTAGACTTCATCCCCGCAATGCCCTCTCGGGAGGAACGGTAGATGCTCACTACCTCTGGCACCAG
ACTCCCGCCCACATTCGCGCCAACGTTGATGAGGAACAACGCTTCGCTCAATACATCATGGCTAATCAAATCTCGGTTGA
TAACATTATTGAACAACTCGTTCAACTGAAACTGGAAACCGAGAAGACTGCCGGGCGCCGAAACTTACCCAACGGCGGGC
AATTGGATGACGACGACGATGCATACGACGACGAAGTCCTAGAACTGGACAGGCGGTGCGATGCTAAATGGGGACCCCAG
GCTCATTTCTGTGACGACTCAGTTTTGACTATCGTCAGCGAGTTTTTCTTCCATTGGTGGATGAATCAGGTCAACCTTAT
TAGAAACGCACCAGCCCAACGCTCAGGTATCAGCCAATTGGTTTCAAACCTCATCCCTGGTCTGACGGGTCCTCGATCAG
GATATCCCCAAGGTCCCATCTTCCCGGCAGATTGCTGGTATGGCTTTGAATGCCGGACTCAGCGCAACCCCAACCATGCA
AGCAGGTACAATCATATCTGCCATAATACTCATCAACGAAACACGGCCGCAGCTGCCACGGGGCGCTCTGGTTAACGGTT
AGTGAGCAGCCTGATTAGCTCTAGCTATCCCAAGCGTTTCGCATTACTTTTGGTCTTGTTTGCATTGCTGTAATTATCGT
CTTGGTAGGAAGCTGTCTTAGAAGCCAGACTTCGTAAAATGATTTCCAATGTATAGGTTGTCGCATACAAACAGAGAAGA
CTAGTGGCGGACCCAATGCTTTCCAGCCGGTCCCGATACCTCCCAAGCTAACGATAGTTCCTGAGTCTTTCCTGGAGGAA
TATCGCAAATCCATTCTAGAACGCCATCTTCCTCCGTGCCTACGTTAGCCGCTTTGTCCTCGTCTTCTCTGTCGGCGTCG
CGTGGCGCCCAGTGTGCCTTTGTACCACCTGCGATAGTTATTTCTGATCGCTCCTTTGACAAGCGGGGCTCCGTGAGTAG
CACCTTGAGGTCAGAGTCTTCGCTGACAGGGATTTGATCTTTGATAAACAGTGGGGCGGCGGCGGTCGCCCTTGTGTTCT
TGATAGTGATGCGCTGGACGTATGCCGTGACATCGATCTTACTCGAGAGTAGACCGCCTGTGGCATTCTTGCTCTTCTTT
TGCTGAGGATGATAGGTGATCCGGATGGCAGGATCCACTCCAAGAGAGGTAGAGAAGCTCTCGTTGGGACTGACGTTCGG
AAGATTTGACTTGCAAACAAAGTTATCGTCCATGAAGACGCTGGTTTTTCCGGGGAGAAGGATATATTGAGACGTGTTCT
TGACTTTGCACTTCAAGAACGCCGAAGTCTGTGCTTTGGGAACCGCAACCCATTCCAGCTTCGCATCGAGGTCGATGACC
GCCACGGACACGTTGTGGGTCTGCTCATCGTCTTGTTGGTGGGTAGGAATCGTGGAATTCCCGGCAATGACAAAAGTGCT
GCTAGTGGCTCCTTCAATAGCTTGTGCTGTCGCATGAGCGATAGGAGGAGGAGTTGAACCACCATCAAACAAGCCAAAGC
CCATGTCGTCATCAGACTCCTCCACCTCTGGTGGTGGTGGCGCCGCGCGCGCCCTACTCATACGCATCATCGGCATAGCC
CCCGCCGCCATTAATGCCATAGGAGGCGAGGGAGGAGGTCGAGGTCGACCGATCTTGTATGGGGTCAACGTTGGGATGGT
CGCACCCAACTGAGGAGCGGCTGTGCTGAGAGTGAGGGCAACGTCCGTCCAATCCTCTCCAGTCTTTTGGGAGATTGATG
CCTTATATTGCAGCGTGATGCTTGATGATTCGCCTGGTGCATGGGAGATTTTGGCTCGCAAGTCGTACATGGGCGTCCAA
GAGGCGCCGTTTACCATGTAGCGAAGAGACAATTCCGCCTTTCCCTTCTGCTGCGCCAGAACCACGACCGTCACCTTCGT
TTGGCGCTTCTGTCCCGCGGCATCTGCCCAAAACTCTTTTTTGATCCTATCCTGCTCGGCATCGACCTCACTAATCTGAG
CCTTGACTTTCTGGAGTTCGTCAAAAATCTGCTGCCTTCTCTCTTTGTACAGCCCCAAGAACTCCGCGAGCTTGGCTGCA
TCTGCGACGCCAGCATTCAACGTAGAACCATAATCCTTGAGGACAGTGGCTTGCTGCTCTAGAATATTCTTTTCGGCACT
CAGGTTACCCTTCTTCTTGGCAAGATCGTGAAGTGCTGGGTTTTGCGACTTGTCATAAGAGAGGACGACGGGTGGTGGGG
GGCTGTGGATCACGTCAAAAATGACAGCGCTTCCGGTGCCTTCAACACGAATGGAGTCGGTTTCTACTCCAGAAGGGAGT
CTCTCGATTTTGATTTCGTTTTGACCTTCTTCAAGGTCGACAGGCAACGTTCGATGGACTTCTGCGCGATCAGCCTGATA
TACGCATACTGAAGTGACCGGAAGCTGGGTGGTATCGATGCTGAAGGTGTGGCTCATCGTGCTGTGGACCTGTGGTGGAT
GTCGGCGGCGTTGGATAGTTCGACGAGAGACGTCATGCTTCCTTCGGTGCCGACAAACTCGCCTGAAGCACAATGTCTGC
GATATTGCTCCCCAAACGGCTACCTTCAACAGCACTACGCTCGTTATCTCGTCTCGCATCGTCAAAAGCAACTCCGAAGG
ATGTGCCCACTCCCGTGAAGGAAGCCGTTCCACCAGCAACAACGCCTGTCGTGGGTCAGGCTCCCAACCGAGCTCTCAAA
TGGAGCACAAACCAGCAGTCTCGTCCTCAAGCTTCTTCGCTGCCTAGGTTCGAGCAGACGGATATGAGCTTGCAGCCTCA
ACCATTGAGCGCTATGGAGATGATTGCCAAGGAGCCGGTTCGATTGGTCCACGGTCGGAAAGCCGTCTGTGATGGAGGAG
GAGGACCCCTCGGACACCCCAAGATTTTCATCAACCTGGATCAACCAGGACCTCGTTCCTGCGGCTATTGCGGCCTCCGG
TTCGAGCAAGTGCATCATCACCATTAGAAGTCACCACCCGACTGTTCTCCAGTTACTTCTCTTGACGCACACAATGCTAG
ACCACACTTTTCACTCCAAAATTTATTGCAT
>Cluster-2641.25065
GAAGCAGCAAGCAAGCATAATTTTATTCGTTTGACCTGTGAATTTGATAATTACTATGTGTCCTCCTTCTATCAGACTAC
TTTGCGTTGAGGAAATCAAATCTAAGTTCCCAAGTCTTTCGATCCCCGCCAAGCGCGCGATCCCTCAATTCGGCTTCGCC
GCACGCTGCCACGCATCCGACACAATAGTCCAATATCGCTCAGGATCCACCTTGAGGTGATTCACATGCGGCGTACTCTC
GTACAGCTCGAGCGTAACATCCACCCCGAGCTTCTTGGCCAACGCCGCATGCGCTTCCACCGCATTCCACTGGACTAGAT
CGTCCTCTTTCGAGTAGACGAACGTCCTGGGTACGTTGTGCGGCAGCGTCGTAGGGCTTAGAAGCCGCTTTCGCATGTAA
AGCGAAGGGTCCCCTCTACCAGCTACCTCGGAGCACACCCAAGCGACGCAGAATGCGCAGAAGATAAGGAGTTGGGCTGG
AATCTTGACGAGAGGGTTCTTGATGCCTCCTGTAAACGCGTGAATTCCCTGGCCCCAGCGCATTTCTCCAGGACAAGAGT
CGAAGATGATGCATCTGGCAGGAAGAGGTAGGTCCTGTTTCGATGTGAGACGGTGAAGGCCGTCGGAGACGTTCACCAAG
GAGTTGCAGCCACCATTAGAAAATACATGTATTAAGGTTCGTGCTGGGTCGGCGTCCTGGATGAGCTTCACGACGGGAAT
GATGCTTCGAATCGACGTCTCTTCTCTCGTTAGCCACCAACTTCGGTGATTTTGAATAACGATCTGTGTTGCACTTGGGT
ACACCTTGTTGTAACCTTCGGTATACTTGAAGATGTGTTGAAGTCGCGCTCCCACTTTAAACGTGGAGGGAACAAAGGGG
TCAGTACACGACCAGCACTTCTCACAAGGAGCATCAGACACGAACTCCAGCCAAAGATTACGATAAGCCCAGGCTCATCC
CCAGAGGACGTAACGCCAGGACCAGGCCGTGAAATCAGGGCGTTCGGAGCCCCTTTGATCGGTTCAAATGACCTTTCCAA
CGTCATCGGGGTGTTCATTTTGACTTTCCGAGCGACGATGAACTGGAATAAAAGTTGCAGGTACGAGCAA
>Cluster-2641.25064
GCAGTACTCTATCGCTTACAGCCAGTGATTCCGCATCGCGTGAACTGTCTGAAAACAAGTCAAACACCATACACAATTTA
AACTCTGTACACGGGGTATTCAAATCATTGCCATACAAATAAAAGCCCGCCTAACCTCGCGTAGATAACGTGGCATTTTC
CGCACCGACCGAGGGTAGGCCCTCGGTCGACCGGAAAGGCTACCACGGGAGAGCGGTTGTGATCAAGTGACCCAGGTAGT
GACGCCACCCCTCTCTACTCATCGCTAGCCCCGGGATCGAGCTCTCTCGCTCCGGCGGAGGTTGAGTCCTCCGGGATAAC
TTCAGATTGTGCATCACGTGCCCGGCACGCTGGTAGCACGCCCGCCAGCCTGGCCCCATCATCAATCTGGACTTCAAGAT
TTTCCGCTTCCGCATAGGCCTTTTTAGCCTCCCCGTCCATGTGCTGGGCGCGATACGAGTCGCCAAGCAGCTTCAAGTCG
TCCGCTTGCCCACCATTATCCCCAATTTGAGCACCGATGGCATCTGCTTCCATGGATAGCTGCCCCACCTCGTCACGCTT
GGACTGACAGAGACGTATGGAGCCCAACCGTCGTAGGACAGTTGCTCGACGTCTATCACTACCGATCCGGGCATACACAG
TATTCGCTTCCAGGTAGAATTTCTCCGCTTCGAGGGCCTTCAGTTGGGATTCGCTCACTTCACCCAACGCCCGCAATGCA
TCGGCCCTATCACTGTCAACGCCAAGGGCCGCAAAGAGCGCTTCTGCTCGGGTATAGGCATCCTCGGCATCCTTGTACTT
GGACTGGACTTGATATACGAGGCCCATCTGGCGAAGGGCGTCAGCTTGATCGTGTTTGTCACCGTGTCGAGCAAGTATGG
CTTGCGTCGTTTTGAAGTACCTCTCTGCTTCGGAATAGTTGGATTGGCGATAACAGACTTCTCCTAGCCCGCGAAGCGCC
TTAGCTCTGTTTTTTTCAAAGCCCGTTCGGGTACATGCGGCCTCCGCTTGAGTATAAACCTCCTGTGCCTCGTTGTATTT
GCCCTGGGCTAAGGAAACGTCGCCGAGCCCGCAAAGCGCAATCCCTCTCCCCCCCTCATGGCCAAGGCGGTGTTGAATGA
CTTCCGCTTCCCTATACAGCTCTTCCGCTGCGGCATAGTCGCACTGAGAATGGCGGATGTCACCCAATCTGAGAAGTGCG
TTTGCTTTGCCGTGTTCGTGACCGATTTGAGTGTGGAGAGCTTCTGCCTGGGCATAGAACGTCTCTGCTTCGGCATCGTT
GGAATGGGCAAAACAGACATCGCCAAGAGCGTGCAACGCGTTCGCTCGGGCAAGATCGTCTCCAGTGCGAGCACAAATAG
ATACGGCACGGCTGTTCGCCTCCCTCGCTCCCTCGTAATCAAGTCGAGACATGCGAACCTCTCCCAAGCCACGAAGCGAG
GTTGCGCAACCCACATAATCGCGTAGCTGAGAGTATAGAGTGCTTGCATGGGTGTAGAGGTCTTCGGCTTCCCGGAGTCT
ATTTTGAGCGATGTAGACGTCGGCGAGGCCGGCGCTGACGTACGCCGTCGTTCGGTGATCCTTAGCCGAACGGGCAGTTT
CAACGGATTGGAGTAAGAGCGAAGCGGCATTTTGGAGGTCGTCTTGGAGGAATTTCATCCATCCGAGGTGAGATAAAAGT
GTAGCAGAGCGATATTTCAGACCGTCGGCGGGTGCTGGTTCTGGAACGGTTGAAGGAAGCCATTTGACCACGGTGTTGCA
GAAGGATGCAGACGGTCTTTCCGTGGCATCACGCTTCCAACAATCTGTCATCAGACTGCACAGAGCAATAATCTGGCCAG
TCTGCGCGCCTTCCCGAATCGGCGGGAGTTTCCCAGTAGCTACTTTTGCTACAACGTGGTTTTCGTGGGACAGCTCGGGA
AATGGGTATTGGTCTGTTAAAATCTCCCACCCAATCCAGCCGAATGCCCATATATCGCTCGCTAAGCTAGGATCGTCTCC
GGCAAGAACTTCGGGAGCAGCCCAGCGAAGCGACCAGTCAGGACTAGTCAATATCAACTGAGCATGGGGGCCTGATAGAT
CTATGCGCACGGCGGCAATTTCTGCCGCCTCATTGGGTGGTTTGAGAACGTCCTGAGAGTCCGGCTGTTCGACTTGATCA
CTCCTAGCTTTCTTCAGGACGCGACTGGATCCAAAGTCCGTGATGATAGCACGGTACGACGAGTTGACGAGGATGTTGAG
AGATTTGAGATCCCCATGACAAATAGGCGGTTGGAGATCGTGAAGGTAATCAACCCCGGCTGATACGTCTTTCAGCAGCG
AAATTCGTTCAGGTATATCCCAATGACCAGACTGGAGGAATTCGCGGACGTTCCCATTACTCTCCCACGCGAAAACCATC
CAAGCGACGTCTCTATCGAAGTCTTCCAGGAAGCCGATTAGCTTGATGATGTTCGGATGAGATAGTTGGGCCAAAATGCT
CAGTTCGTTCACAAAACCCTCTTTCATTTCCTTATGATCTCTTAGGTGAAACTTCTTCACCACCACTAGTTGCTCCTTGG
GCGGTGAGTTGGCAGATTTTTCGCCGAAGCTGTTGTCATAGCCAATGCCCTCTTCCCTTGTGGAGATCAATGTCCCCAGA
AAGAGGGAGCCTTGACCCCCGCGCCTTAGAGGGCGGTCCTGGGTTGTCTTGAGAACGTCCTGGTGGATCCTGTGATTGTA
CAGGCCTGCGAGAATGTCCCTAATAAGAGAGCTCTGTTGTTCCGACTCCTCATCGACTCCACCTCCTTGTGCCCCGCTCA
TCTCTCGTATGTGCGGTTCGAATGTCGATCGTCGTGTGTTTAGATTGTTCCTTATCCTATTCTTTCTCAACTAGAGGAAG
AGGGATGGTGTACAGTAGTGATCTGCAAATGAT
>Cluster-2641.25067
GCTCAAGCTCATCAGCATACTCCATGGCTTCTATCCTCCTCTGCTTCCTAGTCTCTGCTCTCGCCCTCATCTCCTCCCCG
CCGCCGGCGTTGTCGCAGAACCTCCCTCCCATAGTAAATGGCCTCTCCTTCACTTTCTACAAGTCAAGCTGCCCTAATCT
GGATTCCATCGTTCGAGGCTTCCTCAAGAAAGAGTTAAAAAAAAACATCGGCCTCGCTGCTGCTCTTCTACGCGTCCATT
TTCATGACTGCTTCGTCCAGGGTTGCGACGCGTCGGTGCTACTTGACGGGTCGGCAAGCGG
>Cluster-2641.25066
GGTCCTTGTACAATCGTTCAGCTTCTCGCATTCTCAAATCCCTTTCTCTCTCTCTCCTCATTCTTTCCCGTTCACGTTCT
CGTTCATATCTCTCTAGTTCTCTCTCTTTATCCCGTCTCAAATCACGTTCTCTACCTTTCTCTCTCCTTCTATCATATCG
TCTCCTATCCGGTGAGCTTGAATCAGGCTTGTCATGATCAGTATGCCTGTTTTCGCTTGTAGTTTCTTCATCATTCCTTT
CTTCCGCCGCATCACTCTTCATAATATCAATATCCG
>Cluster-2641.25069
GTTCGATCGAGCCGCGCTTATTCCTTCCCAATCTTCCCGCACGTGATTGCTCCCAGTCGGATTCGCAATTGGGAGTCAGG
CCGAGTCCAAGCTGATGAGGTTTATCTTTCGCCATCTCATCGTGCCCTTGGCTCCTAGGATCTCCCGTCCACCACTCTAC
AGAATGGCTAGCTCGTCCGCTCAATACACCGGGCCTTGGACCGCCCCCAAAGTACGACAGCAGTTCATCGACTATTTCAA
GGAGCAAGGACATACATTCGTGCCCTCGTCGCCCACTATTCCGTATGAGGATCCTACATTACTCTTTGCGAATGCTGGAA
TGAACCAGTACAAAGCCATCTTCCTCGGCACTGTCGACCCCAACTCGGATTTCGCTCATTTAAAGCGAGCTGTCAATAGT
CAGAAGTGTATCAGGGCTGGTGGAAAGCACAATGACCTCGAAGACGTCGGCAGGGACAGCTACCATCACACATTCTTCGA
AATGCTGGGTAACTGGTCATTCGGCGACTATTTCAAGAAAGAGGCCATTCGATGGGCTTGGGAGCTTTTGACCGTAACAT
ATGGTATTCCCAAGGAGCGCCTCTACGTCACCTACTTTGAGGGCGATGCAAAGCAGGGACTGGAGCCCGATCTCGAAGCT
CGCGACCTATGGCGCGAAGTCGGAGTGCCAGAGGACCACATCCTTACTGGAAACGCTAAGGATAACTTCTGGGAAATGGG
AGCCACTGGTCCCTGCGGACCTTGCAGCGAAATCCACTATGACCGAATTGGAGGTCGAAACGCCGCCCACCTTGTCAACA
AAGACGACCCTAATGTTCTCGAGATCTGGAACAACGTGTTTATTCAGTTCAACCGAGAGGACGACGGCAGCCTGAAGACA
CTGCCCGCCAAGCACGTCGATACGGGTATGGGTTTCGAACGTCTGGTGTCTGTGCTGCAAGACAAGTCGTCGAATTACGA
CACCGACGTCTTTGCGCCACTCTTTGCCAAGATTCAAGAGGTTACAGGAGCACGTCCCTACTCTGGCAAGTTCGGCGCGG
AGGACGAGGGAGAAATCGACACTGCGTACAGAGTCATCGCCGACCATGTGCGGACATTGACATTCGCTTTGGCGGATGGA
GGTGTTCCTAACAACGAGGGACGCGGCTACGTGCTTCGACGCATTCTAAGACGAGGAGCTCGTTATGCCCGAAAGAAGTT
CGATGTTCCAATCGGCTCGTTCTTCTCGACCTTGGTGCCAGTAGTCGTTGAGCAATTGGGCGATTTCTTCCCCGAGCTCA
AAAAGAATCAGGCTGACTTGAAAGAAATCTTGGACGAAGAGGAAAGATCATTCGCCCGCACTCTAGACCGAGGGGAGAGG
CTTTTCGCTGGTTACGCCAGCCGTGCCAAGGAAGCCGGCCAGAGAGAGCTCAATGGCGGAGATGTCTGGATGCTCTACGA
CACGTTTGGTTTCCCAGTCGACCTCACTCGTCTCATGGCCGAGGAAGCAGGCCTTGAAGTGAATGAAGCCGAGTTTGAAG
CGGCTCAAGCGAAGTCGAAGGAAGCTTCCAAGGCATCGTCGAAGTCTGCAGTAAAGGATACGGTCAAGCTCGACGTTCAT
GATATTGCCTCCCTTGAAGCTAATGACCAAGTACCCAAGACTGACGATTCTCCGAAATTCTCTGAAAACAATATCCCCGC
GAGCATCAAAGCTATCTACCATGGCCGGAAGTTCTTCACTTCAACAAAAGATATCCCATCCAGCGATGGCCCGACACCAT
TTGGACTCCTGCTAGACCGCACCAGCTTCTACGCCGAAGCTGGTGGTCAAGAATACGACACTGGGACCATTTCATTGGAC
GGTGCCGAGTTCCAAGTCCAGAACGTCCAAGTTTTCAACGGCTACGTACTTCACATCGGTCAATTAAAGTATGGTGATTT
CCAAGTAGGAGATAGCGTGACAAGTTCGTATGACAATCTCCGACGAAAGGCTCTCCGCAACAATCACACCGGAACACACA
TCCTTAACTACGGCTTGAGAGAGGTGCTTGGTGATCACATCGACCAGAAAGGCTCTCTTGTTGCTGCCAACAAGCTCCGA
TTCGACTTCTCGCACAAGGGTGGGCCGACGCTGGATGAGCTCCGAAAGATCGAAGGCATTTGCGCTGAATGGATCAAGAA
GGACGTCAAAGTGTATGGGCAGGACATGGATTTGTCCGTTGCTCGACGAATTCCTGGGCTACGAGCCGTTTTCGGCGAGA
CTTATCCCGACCCGGTCCGCGTCGTCAGTCTAGAGTATAGCATTGCCGAGATCTCCCAGGATGTGGAAAACCCCAAGTGG
AGAAACACTAGCATCGAGTTCTGTGGTGGAACCCACGTCCCTTCGACAGGCGCCATCAAGGGCCTCGTAATCACTGAAGA
AGGCGGTATTGCTCAAGGCATTCGTCGCATCATTGCTGTGACGGCTGAGGATGCACAGGAGGTCACTCGGACCGCAGATG
CTCTAGCTGCTCGTATTTCGCATGCTCGTAGCTTGTCGGGGAGCGAGAAAGACGCTGCTCTCAAAGTTTTGACGCAGGTG
CTCAACAATGCCGACATCAGTGTCCTACGGAAAGCGGCCCTGAAGGATGAAGTCAGTGCTATCCGAAAGGCCTTCGACCA
AGAAATCAAGGCCCAGCAGCAAGCTGCGATGAAGCAGGGCATCGAGGACGCTAAGAAGTTCTTCACCGAGAATCCCAATT
CGACTCTTTACATCACCGAACTCAAGATCGATAGCAAGTCGATGCAAGCGATTTTAACCGAGGTCAAGAAGCTCGAGAAA
GCCGCTTACCTCTTCAGTGTCGACGAAGCCGCTGGCAAAGTGGCCCACGCCAACGTATTACCTGCTGGATTGGTATCCAA
GGAGTTTGACGCCAAGATTTGGGCTGCTAAGGTCGCTGCAGTTCTCGGTGGCAAGGGTGGTGGAAAGCCTGACTCTGCGC
AAGGTGTTGGAACGGAGGTTTCTAAGCTTTCAGAAGCGATGAAGGTGGCGGAGGACGCGCTTAATCAGAGGCTCTCGTCG
TAGCGGGGGAAGGAACGGTCTTTGTAACATCAGCCCGCTTTGTCACTTTGGGTTTCTTCGTATATTTTCTATTTCTTATC
TCTTCAAATAGATCAACGTTATAGTCGCTGTATTAGCCTAACTGAGAGGTCTCGTCGTAGCTCCGTGCGATGCCTGTTCG
ACCTTGTTCCAAAGT
>Cluster-2641.25068
AGGGGGGGACACGTGAATTTGACGGACTCCCGCAACGGACTGCCTTAACTCCAGTCCCCAACGACATCCACCCCTGAGGT
AAATCTCCTCAAGCTAGCTCCGGGGGTCCCGCGCATCATCTGCCCACCTCAGCATCCCGACAACCATCGAACGCTGCCAT
GGTCATGACCACACCACACCGCGGAGCTCCAACGTCCCCTTTTGGTTTAACCAACCAGATAAGATAGCGCTCTCCCTCCA
CTCGGACACCCGCATCGAATG
>Cluster-7278.0
ATGTGAGATATGGATGCTCAGCAGGGTTAAGAATTATCTTGAAGACCAGCTACTTGGCTTTGCCCTTGTTCCCCTTTCTC
AAATTGTCATGAACAATGGTAAACTTGAAAAGGAATTCTCCCTTTCCTCCACAGATCTCTTCCATTCTCCTGCCGGCTTT
GTGTCGTTGACGATATCTTATTCTGGTTCAACTCCAGAGCTTATGGCGATTGTATCTAATGTTGGACATGCTGTGTTACC
TGATGCAGCAAATGATAACTCAATCTCTTCTGAATATGTCAAT
>Cluster-6115.0
AACGTTCGAGAGTTTTTGCAGTCAGGTGAATGGGATATTCCGGAGCGTATCTCTTTGATTCAGGATACAGCGAGGGGACT
AGAGTATTTACATAGCAAAAACCCTCCTATCTGTCACGGTGACCTCAAATCTGTGAGTTAGCTGAGTTCCTTCGTCAGAG
CCTCCTGGCTGAGTTGGTGGGGATGCAGCTTAACATCCTTGTCAACTCCGAGTACCGTGCGGTCATAACCGACTTTGGGT
CAGCTCGTATTAGACGAAACGTCACACTAGAGAAGGAGTCGGTTGGAGCTCTGGCTCGCGACGACGAAGCAATAGGACTG
TCGGCCCGCCCAAACGTCAAACTCAACCCTTGCACAATGGAACTCACGTTGACCGGACCGAAGTTTACTCTGCGATGGAC
GGCCCCTGAGGTCTTGAATAACGGGATACAGGATTTACCTAGCGATATGTGGGCTTTGGGCTGGGTCTGTTGGGAGATCG
TCACCGGAAAGATCCCATTTGAAAATCTTAATTGCGAGTCGGTCATTATAATACACACCATAAATGGAAAATTACCCGCA
ATTCGGGAGGATACCGATCTTTCCCATGTTCTCGAGCTCTGCAGTTTAATGTCGGACTGTTGGCTCTCAGAGCCGGCCAA
AAGGATCCGCGCTTCTACTTTCCAGCTTAAAGTTCGCATGATGCCTTCCGAGAGTCCTTCAAGTTCTCTGGGCGACGGTC
AAAAGACGCGGTCCGCGAACCTCCTTCTTGAGCTAGGAAGAACATGTTGCATTCAGGACGATCTAGAAATGGCCGAGGTT
CACTTCCAGTCAGCCCTGGATGTTGCCACTCTAACTAAAAATGATAAGGCAAAGGCAAATGCCCTGTCTTGCCTTGGGGG
TGTCTATGTCTGTCAGCGGAGGACTCAGGAAGCGGAGAAGGCGTTCA
>Cluster-1830.0
AGTGGAAGACGATGGCGGCCCACGTTGACAGCGGTGGGTTGAACCTCGAGCTCGGGTTGAGGAGAGATGTAACCTGAACC
GTTGGGGGACTGGGTGGACAATGAGGTGGGAGGGAGAAATGACAAGAAGAGTGATACGACGGTGAATGATTTAGAGAGTC
TAACCGCGTCGCGTCGACGTCGGCCATGGTGTGCTCCGTTTTTCTGTGCAAGTGGTGAGAGCTGCAGAGCGGTCAATAGT
TTGAGGACGTGCACTGCCTGGAAAAGACAACCGGGGAAGGGGGAAGAAGAAGATTGAGGGATGCAGA
>Cluster-2641.20251
GAAATGAAGCACATCTTAATTAGGCGCGATGTTCTCCCCTTGTACAAATATATGGGATTCCAAAACCGCAGGTTGGATGT
ATTGAGGGAGCGTCCGTCTGAAGCCTGAAACAGTGAGCTAGTAAAACAAATCTGGGTATCGTGTATCGAGAGAGAAACCA
AGAAAACCAAAGGCAGATCGAATCAGAGATGAAAGCGCGACCTGATGGTGATTGAGCGGTGGGAGACTTGAGCTAGAGCT
GCATGATGGCGGCTTGGTGAGGTATTTAGGACACCCAGAAAGCAGCGCCGATTATGAGGTATAATGTCACGAGCATGACA
CCCTCCATGTAGTTAGATCTGCCATCTTGAACCAAGAGGTTGACGAGCAGAACGCTTACGAAGAGGCAGATGGTCTCAAA
ATCGGCAAAGTACAAGGTCAGGGGCTGGTGAATGGCCCAACCGACCAAGACAAGCAAGGGGATGACGAAAACCGCAATTT
GAATCGAACTACCAACTGCGATACCAATAGTCAGATCCATCTTGCCCTTCGCAGCCATCCAGACAGCCGTGACGTGTTCC
GCTGCATTTGAGACCAGAGGCAGAAGGACGACACCGATAAATGGTTTCGGAATGTGATACTTCTCAGCAGTTTCTTCGAT
AGATGCGACCAAATAATCCGCGCAGAACGACGTAACAACGGTGATTGTAAGGAGCGAGAACGTCGCGGCGATCATGCTCA
TGCTGGGTTCTTCCTCTTCTTCTTCCACTTCGATGGGTTCTCCATCCGGCCCTTGCCTTTTCTTCTTATTGAAGAGATGA
GCATGAGAGCCGAGCTGGAAGTAGAGGTAGATAACGTAGACGATCAAAAGAAGGATGGACGTGAAGCGAGAAATAAGCAA
GAGACCCTCTTTGGACCCATCTCCTGGAGCCGGTGGTTTGCCATCGAGGGTGCTGTTGAGCGAGCTAAGGATATTGAGCG
CGTCATCCGTGTGCTTGTTGAAGGGAGGATGGTTGGCCGCCTTTGCGCTGTGGTAAGCGGCGGGAATGACCAAAGTGAGG
CATGCCAAGGTCATCAACGAGCTGGACGTTTGTGCAGCTGTCTCTTGGAACAAGCCTTCGTCTTCATGGAGTTGACCGGA
CATAAAGGACATTCCCAAGACAAGGAGCAGGTTTGATAAGATAGAGCCAAGCATCGAAGTCTGCACGATGCGTAGTTCGC
CTTGAACGAGAGCAGCAACACCAACAATGATTTCGACTGCATTACCGAAGCTTGCGTTGAGGAGTCCACCGAGGGTTTCT
CCCAATTTCATGCTGAGCTGTTCGGTACTCTCTCCGAGAAGCTTTGCGAGAGGAACGATAGCAAGGAAACTGAAAGCGAA
TCGCAGACCCGCATCCCAGTTGAGATGGTGAGAGACCACGCTGAGGGGAATGAATACGAGGAAAAGGTTGAAATATGAAC
TGAGGAAAAGGAAACGAAGGGAGCGAGCCCAGCCCGGCTCTCCTTCTGCTTTGATGAATGCTGAAATCCTTGAAGATGAA
CTCCCGTTGGGGTGGTGCCCGTCTAGGAGCGGGCTACGCTCGGAGGGGGACATGAGAAAACGGTTATATGAATGGACTTG
AGAGATTTAAGTGAGAGAGCGGAGACTTGTACACCGCGGACGGTTAGCGTTGAGAGTGGGGGCCGAGTCGAAAGCGGGTG
GACCA
>Cluster-2641.20250
ATCACCAGAGATTATTTGGAGCGGGACAAGGACAATCCTAACCTTTTCAGATACCTTGCCTGAGAAACCACACAGAGCTA
CTAAAGGTGTTCATATTTTGCCTGCTCTCTTCTGTTGCCTGACAGCAATAATCGTCGAAATTGATTTCCTCGTTAGGCCG
TCGGCTGCGCAATTGTATTTTCAGTTCTTCTATCTGTTAAATTTTACCCAAATGCAGGTTGAGCTCATATTATCTATATT
CAACTGTGAGGGAAATGGTAATTGGCCAGTTGCATTTTGCCCTCTCGCCATCTCTTCTTTCGATATATTAATTGTAAGGT
CTCTCGTGTACTGTAATCGGCATCTCAATACTTGTCCTTATTACCTGGGCATATTGCTTTCATACTTAATTGTTCTGTAG
ATTACTAGTTTGTTTCCCACTTAGACACTACTTCTTTTTTCCCTTGTGTAATAATTTCTTGTTTTTTGGATTGAAGGCGC
TACTCTGGTATCATGAATGACAG
>Cluster-2641.20253
TGCGGGTCCCTCGATCACGCCTCCGCCTCCGAATCCCCCCCCCTTCTCCCTCCCTCTCCCTCCCTCTCATCTCCTTCTAC
GACGTGGCTAACGTGTAATGACTGACACGATACAACCAACTCCGCGTCGAGGGCTCGGAAAAATCGGACTCATCTTCGCC
TGCGGAACTGCTCTCTTCAGTGATGGATACCAAAATGGTGTCATTGGCACGGTCAATACCCTCATTAAGATCATCTACAA
GGACACTCCAGGATTAAACCTCAAGCATTATTCCACCACTTTCAGTAGTCTGGCTTTTGCAGGCACCGTCGCTGGCATGT
TGATCTTTGGTTTGCTGGCCGATCGCATTGGACGCAAATTCGGAATGATCTCCGCCACTTTGATTGTATTTTTATTCGCC
GCCCTCAGTGCTGGTGCTTATGGAGCAGGAGGCTCCGTCGGAGGCATGTTGGCTGCTCTGTCTGCATACCGGTTCTTGAT
CGGCATCGGAATTGGCGCCGAGTATCCTGCAGGCTCAGTTGCAGCATCTGAAAACACCGAAGACCCGGGAATCAAATCTG
GAACTCAACACATGCTGTTCGCTCTAGCCACTAATGTCATGATCGACTGGGGATTCGTCATCTCTGCGTTCACGCCCCTT
GTTCTCCTGTGGATCTTTGGCGAAAACCATCTTCGTATTGTCTGGAGAGGCTCACTCGCCCTCGGAACGATCCCTCCCCT
GCTGGTGCTGTTCTGGCGACTGAGGATGCACGAACCTGAGCGGTTCCGCAAAGAATCTATGAAGCACGTAGGGTGGAAAG
ATTATCCTGTTTGGTTGATCGTCAAGCGGTATTGGTTGAGGTTCACCGCTATTAGTCTGGCATGGTTCATTTACGACTTC
ATCACGTACCCGTTCGGTATCTATTCCTCAACTATCACCACCACTATCATCGGCTCCTCGGCTCCTCTCACCACTTCTCT
CGGATGGAACGTCGTAATCAACTTGTTTTATATCCCTGGATGCATGATTGGAGCGTTGCTCGTGGACAGGGTCAAGCCTA
GAATGTTGATGACCATCTCATTGCTCCTTCAAGCTGTCTTTGGTTTCGCCATGTCTGGTGCTTACTCGTACTTTGCCACC
CCCGCACATATTGCTGGTTTCACCGTTATGTACGGTCTTTTCTTGTCCTTCGGCGAGATGGGACCTGGAAACTGCCTCGG
CCTCCTCGCCTCCAAGTCCTCACCTACGGCGTTCCGCGGGGTCTTCTATGGTTGTTGTGCAGCGATTGGCAAAATTGGAG
CATTCGCTGGAACTTGGGCTTTCCCCGCCATCATTGACCGATTCCCGGCTGGACCGAAACAAGATTCTGGTCCTTTCTGG
ATTGGGAGTGGTTTGGCTATCTTGTCGGCTTTGATCACGTTCTTCTTTATTCCAGAGGTTCCGGAGAATCATATGACGAA
CGAAGATATCAAATTCCGAGAATATCTGGCAGCTAATGGTTTCGATGTTTCGCTCATGGGTCTCAAGGACGAAGGCATGA
TCGAGAGCCACATCGCCAAGGATAAAGGAGAAGTTGGGGACGTCGTTCGAGACGCGTCGAGCGAGGAGAATGAAAAGAAG
GGAACAGAGACCGTTTGAAAGGATAACGGGGTTTTGGATGATTGGTCGTTTCTTTCATATGCGCGCATTGTTTCGGGTTA
TTTCAGTTCGCTTTACGAGTCCTCAACGTTTTGTATCATGCACCCCATCCTCGTAATCAAATCGTTATATCACAAATCAT
CGACATGACAACAGCCGTTGGGAGGAAGGCTCCCCTTTTAAATATGCTAATATGCTTACATACGCCT
>Cluster-2641.20252
TTGGGGTTCTCAATTAGATCGGAGGGCGAGGGGTGCATGTTCTTGTAAAGGGGAAAGGGGCGGGTGTCCGGGGTCTCGCT
ATGACGTCAGGCCATCAACGGGTCATGAAGCAAGACCTCGTCAAAGTGTCGTTCCTTTTTCCCTCACCCTCTGCATCTTT
TAACAGCTCTCTCCCCTCCATCTTCATCGACGTCCTCAACGCTTATTTCATCGCTATCAACCATGGCTGGAGATCACGCC
TGTCCAGTATGTCAAGCTCGGTTTACAAGACCTCAGCATGTCACTCGCCATATGCGCTCCCACACTGGAGACAGGCCATA
CAACTGCACTCAATGCGGAGACAGGTTCGCTAGAAGTGACCTTCTCTCTCGGCACGTCAACAAATGCCACAACGGCACCC
CAGCATCAACGCAAAGGGGCGGCAGAAGGCACACTCACACGGCGTCAAGCTCTGTTTCGTCGACAAACTCTGTCAACCTC
GCCCATCCAAATCCAGCAGAAACCCCGTGCGATACTTGCTTAACCACTCGCCAGCAATGCGACTTGGGCAGTCCTTGTGG
TAAATGCATCCTTACCAAGTCCCAATGTACGTACACTGCCAAAGCAAGGAGTGTCGCATCGGGTCATGCGAGGAGGGTAT
CCCTGCCCTCTTTGACTCAAGCAAGTCAGCAGCCTCCGTTCAACCTTTTGGGCCAGGCACCACCCCAAGCAGGCCTTGGC
TCCTACAGCCAGTCATCGGGTCTGGGCCTACCTTACGGCTTGGGTCAATACGGACAAAGCAATGGAGTCGGATTCGCTGG
AGCGTCCACTCTCGATCGCTCAGCCGTCCCCGGTTCATTGCCCCCATTATCCGGAGCTCAACCCGTGCCAATGCCCAATG
GTCAATACGTCGATAATTACCCGACATACCCTTCCATGTTCGGCAACGACCAGCAACAGCAGTCCCTCGGAGGTTCTCTC
CCGCGGCTGGGAAGCTTGTCTTACGCGGGACAGCCATCCCAACAACCTCCGTCCTTGGAACAGGCCTACGACTTTGGGAA
CTCGAACATGCTTCCGTCATTGTCGCAAGGCTTCGACGGTTCGACGGACCCCAAGGCAGCTCCCGCAGCGTACTTGCAGC
AACGCCGGGGGTCTCTCCAATTGCCCGGCTCGCAAAGCCACCAGCAGCAGCCCTTTCATTACCAATCTCAGGGAATCGAC
GGATTGGGCCAGTCCTTTCATCAGTCGCCCCAGCAACCGCAAGCCCATGGATCCCCGGCTTCGTTGAGCAGGCACTTTGA
CCCTGCTCGTATAAACGAACGGTTGGCCTCCATTCGAGGAGGGTACCCTGGCGCTATGGACGATGGATCGTCTGTCTCCG
ACTTTGGTTCGAACAACTCAGGGGCGCCTAGTCCGGTCCCGTCTTCGCAAAGCATCTCGGGGTTCTCGGCGTCGTCCCGC
CCTACCTCGTCCGCCGGTTCAGGTGGTGTCGGCCGAGATGGCACAGCAGCACCTTCAGGAGAAACCTTCACTTCATCTTT
GCAAGGCGCCATCCCGTTACCAACCCCACTGCAGCTAGGCTCGTTCAATGCCTTTCAAAGTCAACCCAACTCGATGAACG
ACCGAACTCCGGGCGCTTCGACTGACACTGGCGCCGCTGGAGGCAAGATTTTTCCTCCTTACCAGAACTTTGAAAACATG
AACCTCGACGAGGCTGCTTCGTTTGCCGCCGCTGCCAAGCACGCGTCGAACCATGGCACGTACGGTGGGAGTGGGACGAG
TAGCAGCTGGAACCCCGGACAGAACTATCCGTCGCTCGGTGCTCCCACCCCTTCTCAGTACCCCGTTTTGAGCGCCGGAG
GGAAGGAGAGAGCGATCAACGAGTTGAAGGACTTTTGGGCGGCGTTCATATCGGAACCGCTCACTGGAGGAGCTGGAGGC
AACGGCAGTAATGGTAATGGACATTCGTTGCAGAAGCAGCTGTCCATGCCGTCGCTCAAGACGCCCTTGCCGCTATCGTC
TGAGAGAACGAGCATGTTGGATTTGAACCATCCTACGCCAAGGACCCTTTATCCGAGTTCGGGACACCACTCGATGTTGG
GCATGATGTTCAAGCCGGAGCCTTCCTCGCTATCGTCCTCGTCCAACAACAGACCCCCGAACAATAACAGCAACATCAAA
CTCGACGACCCTTCAGAGGCGTCTCAAAGCGGTGCTGCAGCTTCCGTTCAGCCACCAGCTCCCGTCGTCGGGGACCAAGA
AGCAGAGAATTTGCGATCGTACCAAGAGGCTTGCTTGAGGAGGGAAACCCCTATGCTCCGTCTTCAGCCTCGCCCCAAAT
CGCGGCTCGTCAAGAGCAGTTCTCTATCGCCTCAGTTCGGTGGAGATAGAAAGAAGTTGCCGGGAGTGGATGGTATGGTT
GGAGGCGAATCTGTTCAGATGAAAGTTGACGGGTCGCCGTCAAAGGGAGGATCGACCAGCAACGTTCCCGTCTTCGCCGA
GCCATTCCCTCCAGATTCGAAGGAAGCTCGAGATTGGAACCACTATCGAGCTCAAGCTGCGGCTGCCACGGACCTCCATC
AAGCCGCCACCACCGCAGCATCTCGACCGTCGTACAAACGCCTCCCATCGACGACTCTGGGACCGGAGAATACCAAGAAA
TCTCGCGACGAAGGGGACGCCGACGTCACAGGATCGGACGCTGGGTATCACGTCAGCTACCCTCAACCGGGTTACAACGC
AGCTGCGAACGCTGGAGGGGGTGCGCATGGGGCTTGGATGAGGCAGAGGAGCATGAGTTCACCGTCGTCGATGAGACCGC
ATTTTGATTGGCAGTCGTTTGGGTCTCAGAGGGCGTAAATCGAAGTCTTTGGACCTCTCACCTTATCCCATCGGTTGCCT
GATCAAGGTTGATGGTGGGTTTGGAGTGAACGGAGAAGGGCGCGCGGCTTGTCGGCGACTGTCTCTTGTAATCACTCGCA
GCCCAAGATGGGGATAAGGAGGTCTAGCAGCATCACGTTTCGTTCTCGTCCCTCATTATCGTCTGTTACGTTCGCCTGGT
TCTCCTAAATGATGGGATTCTTGGCACTGTCTCTGCCATTCTTCCTATATCCGATTCCCTGTAATCTCGCTTTGTTTTTT
CATTTTCTAAGTCGAGTAACTCCCAACTTTCTGCTCTCACAGACGATATCTCTTCTCTTTCCTTGTTTCCTTCTAATATA
CTCGATCCTGTTTTTCTCCGACATAACCCTGTATAGTAAAATGTCTTGATCCTACTACATAAATGTATCAAAGATTCTCG
TCTGCTTTCCATAGGGTCGTGGCCGTGAATCTGACCGCTATTATAATATTGGAGGGGGTTGTTTGCGACCAGACAAAACA
AGCCCACGTACCCTTACTGCCTTACAGTTGTGGGTCCCAGACGTCCCGAACGGGTATGCCCTCTGAAGCTCCAGAAGCCT
TCCAGTGCTCCAGTTCTTGAAGAACTCGTAAACGAGAATGGTAATCGTCTGCGCCAATGTAGGCACCACACATTCTCCGT
TTCCCGGTGAACGCGGATCGCCCATGAAGAACACGGTAGTTGTCAACGACCACAGCCGTCCCTGGCGAGAGCTGAACCCA
GTATTCCGAGTCATGACTAGTAAGGCACTTGTTCCACGCGCGAAGGGCTTCGTACCATTCTTCCACTTGCGTCCCTGCCA
GACCATTAACGACGCTTCGATCGTCGTTATTGTATCTCACTTGTACCAGCTCCTTCGTTCTTGGGTCAACCGTGAGCAAA
GGGTAGCCAGCGCTGGTCGGTCCGGGCTTGTAGATCCACTTCTCGTCCCCTGCTGCATGGGCTGGAACTCGAACTCGAGT
CAGGATATCGTAGGCTTCGGGGTTGAGTTCTTTTAGGATGGAGGCTACGTAGAAGCCGTCGACGAGGAGGGTTTGACCTC
CTTTGCCTTCAGAATGGGACAGGAGATGGAAGAGCTGCAGCCCGGCTGGATCCGTGAAGTAGGTGTTGTCGGTGTGGGCT
TTGAGTGCTAAATTCGTGTACGCCGTATCGCCATGCCTCAGATCCGAAGTAAAATCCCAGAACCCGCCGTATTGAGTTTC
ACGAATGAACGCAATCCGTCGGCATAGGACTTCCGTATCTTCAGGTGTTTGTGGGATACCTTCAATAAAGCAGAAGCCGA
ACTGGTCAATCTTTTTGAGCCATCTTAGCACGCCCATGTCGTCCCGCATGACCTCTTCATAAGTTACCGTAGGCGGAGAT
TCGCGAATTCTCGAGCCCCACAGAATTTTCTCGCTCGCATTCTCCATCGGGGTTGATTCTGATGCAAGAGGCGGATCATA
TGAATTTTGTCGCAGCCATGACCATGGATAGAGAGAGACATGGGGAGGAGTCGCTGGCCACGTTACCTCCAGGCCTTCCG
GAAGGCTTTCGACTTTGGTTGGATGGATGTCGGATGGAATTTCGAACGTGTCAACCAGCCTTTGCTTCGTTACGGGGTGA
AAACATTTCGGACACCTGCAGTGATCGCGGAGCCATATGTTATGAAACCGAGACCATTTCATATCGTCACCCCATCCGAT
CGACACTCTAGAATCATCCCAGGCACTTTGGGGGAGGTCATGGTGCGGATCGATGTAAACGTCCGGAGTTTGTTCCGCTA
TTGAGGTACTGTCCGCTTTCTGGGCTGCCGCGGTGGTTGAATATAGCGAAACCCGATGGTTTGAGTGGCGAAGAACCGAT
GGAAGGGGAGCCGTTCCAGTCCTACGAAAACAATGTGAGACAGCCGGGGTTTTGGCTAATTGCCTGAGCCCAGAACTCGC
TCGCCATGCGAAACGGTTCATCCTGTTGACTGAAAGGTAAATCCTAGTGAAGGATGAGGAGGTCGCTGGAGGGATCAAAG
GCAGGGTGAAGTCGT
>Cluster-2641.20255
GGTAAGCAAGATCAACATCTCCTACGATGAACTTCGTTGGAACTTTTATCTGAACTTCTTCCCATGGAGCACTGAGCTCC
CAGTTCTTGTCTATGTTACGATAGTAGTTGATAGCACCGGTAAAGCCTGTCTTAGTAAACTTGCTTGCATAGTACTGTAC
ATCATCTTCAGAAAGCCAACTGGGTAAGATGATTTCATTACTAAGTCTTCCTGTGAATCCGCTGTGCTTTGGTATCATGA
AGGGCCCTGGATTTCGAGACGCAAAGAAACTCTTCAAAAGCTGAGCTGTATCAACTTGAGCAAATTGAGCTTCCACTTCT
CCAGGTTCCTGAAATCGACAAACGTAGAAATCGTCGCCGTACAGCGTCCTCAAGGTGTCGATCCGCCACAGAGCTTTTTT
TCTTGGAAAAAAAGCTACGCTGAGATTTACGAGCGCCTTGACCTTGTCCGGCCTAAAAGCGCAGAGATTCCACGCCACAA
TTGCACCCCAATCGTGGCCAACCACGAATACCGGCTCTTGGCCGAGAG
>Cluster-2641.20254
GTCACCTCCTGATAATGATTCTGCGGTGAGCTCTTGTTAACCGCTTCGACATCGCTAACTAGCAGGACACGTCTGTTCCT
TTTGTTCATGATGACGGACAGCACGTAGGTACATTGTCCTTCGGTGTAGATACATCTGATTTGCTGATCTGTTGGGCAGT
AGCACCAGACTAGATTACTGGCTGTTCCTTGCAACCCTGTTTTCATTGTTTTGACTGGATGCACTCCAGGAGCTGTTACT
GGGATCAGGTTTGCGTGCAGATGCGACCCTGGGCCAAACTTGAACCTGTCCGAACGCACTATCCCAAGGCATTGAAAAGG
TGATTGAAAGTCTGGAATGGTTATCTCGTGAATGAAGTTGCTGGGTCTAAACCTAACCCGCAAAGCATCCGAAACCGATG
CTCCGAAAACGAAGACATTATACTCTGAATCGAGATGAAGAGAAAGGTACCCCGTGTCTCCAAGGGCGTTGACGCGGATG
CGTCCTTCCAGGAGACCCGATCCTCCTGATGGTAAGCTTGGTATACCCCGAACAGAGGGGGGTGGCGCTGCAGCTGGAGC
CTCAGCGACCGTCCTAATCAGGCGTATGCTGTCAAAAATTGCTCTAAAGTATCTCATTTTTATTACCCTGCAGATGAATC
CGCTTGCACTACAACTGATGTGTTTGACCGATAACGTTCCACTAGAGCACGCTGCAATTTGTCCCAGTCCTCCTGAATTG
CTTGATCTAGGTTCAAATGCCAAACGAATGCCTCTCCGTTCAGCTGAGTGGCAGCGAAATCAGCTATCCATCCTTTGTCG
CGTGATCGGCCGACCGCTAGTGCTTTCCGCCGGATGAAGGTGATAAACTGGGTTACATCTGCGGTTCCGTCAAACCCTTG
ATCCTTCAAGTCCGATCCTTCGTCCGCCATTGAATGTCTAATGAGGATGAGCTGCGG
>Cluster-2641.20257
GTTAGTACAGCAACTGTGCCATCTGGAATTTCCTCCTCTCCCTTGACACTTTTGGCTACCAAAATTGTAGGCCGCTCATA
AGATTTATTCTGGACAGAAAGCAACTCATTCACAGTGACTATATAGCCAGAAGCTTCAACAGGACTAATGACTTGCCAAC
TTCCAAGGTGTGCCATCTTCCTAAGAATTGGATCGATCCGATTAAGTAACACCGATAAAGATGCGGCTGACCCAGCTCGA
ATTATTTCTTCAGTAAATATGTCAACAGCCCACTGATCAACTCCTAGCAATGATCCCAGGTATTCAGCTGAAGGCTGAAG
AATTTGATGGAAATATTCTGCCTTGCTTGATAAAGCAAGTCGAGTCCTATCAAGAAATGCCTTGGCATATAATGCCCATT
GATCATCGTTTCTTTTGGACAGCTCCAGCGCATGGTTCCATCCCTTTA
>Cluster-2641.20256
AGAGCTTGTGAGGATGAGCGGAAGAGGAAAGTTGGTGTGCGTCACTGGAGCCTCCGGCTTCATCGCTTCTTGGCTAGTCA
AGCTTCTTCTCCAACGCGGCTATACCGTCAAAGCTTCCGTGAGAGATCCCGCTGATCCGAGAAAAACGGAACATTTGCGA
TCACTTGAAGGAGCTAGTGAGAGGCTGCGTTTGTTTAAAGCTAATTTATTAGACGAGGGATCCTTTGATGCTGAAATTGC
TGGGTGTGATGGTGTCTTCCATACGGCATCTCCGTTTTATCATTCAGTAACTGACCCACAGGCTGAGCTTATAGATCCTG
CATTGAAGGGGACACTCAATGTGTTGAATTCTTGTGCCAAATCGTCCACCGTTAAAAGGGTCGTAATAACATCATCGATG
GCTGCTGTTGCATTCAATGAAAGACCGCGCAATCCCGATGTTATAGTTGATGAGACATGGTTCTCCAATCCAGATTTTTG
CAAGGAAAATAAGGCTTGGTATGTGCTGTCCAAGACATTGGCAGAGGAGGCGGCTTGGAAGTTTGCCAAGGAACATGCTA
TTGACATTGTTACAATAAATCCAGCGATGGTCATTGGCGCCCTTCTTCAGCCAACGCTTAACACAAGCAATGAAGCAATA
CTAAAATTAATAAATGGAAGTTCTACATTCCCGAATGTAACATTTGGATGGGTGGACGTGAAAGATGTTTCTGAAGCACA
CATTCTGGCATATGAAAATCCCTCAGCAAGTGGAAGGTACTGTTTAGTTGAAAGAGTTCTTCACTACTCTCAGCTCGTCA
AGCTCATAAAAGATCTGTATCCTTCCATTCAGGTTCCTGAAAAAGCTGCAGATGATAAGCCCTTTACGCCAACTTATCAG
GTTTCAAAGGAGAAGGTGAAGGGGTTGGGTCTTAACTACAGGCCTTTGGAGGAGAGCATCAAAGAAACCATTGAAAG
>Cluster-2641.20259
TCCCCCCTTCAACGGTCGTTCGTCTCTTCCTCTGGTCGACCCATCCGTTAGCGGTCTCTAGCGGTGTCGGGTGCTGTATA
GCTTGAGATTAAGTTGCGCTGGTCACGCATCAACACCTTTCCCGAAAAATCGCAATCTCAACCAACCGGGACGAGTGACG
CATTCTGCAACGAGCCTTTGCCACGACTGCATCCAACTTTTAACGACGAACGCTCGAGCAACGACGGGAACGAAACGAAC
GATCGGAACAGAAAAACGAACTCTCGGACACGGTTTTCCCACTTTCGAATTTGCGGCCCGACCTCTCTCCCATTGCCTTT
ATTGGACATTTCGCTTTGGACTGAAGGCCAATCTTTTCGACCACGCACGACAACGGTAAAAGTTAACGTCCATCAAGTAA
AACTAATGGGAGACCATCCTTCGCAGTACTCAACACCGGCGACGGGTCCCAACCATCCAGCACCGACGCCCCGACCCTCC
TCATCAAACGTTCTCCCAAACTCTTCCCCATCCAACCCCAACGAATCCCCCGAATCCAACAACACCAAAAACTCGAACCC
ATCGAATCCAGCCGCCAACCCCGCTGGGTCATCGCCGTCCCCGACGTCCCCAACGTCTCCAACGTCTCCAGTGGGCACCG
GACCAACGTCGCCAGTGGGCACCGGACCAACGTCCCCAGTGGGCACCGGACCGAGTGCCCGAGGCCATCACAGGATCGGG
TCCTCGTCCACAAACACCTCTAATTACCCTTCCTGGCTACCCCGTCGGCCTCCTCCGCCTGAACCGCCCGGAAGCACCGT
AGGTGGGATGACCACGCGGCCGTCGACCAGGGCCGGGTTCGACAGTCCCGACGACGATTTGGAGGAATTCGACTGGGAGC
TCGTTGTCGGGCCTGAAGCTGCCCGGGAAGAGGCGCTGAATTCGTCAGACGGCGAAGACGAAAACACCGCGCAACTACCG
AGATCGTCGAGAGAGCAGCGGAGGCATACGCATAGTGGGCTGCCGACGGCGTTCCCCAGTCAGCTTATCGCTCCCAAAGG
CGAACGCAAACCCACCCCACGCTCGGTGCGAATCGTTTCTGTACCAGGAGGAGGAGGTTCTCAGCAGCAAGGTCCCAGTC
GAACTCGGGATACATCCGAAACGACGAGGGTGCCCAGCGGGAGTGCGCCACCGCCTGCGATTGGGTCTGGTTCTCGAGCG
TTCTCTCGAGCTACTGGGAGCGCGTTGGTCTCTCCGACGTTGATCTCTTCCTTCCCTTCAAGAGGCGGGAGCGCGGGAGT
GAAGACCCGTTATTCTCGGGCGGGACGAACCAGCTCTCTGCCACCCATGGCGGTCCACTTGATGCAGAATCCGGGAGCCG
CTGTTCAACCTACCCCGATGGGCCCACTCCCGATTCAGCACTTGCGTCCACCGAGGTTCCGAACTCCCAAGTTCCATCCA
ACGTTGCTTCGGGATCCGAGTGCGTTAACGAGAGCGAGGTTCTATTTGTGGGGTCTATTTGTAGTATTCGGGCATATCGT
AATCCAGTCCTTTTTGGACTTTAATATCGTGTACATGATGATTCAGGTTGCCAAACACCCCACGCCTTCACCTTTAGGAA
CCGACTCCTCGCAACGGAATTGGACGCTGGCTACTGTGGCGTACATCGCTTGCTGGGTGATATGGTTGTTTGGAGTCGTG
CTGCTATATGAGAGTATATACTGTTTCTGGAGGAGGTGGCGCGTTAAACGGCCACTCGTCATCCCAATCTACCTATCCAC
CCCAGCATTCAACCTAGTATCATTAACCTCTTACACCAACTTCTGCTTCCTTCAGCACATCCGATGGAGTGCGTTGGGGG
AATATAATCCCGTGACGGAGGAGAGCGAGGTGGGCTCCTTGGCGAGGAAACCTACGGAGCGGAGGGCGGTCGAGGAGGAG
CAGCAGCAGCAGCAGAATCAGGCAGAGGCGGAGGATGGAGAGCGTCATCATCGGACTGAGCAGTCACCTGTGGAGCAGCA
TCGGCAAGAAGGAGGAGCGGATCCTGAAAGTGCTGAACCGCGGCCAGAGAACCCCAACTCCGAGTCGTCCATCTCCTACG
CGACGCCATCAAACGGAAACGGCGGGACGGATCAGCAACATCAATCCACTCCCGAGTCCGGCAAACGCAACTCGGGCGGA
ACGACCAACGGCAACGGCAAACATCAGCGACAAATCTCTCAAGCTCGTACGGTTTCTTCGGCCCCTTCGAAAGGACGTTT
TTCGGAGGGAGTGGAGAGCAGCGACGGGCTTGCCCTGAGCGAAGGACGACCGCCGATTTCGGAACTGGCTTCGGATCACG
AAGACGAGATCGTTTCTGCTGCGGATGTGAAGAGGCAACAACAGCGAGCCGCGGAGGACCCTCAGCAGCGGCCTACTAGT
GGGAGCAGCGCCATTCCGTTTCCACGGACCGTACGCCGCGGTGCGAACGGTTCTACGTTCTTTGAACATCGCATGTCGTA
TTCGTCCACGGCCTCGAGCTCGTCGGTCGGGTCGTCGAGGTACTCGGGCCGCAACGTCGCTCAGTTCATCGCCGAATCGT
GCTGGTTCTATTCCCAGAACATGCCTACGATCGTCACGCTCGTGCCTCGCTTGGCTTTGACGCTCGCTTTGTATTTGGCG
TTTGTGGGTCCGAGCACCGGTGCTACGTTGGGCTCGAATAACTCGTTGGGCAGGGATGGAACGTTTTTTGGTGGACATGG
AGAGTTGAGCGGGTATGCGAAGGTTATCGTTTGGTTGCAAATCGCTTGGGGGCTTTGGAGGTGTATTGTTTTGCTTGGAA
GCTGGATCGGGCTTTGGGTGCTTTCTGGACTTGGATGCGCCGGACTTTGCGGACCTCGTTATCGCTGGGAAGAGATGCCT
TCTAGCCTCGAACACGACGAAGACAGCCCTCTCCCTTACACGCGCCGAGATGAGGAGAAGCGGAGGGAGGCAATGGTCTC
AGGCTCTGGTGATGCGCAAGCTGAACCTCACGCGTACAATTCCCGTCGGCACTCGCGGATCGCTGAGAACCGTCTATCCT
CGATCACAATCGTCGACCCAAGGTACTCTGACCGGACTGGCCGTCGAGCCTTCTCCGACCCGGACGACCACACCCTCAAC
TGGTCTTGGATGGAGCGCTGCCGGGATCGCATCTGGGATACTTGGGAGTTCTGCCTCACCCGGTCGAACGGTACCGCGCG
CCATGGTGGAGATCAACAACAGGACGCTTATTGGCATGCGTGGAGGAGCGCTGGTGCTCCGCTTGGTGAGGGTACGGAAC
GGACTCGCGAGATGTCGGAGAAGCACGGGACGGGCGGCGCGACGCTAGCTGTAGCATCGGCAAATTCGAGGATGACTCCC
ATGTCGCCCGGCCTCAGTTCGACTTTGACCGCCGTTGGAACGCCAATACCGTTCAGCTCTCTGACCACCAGTACCATGTC
GGGTCTGCCGGCTTACCAACCGGGCGTCGGTGGATACGGCCAGATGGATACGATGTTGTCGACTTTGCAGGAGATGTCGA
GTAACCCGTCGTTGGCACCTTCTTCGCAGCCAGTTGGTGCCAGCCCGGCAACTGTACCTCAGCCTTTGCCGATCTTCTCT
ACACCTCAAGCACCTAGGCGTGGCCTTTTGACTCATGAACTGTTCTCTGGACCACTCCCTGAAACGACCTCGTCCCCACC
CAAACCGGATGATGGTGCTTGGCTTGGTAGCAGCGCTGTCCCATTAGGAGGTCCTCCATCAGGCAATCCGTCTCCCATCC
CTTATCCTTTCCCGGCGTATTCTTCTGCCCAGCAACAATCCCCCAAGACGACTTTGCCCTTCCCCTTGGCTCCTGTGGTG
GTTGCCAACGAGCAGAGTGTGATCCAGGTACCTCCAGCAAGCAGACAACATCCCGCAAACGTCTTCCCAACCCCCGCCCC
GACCATTCATTCGCTGCCGTTCCCCGCTGGCGCATCTTCCTCTGGCATGAGCCCCGGTCGTCAACCTCATGAAGAACTCG
TCGAGTACTATGACGATGCGGAGCACGGTGTCTTGGGTCACATGCGCTCCCAGATTGGTTCTCAAGGTACTGGAAGCATG
TCAAGCCTTGGTCAGCCAATTCAGTCCCGCTACCCCGTTGGTTATCGCAGACCTCGAGGACGACGCAGCTCGGCTTCGGC
CAGTGGCTCTGGTGTCCCCTCCAGCCACAGGGTGTCCGACGCCTCCGCCTCCGCTCTTGGATCTCAGCAACGAAGCCCCC
GAGACTCATTTATCTCCGGCTCTGGTTCTGGCTCTGGTTACGGTTCGCAAGCGATGGTCCGCAGTCAACGGAGCAGGATC
TCCGGTGTGTCCAATGGATATGTTGAAGGAGAGCTTTACTACGCCGAAGAAGAATCCCTTGGCTCGAGGATTAGCTCGCC
TGTCGGTCCTGGCATGGCTGGTGTGGGAGCTGGAGGTGGTCTTGGTCCACGAGGATCCCTGCTCAATCTAGGATCGCAGC
CACCGTCGCCCCTTGATCAATACGCCCTAGACCCTCCTCCAAGCCACCCTTCAGGTAGCCGCCGTCGGGCAGGAACGTTG
CCCTCTCCGTCCTCTTCTGGATTCGTCCCTCCTCCGGTTGTGCCACCTCCAGGTCCAGTTGGCAGCCTTCGCGGCCGCCT
TGCGAGCGCTCCAAGCCCACCTTCCCCATCAACTCGAGAGTACTTTGCGCCGATGCCCGGTCAAGATATCGACATGCCCA
CATTTGCCCAAGCCTACGGACCAGATGACGACGATGAATTCGACGGTTCTCAAGAAGCAGCAGAACGTGAAGACAGTGTT
GGTTTACTTTCTCAAGCACCGTCTCGACGCAGCTCCGCCTCCGGGCTCAACCTTCGCTCACGAGCAAGCCAGATTTCACT
CCACCGACGAGGCAATAACTCGCGTCCGGTCTCTGTCACCAGCCCAACCCACCTCTCGCCAGGAGCCGTCCGCTCACGCA
CCACGTCGCTGATCGGCCGTCAAGCAGGTGAATCTAGGGAAAGCTTGCACTCGGGGTCAAGGGGCTCGTTGGCCGTTCCT
GAAGCGCGATCTAGGACAGGGTCGGACGCCGGACCGAGCGATCGACGCACGTCGCAATATAGTGATGCCCGCAGCCGTAC
CCATTCTGGGACTGGTAGCCATCTCGAAGGTTCAGTAGAGAGCGCTGGCCCTGGACCAGGTCATGACATGACCTTTGGCG
TTCAGGTCGACTGGCAGACCCCTGAGGCGCTCCATGCGACTGAAGGTGATGGCGAAGGAAGTGCCTCTGGCCAGCCTGGC
CGACAAGACCTTGCTTCCGCCTCTCAAGCGTCTCCGCAAGTTCCGGGTCCTTCTACCCGGAGCCGTCCAATCGATATCAA
CGTTCCTGCTGGTAGCCGGCCCGACCTGAGCAGCGCCGACGCATCCTTCGTTACGGCACTCCCCTCAGTGGCAGCGTCGA
CGACCGACACCGTGGGTATCAGCGAGGCTTCAAGCGAGCGAACCTGGGAGCGCGGACGATCGAGGAGATACTTTATGGAG
GGCGGTGCAGGGGCGGTCGGCCCACGATGACACTGGTTGACCTCGTTTGCACCATTTTTGTACATTTTCGTTCCAGGTCA
TCCTCCTGTATCTCGAAGTTTTGGATTCGGCCTTTCTCCATTTGTCTTTTTTTTTCTTCAGCCCACTTTATCTCCAGTAC
ATTATTTCATTTGTGCTTCATTTCTCCTTTCAAGTTTACTGTGTTTAGATGTTTCATGCGGTTCCGTGCTCTAGTATACA
TGTTTCGCTACGATATCTCGAGCTCAGGTCCATTCGCCTATTCAAAATCCTCCACGTAGCCGGAATTTAGCTGCATACCA
TCGGCAAACTCCTGACTTATGGTTTGACAGGGGCGGTCGAGCGTCTTAAGATAACAGAGTTCTCGGGTGGCAACGCTAAA
CGCG
>Cluster-2641.20258
TGGCTGCCCTGGATTCGAGTTTTGTGGTTAATGTGACGATCTTGATGAAGTTTTTTTATGATTTTTTCCTCCTTGCACTC
TTCTTTACGGGGATTATACCGGTGTACCTGTATCACTTTGTCTGCTTAAAATAGACGCCCGACTCTTTTATTTCTAGCTT
TGGGTTCTCAGCTGGGTGACAACCCAGGAAGTTATTATAAAAAGACTATTATCGTGAACCGCCTGGTTGTCGGACCTGTA
AGTGAGAATATATGGGAG
>Cluster-2641.36607
TCAACAAGCTTCTCGTCGTCTTCGTCCTCGTTAGGCTTGATATGCTCCCCCGTTTTCGGCACGGTGGTGTCCGTTTCAAC
CAAGCCAAGCACTTTCTGTAGAATAATCCTCCAATGCCGCCATACGACGGCGCGGACATCGCTTTCCACTTCAGGCCATT
GGCCCGTGGTTATTGTTTCCGTATCGGCTTCAAGCATTTCTCGAACTTTAGGCAACGCATTAATTGCACTCTGCTCAGGG
ATGAGACAGGAGAGGCCCCATGCTGGACGAGAGCCCAATAGTATCACGAGCCGTTTCATGATACAAGCCGAGGACGGCCT
GGCCTTGCTTCAAGCGCCTAGTTTGTCGCTCTCTCTCGAGGCGTTCGTCACGCTTGCTCTGAAGTAGTGGCACCAACTTG
>Cluster-2641.36606
TTTCGGCGAAGATTTCGATGGGCAGATTCATTATGTCTCGAAGTTTGCCGCGGCCGACTCGAGTCGTAGATTGCCGGTTC
ATGCGTTCTTCTTTGCCCTTTCTCCGGCTAGATGACGGCGGCGGAGTAGGCAAGCCATTGGTTTTTGATCTATCAGCTCT
GTATGCCTTCTCTCTAGTGGTTTTCTTTGGTCCTTGATTGACACCCTCCTCTCGAGCTTTCTGAGAGTCACCTGATTGAG
CTTCAAGCGCCTTCCCTCTCGTTGTTCCTG
>Cluster-2641.36601
CAGCCCTACTCTTGGCCAACTTCTGAGTGGTTTTATACGTTGTTGTGTGGATACCTGCCTTCTTTGCTTTCTCGTGAACA
ACACCGATATCTTCAGGGTTGGCTTTCTTGAGAGGCACCACGCTTCCAAGCCGAATGTATTTGATTTTAACTTGAATAGT
ACCAATGTCCTTGGCTCGTGGGTCACCTGGATCGGCGACGCTATCATCATCTATAAAAATCGGAAATCACGACGGATAAA
ATCAGCCAGTGAAGTAACAGCTATGATCGACCGTTACCGGTGAGCTCAAGTTTGCTGAACGTAAACGGCCGAACCTCGTC
GGCGCTGATTTTGGCACCGTGACGTGTAGCCGGATAGAGCCGGCCTGGCCGCAGGATTGCACTGGCAATGTCTCGACCAT
CCACAAAAATATGGCCAGACGACGCGTGTTCCGAGTCTTCGCCTTCGTCGTTCCTAAAGGCGACACTAAAAGTTTTGCCT
TCTTCACTCGCTATCCATCCGGTCATTATCCGTTTATCTTCTATTGGTTGCAATATATCATCTGTATGAGAATCGTACTC
GGGCCTGTACACAGGCGCCGGAACGCCGTCCACCAAAATGAGGGCTGAAAAGCCACGATGCGATAATTGAGCAGAGGGCA
CTCTCTCTCCCGTGCTCTCGGTACTGTCTGCCATAATAACAAGGACGAGATAAGTTATTACGGGCCAAGAGCGTAGCAAA
GAGAACTGGTTTGAGGCTTTGACACGACGCGTTCCTCGG
>Cluster-2641.36600
CAGCCCTACTCTTGGCCAACTTCTGAGTGGTTTTATACGTTGTTGTGTGGATACCTGCCTTCTTTGCTTTCTCGTGAACA
ACACCGATATCTTCAGGGTTGGCTTTCTTGAGAGGCACCACGCTTCCAAGCCGAATGTATTTGATTTTAACTTGAATAGT
ACCAATGTCCTTGGCTCGTGGGTCACCTGGATCGGCGACGCTATCATCATCGGTGAGCTCAAGTTTGCTGAACGTAAACG
GCCGAACCTCGTCGGCGCTGATTTTGGCACCGTGACGTGTAGCCGGATAGAGCCGGCCTGGCCGCAGGATTGCACTGGCA
ATGTCTCGACCATCCACAAAAATATGGCCAGACGACGCGTGTTCCGAGTCTTCGCCTTCGTCGTTCCTAAAGGCGACACT
AAAAGTTTTGCCTTCTTCACTCGCTATCCATCCGGTCATTATCCGTTTATCTTCTATTGGTTGCAATATATCATCTGTAT
GAGAATCGTACTCGGGCCTGTACACAGGCGCCGGAACGCCATCCACCAAGATGAGGGCTGAAAAGCCACGATGCGATAAT
TGAGCAGAGGGCACTCTCTCTCCCGTGCTCTCGGTGCTGTCTGCCATAATAACAATGACGAGATAAGTTATCACGGGCCA
AGAGCGTAGCAAAGAGAACTGGTTTGAGGCTTTGACACGACGCGTTCCTCGG
>Cluster-2641.36603
GAAGCACGATACCGACTTTGGTCGCTAAGCTGTTTTTTATACTCTGCGATGCGCTGCTCAGTGTCTGGCCCTTTAAGTGG
AGCCTTGTAGGTCTCAACCACATTGTTGACCTCATCGATATAGTAGTGTTTTCCGCGGTCGCTGTAGACATAGCGAGCTT
GAAGGTCATAGATCCCACTACCATCAAGGTACCGGAGAAGACCAAGGAACCACGAGGGATAGCGAACACTCTGTAAAGCT
TCACTTATACCCGACTCGTTGACCATCTTAACGCTAAAACACCCTT
>Cluster-2641.36602
CAAACTCCGTCCACCTCACTCTTGCTTATCCAAGACCCTTCGGGATGTGGAGAATTGGTTTCTTTTGTTTTTCTCTCAGA
GTTCCGTCAACCTAATCGGGGCAGTTCAGTCGACAACTAAGTGATGCTCCATATAACCCAACTCATCATCGACTATACGC
CTTAGAGGAATCGAGGAAAACATGTCCTACCGGAGCGAGTCCAGGCCGCTCTTTCAGCTTGAAAGCGAGCCTGTTTACGC
GCGGTGACTTTTTTGGCCTGGCAATCCATTCCCAACAGATGCCATTTGAACATGGCAGTCCCAGTCGAAGCACGATACCG
ACTTTGG
>Cluster-8506.0
GGAATAAAATTCAGCAAAATCCAGGTTCAGCTGAGCTTCAATAATAGGGGAAGTAATTTCCAGCATCCATGTGGCAGGAT
TATAACCTTCAGTAATTCTGGAGACCCCTGGAATTGATTCAAAATATTCTATAAGCTTGGAAGAATGATGCCCAAGTTCT
CCAGCATATATTAATTGTCCTCCCAGTTTCATTAGAAGTAACTCATCAAAAG
>Cluster-2641.11761
CCACGCTGAAACCTTCTCCGAGCGCGGGCAGGGAAAAGCTTGACGAGCTCGTCGGTGCCCATGTCAAGGAGCTGGTCTAG
ATCGACCCCTCTGTAGGAGAATTTCCTAAACGTTCTCTTCTTCGGCTGGGCTCCGCCCACATCCACCGCGTCCGAGGTAT
CCGCCATGGCTACTGAACAACGTCAAGCTTCCGATCGAATGCGGCGAATCAGGG
>Cluster-5544.1
AAAAAGAGGAGGTGTATCAGAGAGGGAGGTTGCCAATTATATCAAACAAATTTTAGAAGGTCTGGAATACATGCATAGTC
GCTATATTGGTCATCTGGGACTTACTATTGGAGATGTTCTGGTAGCTCGTGTTAATAGCTATGATATAAAGATTGGAGAT
TTTGGATTAGCAGCTCGCTTATTGCCTGGCAAAGATTACTTCTTAGAATATGGCCATCCAGAATATGTGGCCCCAGAGAT
AGCCAATAAACAAG
>Cluster-5544.0
GGAAGGTTTAATATGAGTCCTGTCAAAATCTGGTTCAGGAGTGCTAGGAGGAGTGTAGCTTTCTCCAGGTGGATAAATCA
TCTTACTGGGATGATGGAAGCAAGATTCTAATGTACGACGTCGATAGTATCTCTTGCAAGATGCATTGTCATACCATTCT
CTCCATCTTCTCTGGTATTCTTTTAGCCTGTCCAAATTATTCAACTTCTTTCCAAAGTCTAAAGGTTTGTCGTCATAATA
TTTTAGCCACCTATGATTCAATGCAGTCTTGACATCCATACGGCCCTTAGGATCAAAGACCAGAAGTTTAGACATGAAAT
CTTTGGCATCATCTGAAACACCTATAAAAGCATCCTCTACAAAATTGATTTTTCCTTGTTGAACTCGAGTTAAAGTTTCA
CGATCATGTTCTCCCAAGAATGGTGAGATTCCACTCAGTAGCAAGTAAGTCATAACACCAACACTCCACATATCAGCAAG
GACTGTAGCTGCTTGTTTATTGG
>Cluster-1560.0
AAATTTAAAAAAAAAAAAAAAAACTTCACAGTGTGTTCGGCTATATCATGGTATGTCATTACTTTTTCCGTTGCCTGTCA
TTTATAATGGAATTGTTGCAAAAACAATGCCTGTCGCAGATTTCTTCTAACAAGTATCTAATTGTGTGATATTGTGATAA
AACCTTAAAAATAAACCTGTAGCATTTTTTTAAAACTGACATACATCGTTTATTGTGTGTAGATGGTAAAAGTCCAGAAT
TATACAACAAAAATAAAGCGTTAAATTAATTACAATATAAGACATGAGTGCAAAACATTTTGTATAGGTTATTTTAGTTA
TTAGTAAACCTTTATATGTAGAAGAACGGGCTTTCTATATTGTAAAAATATAGAACTCAATCAAAGACAAATGTGACTAT
GAATTTTTGTGAAGTAGCCATTGTGATGATTATATAAATAGATATGCGGATATATATATGTATATAAATGAATATATGTA
TCTGTATATATATA
>Cluster-7797.0
GGAACCGTATTTATGGAAGGTACATTTGGTGAGACGGGGGAAGACTTTGATCATCGGGTCGTATCTTACAGACCAATCCC
AACCGGTGAACTGAATTACTTTCGAACCATAAGTTGAAAATTCTCCGCCCAAGAAAGCATCCATAAGGAAAATTTGTCCA
ACGACATTGACGAAATTCATGATCTCAGCAAGGGCGTAGCTCATAAAGTAAACACTGTGGTTATTCATGTTGGCAACCAT
ATATTCAACGAGAAGCTTTCGGTTGGCTACTTTGGTATCCTCTGGCAAAATTGGAGAATTTAATCCCAAAATCAAATTCT
TAATTCTGCCACCTTCCATAGCTTTCCAGAAATATCGCGGTACATAGAAAAGAATGGCCTGGAGGAACAAAACAAAACAC
ACCCACTGGTAG
>Cluster-2641.11763
TCAAGATGACTTGCATATCGAGTTCGAGCATATCAAGTCAACGTACGTTACGATTGTGAAGGTCTAAGGACGATCCGTCC
ACGCGGATTCCATCCCAAAGATGTGACCGTCGGCAAAACCGACTTCTTCCTCGTCCAACGAAAGCGAGTCGATAACCAAG
TTCAAGGTTATGGACGGTGCACCGGTGAGAGCGATTCCAATTCGACTGTTCCTACTAGAAGGCAATTTCGAGTTAGCACC
AACATTCTGAGCCAATAAAAAAAAATCAGCGCAATCTACGATGTAGAACCTCGTTTGGTGTACGAAGAGAACTGGCGGTA
CTTTAAGCAGTGGGGGATTGCGGTCTCTAGTATACGAGTTAGACGAATGTGTGTTAATCTATTCTCATACTATCACATCT
TAGCTTGTGTGGAC
>Cluster-2641.11762
GGCGCTGTTGCTTCTTCTGGTGGAGTTGCGGCGGAGATGGGAGGTGCCAGTGGGTGACTTGCTTGCATTCCGGTGAACTT
CTGTAGAAAGGAGATGACAGCAGCGTCTCTGTTCGCAGCCATGGTACGTTCTTGGGCCATTAGCTCGTACTCACGATTGA
GCCTTGCCATTTCCTGCCGCTTCCAGGCTTCTTCTCGAATCATTCTGTCCTGTTCTCGCTTCTCAATGGTTTCTAAGAAC
CTCTGCTGCATCGCTTCCGTCCGTTCCATCACCTGTTTCATCAACCCATCAAAGAAAGCCATCATTTTTCGGCTTCCTCC
GGGCCAAGCC
>Cluster-6685.0
AATCGAGCAAGTCCACGGGTGTTCCGAAACCTTATGGCATTTCACACCTCGCGTCACGGAATAATATTTTATATTATATT
CTTGCTCGGCTATCGCCCATCCAGCCCTCTTTTGATGCACGGGTAATGATGTGTGTTAAACCGGAAACGGACACAACCAA
CGCGTGGATGGGGCCACCCTTTTAAAGCAACACGCATGCCACTAACAACCTACCGAATTCGCGTGGAGATAATTAGGGGA
AAGAGAGGGAAGACGAAGAAACGAACCTCTTAGAGACGAGGGGTAGAGAGGGGTAGGGGGTGGGTGCGTTAGGGAATGGA
GACCTCGGAAGCTGAGAGACAAAAAGAGAAGAAACGCGCAAGGAGTAAAAAAAAAAAGCAGGGTGGGATCGTGGTCGGAG
CGCGGTAACTACCATCAGCACCCACTTACACGCGAACGATTAAATTCGAATCCCGAACCGCCGACAGGCGGAAGAGCGAA
CGG
>Cluster-2641.11765
ATTCAAACCACCTATCCACTTCACTTTCACCACCTCACTAATCATACCAAACGTGGCCTCAAACCCTCCAGCGTCACATA
TATACTTCTCCATATCATTAGCGGCACTAAGCTGTCACCATCGACCCACCGACCTCCAAACGCCGACTCCTCTGCACCGC
AAAACTGGCCGCACATCATGCAATGGCACCGTCTCAATCAACAGAGAGGTACTTTCAATTAATCAGGTCAACGCAAGTCG
TCCGCAAAGGACGAATGGGACGTCGTGAACCCGTGGTCAGGAATGAAATTGCCGCCCTCGAGTGGGATTCAAGCGAAAGG
CATGGGGTGCGGCAGAACAGTGCTTCTCCGATCGGGGCGACCACAACACACAAATTCCTGTCTTCATTCCAAGAACTTGA
GTCTCGCGACACCTGGAGGAATGCGACAAACTTAGACCATCGTCAAGAACGCTGAGGAGCAGTCAGAGAGTTAGCAGGGT
ATTAATATTAAGCTAAGGTACTTGGTTTGGGTGACCATCGCAAATCGTTTCGCCGACGCGGTGAAAGTGAGGGATCTCCA
GATTCATTCGTACCGCATGCCACCGAACTGCAATAACTCCACCAAAAGGAGGTTGATTTCAAGATGACTTGCATATCGAG
TTACGACGGGAGCGGTACCTAATCGGTATAATGAAAGCGAGTCGATAAGCAAGTTCGAGGACATGGATGGTCCACCGGTG
AGAGGTGCGTCCTTCAAGTGAAACGATTCCGATTCGATTGTTCCCACTCCTAGGCAGTTTCGAGTTAGCGCCAACATTCT
GAGTCAATAAAGAAAGCAGCCCGCTCTACGACCTTGAACCTCGTTTG
>Cluster-2641.14949
CTGGATGCACTAGGGGGGATCTGTAAAGTGGAGAAAAGCTTCTTTAGAAGCAATAATTTTTGTTTGAAGTTTTCTTTTGT
GAATAAAAATGGATGTCATGAGAACAAAGGTGTTGGATAGTATTGAAATAACTTATAAAAATGCCAAGGGAAATATAATG
CCTTCTTCTGCTCTTCATTTCTCTGATTATGGCCATGTATGCGTATCTAATCCTTACAAGTGTGATAGTTTAAAATGCTC
CAGAGTACTTAAAGCTGGGGAGTCTTCTCCTACTGAAAAGCGTACTGTTAGAAACTATCGCAACTTTATGAGAAGTGGCT
TGCCTCATCGGCTTCTGTTTTACAAGAACAATGAATGGATTGATTTTGCTGCAGATATCATTGATCTGATGCATGATGAC
TTCCAAGTAAAGAAGGCTATTATAGAAGTTACTTATAAGGATCAACAATTTTTATTGGACTTTGTGCGTATGCTACATAT
AGATACAAAGACAGGTCTTAGCAAGCCACTTGCATGGATTGATGAGCATGGAAAATGTTTTTTTCCAGAAATATATTCTG
AATTTTCTGCACCCCATGGTTATCTCAGAGGAGAAAATGTTTGTGCACCTTGTGTACCAAATGGTATGCTTGAGCTTGAT
TCCCGTTGGGATACCTTTGCAAGTGCCTCAGAAAACTCAAATTCAGGATACCCTCTTCATAAGGATAAACAGACTATGTC
TGGAAAGCTAATTTTAGAAAATGATCCTATTGCTTTGATGGGTGAAGTAGTGGGTGAAAATGATCTATCTCTTCCTATTT
CATCCAAGGTAATTGAGCAGGAAATTGCACCTGCAGAAGCTAATTGTCAACTTGATTGTGTTTCTGTCCATAATTTTTTT
TTATCTGGAATGTTTCCATATGTTGATGCCAAGGGCATAGTCAGCATCTCAAGAGCGCCTATATTTAATCAATCGGGAGA
ATTTCTCTCTAGTAGCTTCCTGAAGCATATTGAGATTAAAAAAAAATTTCGTGGTTTTGCTAACGTGCGTTATGCATGGC
TGCCTGCCACTAAGTCTACTGCAGAAGGCATGATGTTGCATGGAGTTATGAAGGTTGAGAAGCCTGTGCGTGGTAGCACA
TATGGTCTTGGTGTTCATCTTGCACCAGTGAACTACCCAAATATCTGTGCTACCTTGACAGATGTCGATGAAAATGGTCT
ATCTTATATGATGCTATGTCGTGTCATTATGGGCAACATGGAGCTTATTAATTCTGGATCTAAACAGTTTCAGCCTACCA
ATGACAATTTTGACAGTGGAGTTGATGATCTTCAAGTTCCAAAGCATTATGTTGTATGGGACATGAATGTGCATACCCAT
ATCTGTCCTGATTATATTGTGGCTTTCAGGCTTCCCGCTAAAGCCAGAGAGTTATTATTTGGAAAAGAAAGTGCATCCAA
TGAAACTGGAGTCACATGTGTTGCTTCACCTATATCGAAGGAAGGAAATGATATTCCGCTTGGAATACCAGCTAACCAAT
CGCAGGGCAAGGAACAAGCCTGTGGTAGAGTCCCTAAGCCATCTTCCCCCTGGATGCCCTTTTCGATGCTGTTTGCTGCA
ATTTCAACCAAAGTTCCTGCTAAAGATATGGATCTTGTCAATACATACTATGAAGAATTCAAGAAAAGAAAAATAAATAG
ACTCGATCTTGTTAAGAGGTTGAGGCATATCATTGGGGACAAACTACTGATATCTACCATAACGAGGCTTCAACACAAGC
TTCCTCCAGTGATGAGGCAAGAGCAGCCATTGCCATGTAGCAGGAAGCTTCAGACAAATCCTTGAGCAAGGAAAAAGAGC
TGCACTTTCTGCAAAAAGGTAGGATAGATTATTTGTAAGTTCTAGGGTGGACCAATACTTG
>Cluster-2641.11764
GATTTCTTTCACCATATGGGTGACGTGACCTTCGGTTCACATTCGAACCACCTAAGTACCCGCTTCACTTTCACCACCTC
ACGAGTCATGCCAAGCGTGGCCTCAAACCCTCCAACGTCACGTATATTCTTCCCCATATCATTGGCGGCACTGGGCGCGT
CACCATCGACCTCCCTCCCTCCCTCCAAACGCCGACTCCTCTGCACCGCAAAACTGGCCGCACATCATGCAATGGCACCG
TCTCACTCAACAGAGCGGTAGTTTCAATTAATCAGGTCAACGCTAGTCGTCCGTAAAGGACGAATGGGCCAGTGAACTCG
CGGTCAGGAATGAAATTGCCGCCCTCGAGTGGGATTCAAGTTGAAGTCATAGGGTGTGGCAAAACGGTGGTTCTCCGACC
GGGGCGACCACGATATACAAACTCCTGTCTGCATCCCAAGAACGCGCGACACCTGGAGAAATTCTGACAAACTTGGACAT
TCGTCAAGA
>Cluster-2860.0
TGACCCTTTTTATAAAACTGGAAGGTCGGCATGCATTTGACTTCACAGTCTGCAGCAACATCCTGGCAGTCATCCACATC
CACTTCAAGGAACACCACATTGGAATACTTGTCACAGAGGGAATGGAAGAAGGGCTTGATCATTTTGCAAGGTCCACACC
ACGTAGCAGAGAAGTCCACCACGACAAGCTTGTCTCCCGCGGCGGCCAGGGCCTCCTGAAAAGCTTCCTTGCTCTCGATC
AGCTTCACCATTTTGGCTGTTGCGGGGAGGGAG
>Cluster-2641.11767
CGACGACCAAGCTCCTCCTGCGTGAGATATTCTATTCGCGGCGCTGTCCAGGCTGTGGAAGGGTCAAATCCCAAGCCTAC
ACGCTCGAGGTAAGGCAGTCGCAGGTACATTAGGGGCTACGTACTTGCCGAATCCGTATCCACTCTAGCTAGAATCCATC
CCATGCCAAGGAGTAATAATGCCACAAACGCCGTCCTCCCGTGCAATGCACAACCTCGATACTTGTTCTTACGATACATC
GATCGAAAAAGGGGGTAGTGGCCTTCATGCGTCATTGGGTTCAAGCTGTATGGTCGCCCAACAAGGCACGCACGACGACC
CTACTCGGCTCACGCGGCTCGATCCTCCGGTCTTTCACCCCACACTCAAGCTACCCGTCCACTTCTTTACCAGCTCACTA
GTCGTGTCATACGCGCCCTCAAGACTTCCACTGCCACGTATATTCTTTCCATATCGTCCCCAGCACCAAGCGGGTCACCA
TCGACCGACCGACCTCCAAACGCCGACTCCCCCGCACCGCAAAACTGGCCGCACATCGTACAATTGCACCTTCTCAATCG
ACCCAGAGGTAGTTCAAATTACACAGGTCAAAGCGAGTAGCTCACAAAGGGCGAATGGGGCATCTTGTTACCGTGGTCAG
GAATGAAATTGCCG
>Cluster-1547.0
AGATGAGTCTATTCTCAATTTAACCCATTGTATGAAGTCGATGTAAATAAGTATAAATGTAATGCTTCTGTGTATATCCG
TGGCTTTTAGAAGTTAGAAAGTTTCATTTATCTTCATGCATTTCTTTAGTTAGAAATTATTTTCTTCTACTTTGTTTGCT
GTCCAAAACATTAAGACATTTTCACATTCAAAAAACAATTTCATGGGGGGAAAGAGATGATAATTATTTTTGTTTGTGTT
TAATGAATCTACTCAATAAAATAAATACTGCATTTTTGAAACAAGAAATTTAAATCTAAATGAAGAGAGAAGAAATGTTT
TAAAGAATTTATCTCAGAATTGTGTGAATTAGATACAACGAAATTTTTCATGACAATCATGAATTTTTTT
>Cluster-3558.0
TGACCACCCATGCATCCCTCCTCAATTCCATTCATCTCCACCCTCCAAGTCCCGCTCTTTGAGATTTAGGACGCCCTCCC
CAAACCAGCGAGATGGAGTGGAGCGCGTACTCTAATTAGTCAGGTCATTTTAAGGTTATCGTCTTCGGCTCCACCGCAAC
CTGTACGTCCTTTGCGAGCGAGGAACCTCGCCCGCCGGCATGCATATGGCAAAGCCTTTCAATAAGGATGAGAAGACCGT
TGTGATTTTTGGAAGCAAATGGGCTGATACGAGCACGCTGAATACCATGGACGCTAAAGATTGCAACGTCGTGAGTCTAC
CGTGATAGATCACCGTTCGCTCGGTCCAGTTTACGATTTTTAGTTCGCCCTGATCTACCCTGACCCATTGTGCGCCTCTT
GGTCATTGCCAGCCCTCGAAGCTGCTTTCTCTTCGATTCCCCCCCCCTCAAGTGCGGTTGGAATCCCTAAATCGCGCCCG
ACCGTCCTCCCCACCTGTTCCGCCGCATGACACTCAGCAAAGCGAGTCCATCTGCGAAGTCGAAGCTCTCAAACCCCACC
GTTATATCGAGCAAGTCGCCATTGCGGACGTCTCAGACGCCAAGGGAGCTGTAGCCGACATGACCATTTCCTTCCAGTAC
CTCGGTACACCCATCAGCGCTTCCGCTAGCGTGCTTTTGGCAGTCCCGGCCTCAGGAAGAGCCATTCTTGGTTTGGTACT
CGTGCAGTCTGAAGGAACTTGTCGACGCTGAGACATTCCGCGAGCACGCCATTGACTACACCAAGTCGGCCACACCTCCA
TTTCATTCTAAGACGAGGAAAAGTTCGTCGGTTGATGCACGTGAGTAAGTCGGCCAATAGGGTGTCGGGTCTAATGTGGT
GCGTGGCCCTCGGTTGTCGTGCGACGAGTGTCGAATTCTCCGGCAGGTCCACGACTTTGCTAGAGACGACCGCTCCTGGT
ATGCCGGACTCGCAAACAAACTCAAAACCACCCCCGCCGAAACCTAATCACATGCCTTACTCATGTTCGCTCCGAGACGA
CCCACTGCACCGAGCTGACATCCGACGAACACAGTATCATGGTCCCCACGAAGACTATGGTCCAAGATGTGAAGACAAGG
CCACCGTGTTAAAAAGATATAAAGGGTCGGCTTGAAAGGCTTCCAATGGATTGCTGGTTAAAATTGATGGATGAGCAGGA
GAGGGTTGCCGGTCAATTATTATCCGGGGTCGTGGGTTTGAACGACGTTTACGATTGGGATTAGACTCCTACGTCTTCCG
CTCAAACAGCTCAAGTTGGTAATCAGCACCGCGGCTTCTTCTCGGTCAACTATCAGGACGGAAGAATAAGATAAGACGCC
TGCTAGACCACGTTGAGAGAGGAGTGGACTACGAGTCGGTTCTCATCTCCCGTCCCTGCGCTTCGCCACTGTCTACGTCT
CCACTTATTACGACGGCGCGCCGATTGATGGTACGGACTTTGGCTTGGATTCTCCGAATGCTTTCCGAGAATTGAGATTG
ACGTCTCGGTCGACGATGTGTCTTGTGGCATGGTTAGAAACTTTGATGGGTCGAAGAAGCAGGCGGCTGCGCTACCCCCG
CCGGCGACGACTGGGGAGGACATACTGCCTAACTCAACCCCGATAGCTTCACACAAGCTCCGTGTTCGTCCTCCTTCGGT
GATACTACCGGTGTCCCCAGTGCAGTCCAGGCAGGTGCTGGCGTTTGCGACAGCACGGTTTAAAACTGGCGTTGCGTTCT
TATCACTTCTCAGTGCTACTCCTGTCTTGTAGTTGTCTATCGGCTCTCAACTTTCGTCAAGGTGGAGGTGTACGATGTTG
CTGGCTTGCTTACAATTTGGTTCGCCGGACAGGTGGAACGGTTGATGAGAATATAGATCTTATCCTAAGCATGTATAAAT
GAGTCGCACCAAATCATCTGTCCGGTGGTTGGGGGTGGTAATCCAAGGAACATGCCTGGCCG
>Cluster-2641.11766
ATTGCCGCCCTCGAGTGGGATTCCCGTGAAAGTCATGGGGTGCCGCAGTATAGTGCTTCTCCGATCGGGGCGACCACAAC
ACACAAATTCCTGTCTTTCATCCCAAGAACTCGAGTCTCGCGACACCTCGGGAAATGTGACAAACTTGGACAATCGTCAA
GAACGCTGATCAGAGAGTTAGCAGGGTATGAATATTAAGCTAAGGTACTTGGTTTGGGTGACCATCGCAAATCGTTTCGC
CGACGCGGTGAAAGTGAGGGATCTCCAGATTCATTCGTACCGCATGCCACCGAACAGCAACGACTCCATCAAATGGAGGC
TGATTTCAAGATGACTTGCATATCGAGTTACGACGGGAGCGGTACCTAATCGGTATAATGAAAGCGAGTCGATAAGCAAG
TTCGAGGACATGGATGGTCCACCGGTGAGAGGTG
>Cluster-2641.28462
GCCTCAGACCCAACAGGTTCGCAGCCTTCTCCGCAGTGTTGAGATGGTGCAAGGGTGTCAGCAGTCTAGCGGCATTGCGG
ACCCTCCTTCCAATCGCAAAGGACCGTCATGCCGAGACAGTGGGGAGACGAGACTCAGGGATAGGTCCAGAAGATATAGA
GGCGTTTGGAAAATTCGAACGGGAGATTGAATCTATTCCAGGATTTAAGCCTTTAGGTACCTCACATGCAACAGCTTCGT
GTTCCGAGGATGAAGATGAAGAAGAGCCGACGAGACTGCAGAATGCAGGCACTGTGGCAGTTTCCGTTCTCAGTCTCCCG
TTTATGGTAGTCGGCCAGGTTCTCGGCGCTGCATTTGGTATTCTTGGAGGGGTATCTGGGGCCGTGCAGGA
>Cluster-2641.28463
GGGGACTCGAATTCTCCGTCTCACCATCCTTCGTTCCTCAAGCTACACTCCCAGCACCAACAATCATCGGGCGACGAAAG
CAACTAGCCTCATGACCTCAAGAGTACGCTCACCGATGCGGGTGGTGTCACCGCTCCAGCCTTCAACGTCTGCTCCTACA
CCCACACGACCCAAATTCGACGTGGACTTGCTTAAGAGCTACATGAAGAAGCTTATTTCTACCACCCTCGAGAAGGAGCG
ATGGGATTCGAAAGACAAGGACAAGCAGCGAGCGTGGTGCAAGGAGATCAGTGAACGGGTCAAAGGGAGGATGTTAGAGA
TACAACCCAAGGGATTCAAGTTTATAGTGACGACAATAATCAACGAGAACCTAGGTCAAGGTGGACGCGCGGATATGGCG
TCTCACTGGGAAGACTGCGACACAGTCGCCCAGGAGATGTGGGCCAACGATTCGTTAATATGTATTTGCTTAGCGTTTGC
AATTCAAACGACCTAAGCATATGCATGGTCACCTTGCGATTATTGCTTCATAACGTTCCCAAACCAAACAGCATAAATCC
CGATTTGAATAATTTCGACCGTTAAGCTTACGCATCGTGTAGCTGCGGCGAGGTAGAAAACCCCCAAGTCGATGCATAAT
GTACCTCCAGAAATGTCGAAAAGCTCCGCCCCAATCCGTATCCATTCCAACTTGTTTAAATGAGATCTGTCAGAGTTTG
>Cluster-2641.28460
GGGAGATGGACGGAGAAAGGAAGGTGGTGGTGGCTGCTCTTCAGTTTGCTTGCTCCGACTCCGTCTCCGGCAACGTTGAA
ACGGCTGAAAGGTTGGTCAGGGCTGCTCACAAGAAGGGTGCAAACATTGTTCTCATTCAGGAATTATTTGAAGGCTATTA
CTTTTGTCAGGCTCAGAGGGAGGATTTCTTTAAGCGTGCAAAGCCTTATAAAGATCATCCAACAATTTTAAGGATGCAGA
AACTTGCTCAGGAACTGGGTGTGGTCATACCTGTGAGCTTTTTTGAAGAAGCAAATAATGCACATTATAATTCAGTAGCC
ATTATTGATGCTGATGGAACAGAT
>Cluster-2641.28461
AGTGAAGGCAGCAATATTGAGGACGGAAGCTAATGTAAAGTACTAAGCGAGGGAATGAGAACAGACGAAATATAATTAAA
GGCAGATTAAAGGAAAAGAGCAACAACGGTATGCCGCCAGCAATGATACTAATAAAAAGTGACACAGCACGAAGAGGACC
AAGCGTAAGCACAAAGAGCGATTTGATAAGCCACGGATATTTTTGGACAGAAAGGGGAAAACGAACAAAGCCCATGCGCA
GGCCCAAGCACAAAGCGCGGGCGGATAAACATCGGATATTGTGTAACGGAGATACTGCTCTGAAGACCCAAGCCTGTTGA
CCGTGAGAGGCTTTGGGAATCTTCGTCTAGTCCCTTGGCGAAAGCGAACTTCTGGATGGCGACGACGAAAGCCTCGCATT
CATTCCCA
>Cluster-2641.28466
CATGCTCGGGTCCAGCGTTGATCAGATTCATGAGCCCAGCACGGCCGTAGAACTTCGCGAGAAAGACGGTGGCGTTCGCC
TGCGCCTCGGGGTTCTTGATCCACTGCAGGCAAGGCCGTATACTGCAATTCTCACTGCATCCTTTCCGCAGCACTCTGCA
TCCATTGCAGCTCATTCTCATGGCTTCTTCGATCGCAGAAGAGTGAGAGAGAGATAGAGAGAGAAAGAGAGAGAGATAGA
GAGAGAGAG
>Cluster-2641.28467
GGACGATGACCCACCATCATCTCCCCTACTCTCGACTACCCGGCAAAGCAGCGCTGGACTGCCATAGAAAAGCCGTACCA
CCGAAAACCATATAGACTACAGGTCTTGATCTACATTACTGTATACCCTTCTCTAATCAACCACCGACCCCATTGATATG
AACCGCTATACCCGGACTATCAACGGCTCAATACCCGCTCGAGGTCATCTATATGCCGATGAAGAACTAGTGGCGACGCA
AGAAGGAGTAGGGCTATACGATGGCAAAGAAAAATCGCCCCACCACCAAAACGGCGCAGCTCACATCACGACGCACCGGC
TTTTCTACATCGACCTCCTAAACCCTCAAGCATACTCCCTCGCTTTGAACCTCAGCAACGTCCGCCAAACGGAGTTTTAC
GCAGGGTTTCTTAAGAGTTCGTCCAAAGTCACCTTGGTCATGGGCCCACCAGGAGACTCAGGCGGAGATGACGATGACGA
ACCAGCACCAGAATCCACGTCCCCTTCAACCTCCGCAGCCACTACGACCCAGCCGCCGCCGACGTCGACAAGCGCAAGCG
GACAACAGTCAAGCACTCGCTTCTTTATTGAAGCGTGGATATGTCCTATATGCAGCTTTAGCAACCCTCCTAGTGCGAAC
GAAGGAAGACCGAAATGTCAACTATGCGGAGTCACGAGGGACCCCGCCGCTGTTCCCGCTGCGAGACCCGCTGTACCTCA
GCCAGTCTTACTCGCGCCGACCCCGATTCGACCTTTGTCCGCAATGGACGCGCAGCAGCAGGATAGTCCGACTTCACCTG
TGGACGCTCAAACGAGTGCGACGGTGAATGAGGATGGGTCGATCGCGTGCCCGGCTTGCACGTTCCTGAATCATCCGTCC
ATGCGTCTCTGCGAGATGTGCTCCACACCGCTTCGTGTCCCCCGTCAGCAGCAGTCCACAGCTACATCTCGCAGAGTTGG
AGCGGCAGCCGGACCTACGGGAGACTCTACACGAACATCTGGTGGTGGAGGTGACCCAAATACGAGCACGTCTGGAGCAG
TGTCTCGAGCGACTACACCCGCCCCAGGGTCGGAAGTGATCAAGATTAGCTTTCGGAAGGGTGGTGAGAAGGTGTGGTAC
GCGGCGTTGAAGAAGACGTTGTTGGGGAAGGCTTGGGAGGGGTCGCCGCTGGACAGGCAAACCCAATCTGCGACGGCAGG
TGGCTCTCCAAGCAAGAACGCAAATGTCTACTCTGGCATACACGGGATCATGCAAGCAGCTGAATCCACCGCCCGCGTCG
AAAATGAAGCTCTAAGCGTTTCATTACGCGACCTTGAAGCATTAATGGCAAAAGCCAAACAAATGGTCCAGATCGCTCAA
ACGCTCAACGAGAAACTCACCGCTCAGGAAGAGGCTCAACGAGCTTTATCTCCCGGGTCCTCCAGCGGTACTACGGCGAC
GACAGTTCCGGAGGAAGCGACGTTTATTCGGTCGTCGATGGCGAGGTTGGGCTTGCCGAGCACGGCTGTGACGCAGGATA
TGATGAAGGACGAGAATCAGTATATTGAAGGGTTGGCGAAGGAGCTGGCGGGGATTTTGACTGGGTCGGGCAAAGCAGGT
GTAGGCAGGGGTTTGATGGGAGACCATAACGGAATTCTGGGACTGGACGAGGTGTGGTGCGCATGGAATCGGGCCAGAGG
GATCTCTCTCCTACCGCCATCAACACTTATATCCGTCGCTCCTCTTCTCCAATTATTCACCTCACCACCAATTCAGCAAC
GCACTTTCAAGAAATCTGGTCTTTCTGTACTTCACATCCCCAAATACGCGCATGACGCCTTCTCGATTCGGTTCCTACAT
ATGATCTCGGAGACGGAAACGGGTGGAGGATTGGGTGCGCTTTCGTCTGTGGAAGTCGCTCGAGAAGAAGGAATGAGCGT
CGGGTTGGCGGAAGAAATGATCGGGGCGGTGGAGGATGACGGGGAGGTGTTGAGAGATGAGCCTGGAGGGTATGACCCTG
TACGGTGGTATCCCGCGTCACAGTTTCGGACGCTCCTCGTTGCAAATAATGGAATGTAGTAGCCAAGGCGTAGGTTGTTT
GGCTGGGCGTGACAATCTTGGATGTCTGCGGTGCTTAAACGTGACGTCACCATTCCTATATCGGCCCCCGCGGGCTCTTT
CCTTCGATCACCTTCGGG
>Cluster-2641.28464
AAAAAATATTCAGTTTGTTCCATTCTTCTTCCTACAAATTGCTTCAGAAAAGCTGATTTTGAGATAACAGAAGAAAAATT
ATAATCACCAGACTCAACTCAGTGGGCCAAAATCTTCACAAACTTCTCCAGCTGCAGATCATAAGAAAATCAGAATAAGA
TTTGTAAACAAAGCTATGAAATGTATAAGCAGCTGATTTATGTTCCACACCTGGAAGAGTAACAGCTAAGTTGGCCAAAT
TATCAGCAATGGCATTGAACTCCTGTAAGG
>Cluster-2641.28465
GGGGAACCTGACTCGCAGAGGGGCGGAACTTGATTCGGTCCCGCTTCGATGAGTCGGCGTTTGTCGAAGTCAGGGTCTGT
TCGAAATCTCGCGGCAATACTATAAATTGCCACCACGGTCCTCTCACCAACTGCTGCCTTCCGTCAAGTCCTGCCAACCA
CTCTACATACAAGCATTTATACCGAGGTTTTCGCAGCTATATAGCAAGTTTGCATCCTCAGGTACGATTCTTGCAGGTTT
GGCGCTCCCATGCCTACACTTGTTTTCGGCAGAGGGACCTCAGCGTTCAATATCTTGCGCTCCCAACGATTTCTAAGTAC
CGCTTACTCTCGACCGTTCAAGAAAATGGGAAAGAAGAAAATTCCGATTCCAGAGTCGGTGATGCTTTTGGAGAATGGCT
GCCCGCACCTGAGCAGCATCCCAGCTGGTCCTGACTCCATCGGCTCAGAGGGCGTTCCACCACACCCGGTCATAGACACC
CATACCCACCTCGTCGCAACATTCGGTGCCTACCGATCGAAATATCCAGAAGGGCAATTCCTCACCATTCATGACTTTGT
TCGTGGCTACTTCCGACCTGCCGCAAGAGTATCGAACTCTGGTTTCGTGACCGACGTCGTAGACGTCTATTGCGAAGCTC
CAGTAATGAAGCAATGGAGGGAGGTTGCTGATTCAGCTCTTACCGAGGAGCAAAGAGCAACCGACTGGGGTGGAGTGCAG
TACCACTTCGTGATAGGGGTGCACCCCCATCAAGCGAGGCACTACAACGACGACGTAGAGAAAGACATAATCGAGGCAGC
AAGCCACTCACGCTGCGTTGGCATGGGGGAAATGGGACTCGACTATCACTATGACAATTCTCCTCGTGAGATTCAAAGAG
AAGTCCTCAAAAGGCAACTGGCAGTAGCGGTTGGACTGAACAAACCATTGACGATACATACGCGAGAAGCCGATGACGAT
ATTCTCCAAATACTCAAGGAGAACGTCCCAAGAGACCATCGGATCCATATACACTGCTTCACTGATACACCTGACTTAGC
GAAAGCCCTGCTCGAGCATTTCCCGAACCTGTATATTGGCATAACCGGTGTCGTGACGTTCGCAACGAACCTCAACACTC
GCCAGGTCATATCCGACATGGTCTTATCCGCAGTTTCGTCAGGCGCCTCTCTGACTTCCGCGCCATCTCCATTACGCATC
CTCTTGGAAACTGATGCGCCATATATGGTTCCGGGAAATCTTTCCGTCCAGTCCTTGGGCCTCAAGACCGGTGCAAGATT
GCCTTTCTCCCATTCAGGAATGATCCCATGGACTGCACACTTTGTTGCCGAGGCGGCCACAGAAGCGGCAGGTGGAGCAG
CGTCGTGGTCAGCGGAGGATATTCTGAGAATCGGCGCGGAGAATGCGCGGAGGATGTATGGTCTTTGATGGTGCAATAGA
GCTTCTAGACTTTGTTCAAGGACATTCATTACTAGATAGCGAGATCGAGAATGTTTTTGGGGGGAGGAATCGCAGTTAAT
CGCTGTCACTGAAATGCAGCCTTTCTTCTTCCTCGTCCTGTGCAGCCTCCTCGCGGTTAAATTTGGAAACATCGACGGAC
TCGGCCCCTTCTTCGATAAGCGTGTCGTCTGCAGTTGCCAAATCCTTGTTGCGTTCGAAGAGCTGGCGACCAGTCAATCG
ACTCGCATACTTCTTAAACTCTTCTTTCTCCTTGTTACTCATTTCGCGCATCTTCTCTTCGTCTTGAGTCTTCTTCTTTG
CTTGCCGTTCTTTGTTGAACTTGAGTCGCCAGGCATTGAAGGATTCCTGGGTGACTTGAGTTCCCTGAACGCGCCGTCTT
TCTGCTTCTTCTTCATCAGCCTCTTTCTTGGCCTTCGCTGCTTGCTTTTGCTTTATCCGGTTTTCGACGACTTCGGCGAT
GCATTCGATTAGAGTAGTCACCACAGAAAAGGTTTGGGCCATCCCAACAGACTCTTCGGCCGATGCCTTGATTTTCGTCA
TCAAAGTCTCCTCTTCTTCGGCGCTCATTTCTCCCTCAGTTGCCTCTATTGAGAGGTTCGGTATAACATCTGGGTATTCG
GCTGGGTATTCGACTCTTAACAGAAGCCTGAGTTCCTCATCAGGCACCTGCTCCTCGGGTGCTACAGATATCTGAATTAT
ATCATCTTCTAGCTTTTCTAGTTCTTCAGGGTAGATGGATTCTAAGACTTCGAACTCTTCGGCTAGTGTCTCTTGGCGGC
TCATTGTCGAAGAGCGATAGGTTAAGGGTATCTGTGACCGTCTAGGGGTCTCGCG
>Cluster-2641.28468
TCTGTCTCGATTGCAGTCTCAGCTACCATCTCCCGTGACTGCTTGCGTCAAGTCCAGCGACCATGGACGTATTATTAGCA
GTGTCGACGTATATATCCAAGATGGTTTCATCACCGTCGGCCATCAAAGTCCTTCTGCTCGACTCTCATACGACTCCATT
CGTCTCTTTAGCCACCACCCAATCTGAGCTGCTTGCGCAGCAAGTCTACCTAACAGACCGGATCGACAACTCAAAGAGAG
ATCGCATGCCCCACCTGAAGTGCGTGTGCTTCTTGGGAACCAGTGAAGAAAGTCTAGCAGCAATAACCAGCGAGCTGGAG
GAGCCCAAGTACGGCGAATATTACTTGTACTTCAGCAACGTGCTAACTAAACGGGCCATTGAACGACTGGCAGAGGCGGA
CTCTTACGAAGTGGTCCATGAAGTCCAGGAATTCTTCGCCGACTACGCTCCCATTTTACCCTCTCTCTTCTCTCTCAATC
ATGTTCCATCCGTGGCTCTCCCGCTCTACGGCTCTTCATCTAGCACTTGGAACCAAGACGCCCTTACACGGTCTGCCCAA
GGCCTCATGGCAATCCTCCTGAGCTTGAAGAAGAAGCCGATCATTCGTTACGAAAAGATGAGCGCAATGGCCAGAAAACT
TGGAAGCGAAGTGCAGCACTTGATGAAGGCCAATGAGGCCTTGTTCGATTTTAGACCGACACAAGTGCCCCCACTGCTCC
TTATCATTGATAGACTGAACGATCCTGTGACGCCTCTCCTCTCTCAATGGACGTATCAAGCTATGGTTCACGAGCTTCTG
GGAATAATCAATGGTCGAGTCGACCTAAGCTTGGTGCCAGACATCCGACCGGAGCTCAAGGAAATCACTCTCCTCCCACA
ATCAGATCCATTCTTTGCTACCCATCTCAACGATAACTTTGGCGACCTAGGTGCCTCAGTGCAGAACCTCGTTAAGGACT
ACCAGTCGAAAACCCAATCCCAAGCGTCAATCGAGACTATTACGGATATGAAGCGATTTATTGAGGAGTATCCCGAGTTC
CGCAAACTGAGTGGCAATGTCAGCAAGCACGTGGCTCTTGTAGGGGAGCTGAGTAGGCTGGTCGGGCGGGATAAGCTTCT
GGACGTTAGCGAGGTCGAACAGAGCTTGGCAGGTAGCGGGGGTGGACATGCAAACGACTTGAAGGCGGTCCAAACCCTAA
TCGCCGCGAACGACGTCCCGACTCTGAACAAACTTCGGCTGGCTATTCTATACGCCTTGCGCTATCAAAAGAACTCGAGC
AACGCCATCTCTGCCGTGACGAACTCTTTACTCCAGCATGGCGTGTCGGAACAGGAAGCTAAGCTGGTAAACATAGTTCT
CAATGTGGCTGGTGCGGACCAACGACAAGACGATCTATTTTCCAACGAGAATATCTTCTCCAGGGGGAAGAGTGCTCTCA
AAGGCCTAAAGGGAGTTGAAAACGTGTATACCCAACATTCTCCACACCTCATGGATACTCTGGAGCTACTCCTCAAAGGG
CGTTTGCGAGAGGCGAGCTATCCCTTCTTAGATGCCACCGCGGCGTCCACCGGGCTAGGAGGAGCGGGGGCTGGTTCCCA
AGCACCCGGACAACGGCCACAAGATGTCATCATTTTCATGGTTGGTGGAACAACGTATGAAGAAGCTCGCGCGATCACCC
GCCTCAACCAAGAACTAGCCAGCCAAGCTGGAGGTTCCGCCACGAGGGTCCTATTAGGAGGAACCTGTGTTCATAATTCC
TCTAGTTTCTTACACCAGCTCTCCTCCGCGCCTTTCCCTCCGTCGTACGCCATGCCGCCACCAGAAACGGCAAGCAACGC
ATCGACCTCTGCAGAGCGGCCTGCTCTTGCCGTTCAACTCGGGAGCATTAATGTTAGCGTCGGGGGCGCTGCTGGTACAG
GAGTCTATCGGACTGCTTCTTCTGGAGAGGGGATCAGTGTGCAGGCGGATGGGCTTAAGGAGGGTGTTGAACGAGGTGTT
AAGGATTTGTGGGGCAAGATGCGGCAAGGTGTCGAGAGACTGGGATGAGGAATATATGACTTGGCCCGCATTTTCCTTTA
GTCCGACGATTTGGACTATCTCATGCGAATATATGTAATATAATTTCGAGCTAAGACTTTGCGAGATACCGAC
>Cluster-2641.22162
TCCAGCTTGAGGGTATTACAAAATTTCTGACATTTACGAAAAAAAAAGAGTATTATGACTCTACACAATAAGCCCTAAAG
TCGTAGCGTATAAATACAACTGAGAGAAATGTCCGTCATCCAAGGATTCTCCTCCATATCTTCTCCCCAGCGGCCTTCCG
CTCATCCGCAGCTCCGCCTTCTTTCGCGCCCAGCACAGACTTATTCTCAATTGCACGGCGCCCCAAGTACGGGATCACGT
CGGATAACCTTCCGTAGGGAACGTATTTGAGTACGACGGGCGAGGACGCTTCGATAGTGGAGGCCAGGTAATTAGTTAAC
GAATCGCACATGCCATATAATTGGCCGAACATCACTCTCTCCGCGACATGGTCGTCGATCCTCAATTTCGCCACTCGGCC
ATCCTCGGTTCTTGATTGCACAGTCGCGAGACCCCTTGACACCAATCCATCGATGATGCGCTCGCAGCTACCGCGGTTGT
GCGTGCCGAAGAGAACCCCCACTCGAGCATCTGGACGCCGAACTAAATCCAACAATAGTGAAGCTGCCGCATCGTACGCA
GCGTCGGTCTCGTATTTCTCATCCCAGACGGGCGGTTTAGGACCAGGTTGCTGTTGCGGGAAGCCCTCGGTCGGCTGCTT
TGCGAGGTAGCCTTTGATGGCAGTAACGTCGGGTTCGTATGGCGATGGACGGGTGCTTTCTTGAGTGTGATAAGCACCTC
TGACGAGCTTTACTCCGAAGACGAAGCCTTCCTTCTGGGCTAGCTCAAGGTTACGGAGGAGATGCATGGTATTTCGACGG
AGGTAGGCTTGGTACGTGCCGTAGATGAGGGGTTGAAATGAGCTTGGTGAAGATGCCGTTGTTACCGAGCTTCGAGAGCG
GAGGGATTGCTGTTTCACTGGCGATGGTCGGTTGAATTGCATCATAAGGGATAATTGAAATGCATCTATGGCCGGTTGAT
ACCAAGTATATTCCGAGTCGACGATAATCGTAACGTTCTTCTCCTGGGCCTTTGCGCATATTCGCTCCAGGTGGTCTTTA
AGCTCGCGAAGTGCGGTAATATCTTCGTCCGTTAGCAGAGATCCTTCGGGTCGGACTGCTGCTGGGGCCAGGATATCCAA
GTCGGTAGGGGAAGGTGTTCCAGGATAGTGAACGAGATTGTCTTTCGGTCTCGTAGCGATAAGATGTTCCGAAAAGTGAA
GTAGTGTCGTTGCGGATGGGACGAGGGCCGACAACTTCAACGCCACCCAAGTTTTTCGACCACGAGCAGAGCGAGAATCC
AAAGAATGCTTGTCGTCAAAGTCGGCAGCTATGTCGATTGAGTGGATCATCTCTTCGACGTTCTTGCGGTACTGAGGAGC
CTGAGTTTGGCTCCCTCTCGTCGCGCCCTCCTCGTCCACTTCGACCGAGTACGCGAAGATGGCGCCCTTGTTCTGCGCTC
GGAGCTCATTGAGTAACGGTACAACATCTTCGGCTGTCTCTCCTCCAACAAACTGGTCAAAGAAGGTGTACCGGATCATG
AATTCTGAAACCTGCTTCAACCCCGGTATTGAGCCCGTAAAGGAGAGCAATGCGGGCGAGTAATCGACCAACGGTGGTAT
CGAGCATAGTGAATAGACGACGTATGCTCGGAAGAGTGACAAGAGTGAAGGCTCTCCATTTGTGTGGCTGTCGACGTCAT
ACGCCTTGTCTGAAGCCACCAGAGTGATGCCGGCCGTTCCTAGAGAGAATCCCCCGAGTAGCAAGAGATTTCGACCTCTG
CCAAAAAATCCTCTTGGAGATGATGAGAGTGGTGGGCGGGAGTTTACGGCGTATTGCCTGAACGTCGGCGTTGTTTGACG
GGTGGTCCTGATAAGCTGAGAACGTATTGAAGAGTGCAGGGAATGCCTAAGGAAGAGGCCTGGTATCATTCGTGATAGTA
ACGGCGTAGGTGGGTGCTGGGGAGGTGGTTGAGGA
>Cluster-1211.0
CTCCACTCAGGCTGAGTTCGAAGTAATTCCTGCAATGCGCAATTGATATCTTCTCATCGAGCTCCTTTGCTCCTTCAAGG
TAAAAGCAGAGAAATAGAAGTCCCCGCCTGTTGACCTTCTGTCATTTCCTAACCGGGGTGTCTGCCTTCCTTGCTCGTCG
GGCGAGATATGGGAGAGAATCCTTTCATGTTGAAACTATGGGCACTTTTGATCGATGCCCTGAATTGAGACTCTTTGGCA
GCAGGTACCCCGCTTTCCTCCTTTCCCTGGCCCAGCCCAACGTTCCCTATCCAGTACGTGCTTTACTTCTCACCTCAGTC
TTCTTATTTCTCGTATCCGGCTTACAGCCATAGGGACCCTTCCGATATAGTGGGGCCGTGACAGCTTGACCAAATGAGGT
CTCAGCAAAGCTCGACGCCCCGGCGGTCAATACACTGCCGGAATTTTTCAAGATCCTCTCGATTTAACCACCGGATGCTT
TAGTGACGTGATAGCTCGGTTCCTCGGCCACAAGATGGGGTATCGTAGCGGGACAACGTACAGGTTAGCAACTACGTTGA
CCATATACATCGACACTCGGAATGAGTTGCAGTAATGTATAGGACTGACGGATGTGTAGAAATCCAACACGACCACGTGA
GGAGAAGCCAACAATGCCTACAGCGCATGGCCACCGCGTTCAGAGTTTCGATTTCAACCACGACCTCTTGAGTTCTCTAC
GACAGCAGTTCAACTTTTCCCCAGAAACAAACATACCGAAACTCATGCCTTGGACACTCAAATTAGGCTCCTGTTTGGGT
TCCTCTGGCGCCGCACCTGATCCTGGACGCTTAGACAACGTCGACCCGCTTTCAGCTTTGCACACTGGTCTCTCTATGGC
AAAGGATTCTGTGACTGGTTTAGGTGTACCAGGTTTAGAAGCCGCCTTCGGTGGTCTCTTATCCGTCATAACATCGATAA
AGAATGTGAAGGATAATAATGATGCTCTCGTGTCATTTATTGAAACCGTGAAGCACTTCAGTGATACGATTGTGTCGCCC
CTTGTGACTATCGCAACCGAGAGTAACCAGCCCATTACACGCGAGTTACACGAGCGTTTGCAGACTTTGGCAAGGAACCT
CAACATATTAATCAAGAACACGGAACGACTTCTAGCGCGGAGAAGTCTCGTCAAGTTTTTCATGAACCTGGACGATGCGG
GAACAATCGCTCAGTTTAACAAGGACCTAGATCGTTTACTTCAGGCGTTTATGCTCAAGGGGGCAATCCTAACTGAGGTC
GCTGTAGTGCAAGGGCATCAGAGACTCGAACGAGGACTTGAAGCAGTGACAAATGAAATGCGGCGCACAGAGGCCGTGAA
CGTCGACACGCAGGAGAAGCAGTTAAGCATGGCTCAATTGCAACTGCTTCGCGACCTTCCTCGGGCACAGGCCCGCTACG
ACTCTCAGTCGAGGAGCGCCGATCAGGGCTGCTTTGAAGGCACGCGGACGAACATCTTGCGAGACATCAATAACTGGATC
AATAGCAAAGACCCAAAGACACCTCCCATATTCTGGCTCTGCGGACTTGCTGGTATCGGCAAATCCACAATCGCCCATAC
CATTGCCGCCGAAGAAGACGAGAGACACCGCCTAGGCGCCAGTTTCTTCTTCTGCCGAGACCAAGCCGAGCGCCGAGATC
CCTCCCTCGTCTTTCCTTCCATCGCATACCAGCTCTCCCTCATTGACCCGGAGCTGAAAAAACTGTTGGCCGAAGCATTG
GAGAAGGACCCTGACGTTGGTATGGCGGTGATGCGGAAGCAGTTCCGGAAGCTGATCACCGAACCATTGATCGCTTGGAA
CAAATCCGAAAAGACTATCGTCGTCGTCATGGATGCACTAGATGAATGCTCTCCAGATTCCGGTGCTGAAGAGATCCTCG
TTCGATGGGCTTCAGAACTCCGAAAGATCCCAGTGCCTCTAAAACTCCTCATCACAAGCCGGCCAGAGCTTCATATTCGG
TCCACGTTCCAGTCTCAGAGCCTCCGGCTCACCTCGCAACCTTATATTCTTCACGATATTGAAAAGTCGGTTGTCCAAGA
TGACGTAGAACGGTTTCTTCGACATCGTCTCGTAGAAATCGCGGAGGATCACGGCATGCCAACACCGTGGCCAACCGAGC
GGGAATTGAAAGAGTTAGTCAGGAGAGCCGACATCCTCTTCATCTTTGCCGCAACGGCAGTCAAGTTTATTGCGAGCGGG
AGGCGAAGAGATCCGCAAGTAAGGTTAGACCTCTTGCTAAATGAGGAGACCGCGAACAGGGGTTCCACGTATCGAGAGGT
GGACGCCCTGTATACCCAGGTTCTATGGCAGGCGATACGTCAATACGAGGAGGAGGAGGAAGATGTGGAGAACACGCAGC
AGGTGCTCCGAGCCGTGCTCGAAGCCATGGTGATACTTCAAGACACCCTTTCCACGAAATCGTTGGCAGCGTTCCTCTCT
CTCGAACTAAAAACAGTCCAACAGGCTTTAATTCATCTGCACTCCGTCCTCGTCGTTCCCGAAAGCCCCGAGGAGCCAGT
TCGCGCGATTCATCCGTCATTTCCGGAATTCCTCGTACACCCCAGCCGATGCCCCGACCCCCGATTCCGCATCGACGCAG
AAGAGTCTCATACTCGACTCGCCGAGATATGCATTTCAGCTCTCGTTGGTCTCAAGCACGACCCCTGTGGAGTCGGCGAC
CCGTGGTTACACAACCGCCGGATCCCCAAGCTCGAGAGTCGGCTCCAAGTCGCTCTCCCCAAGCACATCCGTTACAGCTG
TCGCCACTTCGCCTCTCATCTCTTGCGGGCATCTTCCAAATCAAAAGCACTTCTACAATTAGTAGAGCAGTTTTGCGATA
AACACGTCCTAGTTTGGATTGAGACACTTTCCCTCCTCGATGAGCTTCCGAGTGCCATCAAGTCCTTGCGAATCGTTCGC
GACTGGTACAAAACTACAGCCAGCCCTAACCAAACATTTATCGAGTTGTTAAATGACGCCCAGCGGGTTGTGCTGCGGTC
TGCTGAAGAAATAGGGGAACGCAGCGGATACCTTTACGTCACCGCGCTCCCGTTTTCTCCACCCTGCGCTTTAAAAACGC
ACTATGCAGCGGCCCTGCCTCCGGACTATCTCCTTCGGGGGCAGCCATCGCGTTGGGATCCCTGTTACTTTACGCTCGAG
ACCTGCGCTGCGCTTGGTCCATTAGCGTATTCCTACCAAGGGGACCGCATGGTTGTCGGAGATAATCACAGCGGTGTTCG
GATCTTCAATAGTCTTACGGGCCGGGAAATGGATACTCTCTGGGGTCACCAGGCAAAAGTCCTCTCAGTGGCATTCTCTC
AAGACGGCCACCGAGTTGCTTCGGTGGATTCCGACTCGGCAGGGATCATTTGGGACACTACAACGGGAAGCGAGTTGACG
ACGCTCGAAGGACACGCTGCTTCGATCAAATTCGTCGTCTTCACGCCTGATGACAGCACGGTTGTCACTGCATCCGAAGA
TGGTACCTTGCGTACTTGGGATTCCAGTACAGGAAAGGCATTATCTTGTCGTTCCAGTCGTTCCCATGCCATCCGCGCTG
GAGCGCTATCAAATGACGGACACACGGTAGCAACACTCGCGGATACGGCCATCGGTATCTGGGACCTTCGCGATAACGAC
TCGGCGAAAATGATGAACACCCAATCGGAGAAGTACACCGCCGTCGCCTTTCTTCACGATAATGTCCGACTCGTCTCTGG
ATGCAGTTCTAGGATAGTCCAGCTTTGGGATTACCAGACCAGAACGCTGTTACAGTCATTCGGCGTCAATTGCGTGGTCA
AGAGCATCGCCATTTCGCGTTCGGGTGCCGTAATGGCGCTGCCCAGGGACAAGGGAGGGCTTCAAATATGGGATACCAAC
ACATGGTCAGCCGTTGGGATGCTTAAGGGAGCCTCAAATGCCATACAGTTCCTCTCGTTCTCCCCTGATGGCTCAACCCT
CGCATCAGCCATGGATGATGGTACCATTAGACTGTGGGATTCCTCGAATGTAGATTCAGACGCGCACACTCCCGCCCACG
CAGATACCAACCCTTCATACTCCTACCTCGCTGCAGCAGTCAACGGTTCTTGCGCCATCAGTCTCTCAGGAAACGGCAGA
TCACTCAAGCTCTGGGACTCGAGAACCCCCAGCCCTCCGAGAGCGGCGTCGTTCGAAGAGCGCGCTGTCTCCGTTGAGTG
TTCATC
>Cluster-2641.35839
GCAAACGACTCATCCACCATTGTCAACCACATTAAGCATTCATACTCCCGGATTTTTGTTGCTACATCAAGGACTAGGAC
TGCAAGTGAAATTAGGAATAGTGACTCCCCTTCTTGCCCTCACATGCCACCCCTTAGATCTAGATTATCATAGACGCTAC
TCATGTGGAGGCAGACAAAGCTTCATTAAACCGTCAAATAACACCTACCGCGAGAGAAAAACTCGGCAGACTTGGGCATA
TACGAATCAATCCCGCCAGACTAATAATACCTGAAAATACCCGAGCCAGCCGTGGTGGATATGCCAGTGTGGTTGTAGCA
ACTCTCCTTCCCTCGTCGAAAAATAGCCAGCTGGTTTACGGTCCGGGAAGCAGCTACGACAAGCCGGAGTTCCTTGATCA
GCAGCACGTTGCTGTGAAAAAGCTGAGCGTACTCGAAAAGACGGACCCCGATGGACTCCTTAGAGCTTTCGTCAGGGAGA
TCGGAATCGTGGCGAGCATTCATCACCCAAATGTTGTTCGGCTCGTTGGATTCGTCGAAGACATCCAAAACGGAATCGCT
TGGATGATTTTTCCTTGGGAAGCAAACGGCAACATTCGAGAGTTCCTCAGCTCGCGACAGCTAAGAGCTCCGGAGCGTAT
TTCCCTGATCAACGATGTAGTTGCTGGCGTCGAATACCTTCATTCTCGTGAGCCGCCGATTTGGCATGGAGACCTCAAAT
CGCTTAACATACTCGTTAACATTGAGAACCATGCTGTGGTCACTGATTTTGGGTCCGCCCGTGTCTTACGGGACGGAAAT
GTCAAGCAGCCAGACCCGGAGCAAATATCCCTCTTCAAGCCTACCTCCATTCCTGAAAACGATGGTGATCTTACAGTTCC
TGAAAGATCGGAGCTTGTGACAGTCCTGCAGTCTCTCACCGGGCCTGCATGGAGCACCCGATGGGCTAGCCCCGAGAGAT
TGAACGGCCAAAGCCCTGACCTACCGAGCGATATCTGGGCTCTTGGATGGGTCTGTTGGGAGATTATGACGGGTTACTTG
CCATTCCACGGGATCTCGAATGATGCGAACATCATTCTTCGGGTTGTTACTGGAAAACTCCCGCCTATTAGCG
>Cluster-2641.35838
GTTTGTGTTTCGCACTTACCCAAGCTACACGCAAACGACTCATCCAACCACATTAAGCATTCATACTCGGGCCTACCGGA
TTTCGTTGCTACTAGGAATATTATCATGGACGCTACTCATGTGGAGGCAGACAAAGCTTCCTTAAACCGTCAAATAACAG
CTACCGCGAGAGAAAAACTCGGCAGACTTGGGCATATACGAATCAATCCCGCCAGACTAATAATACCTGAAAATACCCGA
GCCAGCCGTGGTGGATATGCCAGTGTGGTTGTAGCAACTCTCCTTCCCTCGTCGAAAAATAGCCAGCTGGTTTACGGTCC
GGGAAGCAGCTACGACAAGCCGGAGTTCCTTGATCAGCAGCACGTTGCTGTGAAAAAGCTGAGCGTACTCGAAAAGACGG
ACCCCGATGGACTCCTTAGAGCTTTCGTCAGGGAGATCGGAATCGTGGCGAGCATTCATCACCCAAATGTTGTTCGGCTC
GTTGGATTCGTCGAAGACATCCAAAACGGAATCGCTTGGATGATTTTTCCTTGGGAAGCAAACGGCAACATTCGAGAGTT
CCTCAGCTCGCGACAGCTAAGAGCTCCGGAGCGTATTTCCCTGATCAACGATGTAGTTGCTGGCGTCGAATACCTTCATT
CTCGTGAGCCGCCGATTTGGCATGGAGACCTCAAATCGCTTAACATACTCGTTAACATTGAGAACCATGCTGTGGTCACT
GATTTTGGGTCCGCCCGTGTCTTACGGGACGGAAATGTCAAGCAGCCAGACCCGGAGCAAATATCCCTCTTCAAGCCTAC
CTCCATTCCTGAAAACGATGGTGATCTTACAGTTCCTGAAAGATCGGAGCTTGTGACAGTCCTGCAGTCTCTCACCGGGC
CTGCATGGAGCACCCGATGGGCTAGCCCCGAGAGATTGAACGGCCAAAGCCCTGACCTACCGAGCGATATCTGGGCTCTT
GGATGGGTCTGTTGGGAGATTATGACGGGTTACTTGCCATTCCACGGGATCTCGAATGATGCGAACATCATTCTTCGGGT
TGTTACTGGAAAACTCCCGCCTATTAGCG
>Cluster-2641.35833
CCGTGCTCAAGTAGTAGCGTGGACAACATCGTCCTCACAAACAAACAAAAGGCTTTGTCGTAATCAACCACCAGACTCTG
CCCTATTCACGGCACTCCAGATGGCCGCAGAAGTCTTCTCTGACCTCCCTGACGACGTCCTGCTTCAAGTATTCGTGAAT
CTGGACTTCTCGGAAATTATTGCTCTGAGACAAACATGTCGGCGGTGTTATCGGGTTTCAAAAGCTTTTGCGGTTTGGCT
GGATGCGTTCTACTGGATCGCCAACGACGCAGACAACTGGAAGCTTTCATGGATAGACTCTCTACCCTCCCGTTCGGCAG
AAGAGATGGAAAGGCTCGTGACTCGAATGGTACGCTTCGAGCGAACCTGGGACTCACCAAGGGCGCCGGCTCGCATCGAA
TCTTTGCCTACACCTCCGGGTTACACCGACGTTTTTCTCCCTGGTGGTCGCTGGCTATTTTGCTCTGCCGTCGACCGAAC
AGGACGTCTCTTTTACTACGACCTCGATGCGCCGGAAATCAAAGCTCAAACATTATTTCAGCGGCAGCGGCCTGTGCAAG
ACGTGTGGGCTATGACCTTTCCTACGGATCTGAAGATGGGATGTACAGAATTTAATTTAGCTATTGAGTCTGGCCCAGCA
GATATGACAATCTGGAAAGTTTCAGTAAACCCAAACGGTGGTCTCTCGGCGGAGGCCCTTAGCTCGTTCTTGGTATTCCG
TCGGGGACCGATTCGAGGATCACTCTCTATGGTGAAGGATTCTCTGCTCAGACTCTCATACGACCAGGAACACAGGCCTG
TATTCACTTACCACCGGTGGGGTGAAAGTGACGGAGATTTGGTCGAACATTTTATTCTCCTTCCCCAAGCAGCGGGCTTG
AAGCATGGTGCGGGTGTTTTATTGCTCCCCGATGGTCGTATTTTCGCTATCTACCCGGACCATATCGAACTCTACGCCCC
CGCCGAACGCGCTTGGCGAGATTCACTTATTGTCCCGGAAGACACCCCCACGACGGCGCCCCAATGGACTTTCCGGTACA
ATCCATCTCTCCGACGCTTACAAGATAAGGTCTCCCGACTCGTATACAACGGCAACCGGGGCTCGGCTATGTTCTCAATC
AACCACACCGAGTCGATCATCAATGTTCAGATTTCCCTCCATGAAGGTTCCATCCCGGACGTTTGGGTTGCCCCTCTAAG
ACAATTGGAACCAGAAGATTGTATAGGCGTTGGAATGGGTCGCGCAATTCGAAACACGTACCA
>Cluster-2641.35832
CCGTGCTCAAGTAGTAGCGTGGACAACATCGTCCTCACAAACAAACAAAAGGCTTTGTCGTAATCAACCACCAGACTCTG
CCCTATTCACGGCACTCCAGATGGCCGCAGAAGTCTTCTCTGACCTCCCTGACGACGTCCTGCTTCAAGTATTCTTGAAT
CTGGACTTCTCGGATATTATTGCTCTGAGACAAACATGTCGGCGGTGTTATCGGGTTTCAAAAGCTTTTGCGGTTTGGCT
GGATGCGTTCTACTGGATCGCCAACGACGCAGACAACTGGAAGCTTTCATGGATAGACTCTCTACCCTCCCGTTCGGCAG
AAGAGATGGAAAGGCTCGTGACTCGAATGGTACGCTTCGAGCGAACCTGGGACTCACCAAGGGCGCCGGCTCGCATCGAA
TCTTTGCCTACACCTCCGGGTTACGCCGACTCGGAGGTTTTTCTCCCTGGTGGTCGCTGGCTATTTTGCCCTGCCATCGA
CCGAACAGGACGTCTCTTTTACTACGACCTCGATGCGCCGGAAATCAAAGCTCAAACATTATTTCAGCGGCAGCGGCCTG
TGCAAGACGTGTGGGCTATGACCTTTCCTACGGATCTGAAGATGGGATGTACAGAATTTAATTTAGCTATTGAGTTTGGC
CCAGCAGATCGAGTACCTACTGCTCATGATGCTCCTCGAGATATGACAATCTGGAAAGTTTCAGTAAACCCAAGCGGTGG
TCTCTCGGCGGAGGCCCTTAGCTCGTTCTTGGTATTCCGTCGGGGACCGATTCGAGGATCACTCTCTATGGTGAAGGATT
CTCTGCTCAGACTCTCATACGACCAGGAACACAGGCCTGTATTCACTTACCACCGGTGGGGTGAAAGTGACGGAGATTTG
GTCGAACATTTTATTCTCCTTCCCCAAGCAGCGGGCTTGAAGCATGGTGCGGGTGTTTTATTGCTCCCCGATGGTCGTAT
TTTCGCTATCTTCCCGGACCGTATCGAACTCTACGCCCCTGCCGAACGCGCTTGGCGAGATTCGCTTATTGTCCCGGAAG
ACACCCCCACGACGGCGCCCCAATGGACTTTCCGGTACAATCCATCTCTCCGACACTTGCCGGAAAAGGTCTCTAGACTC
GTATACGACGGCAACCGGGGCTCAGCTATGTTCTCAATCCACAACGCCGAGTCGATCATCAACGTTCAGATTTCCCTCCA
TGCAGGTTCCATCCCGGACGTTTGGGTTGCCCCTCTAAGACAAATGGGCCCGGAAGATTATATAGGCGTTGGAATGGGCC
GCGCAATTCGAAACACATTACGAAAGAAGGAAGCGGCCTTCATAACGGTCTGTCAAAGGGGCACCCTATCCTCTCTTCGC
TCATTTGCAGGTGTCACAGCCGAGCCCCTGAACCCAGGAGACCCGTGTTTAATTACCGAAAGCAGGTTCTTTAGCCCTTT
TTCCTCGGGTCCAGTTACCTGGAAGCTAGACGAGTGGTCGGGACGCATTCAGTGTATTCTCAACGTCGAACCTGCAACCG
CTGACGGACGACAGCATTGCAGTATATTATATCTAGTACATTGATGTTTCAACGTTCTCTTGGTGATTGACTGGGGTCTG
TCCAGAGATCATGTTATGATCTGCCCGAGTTTACAATGTCAGGGCCATATGATTTCAAATAAATTCTCCATGACTGTTAG
GAGATATCTTCGACCCATTGTAACAGCATTTTCCAAAACAATTATT
>Cluster-2641.35831
CCGTGCTCAAGTAGTAGCGTGGACAACATCGTCCTCACAAACAAACAAAAGGCTTTGTCGTAATCAACCACCAGACTCTG
CCCTATTCACGGCACTCCAGATGGCCGCAGAAGTCTTCTCTGACCTCCCTGACGACGTCCTGCTTCAAGTATTCGTGAAT
CTGGACTTCTCGGAAATTATTGCTCTGAGACAAACATGTCGGCGGTGTTATCGGGTTTCAAAAGCTTTTGCGGTTTGGCT
GGATGCGTTCTACTGGATCGCCAACGACGCAGACAACTGGAAGCTTTCATGGATAGACTCTCTACCCTCCCGTTCGGCAG
AAGAGATGGAAAGGCTCGTGACTCGAATGGACGTCTCTTTTATTACGACCTCGATGCACCGGAAATCAAAGCTCAAATAT
TATTCGAGCGGCAGCGGCCCGTGCAAGACGTGTGGGCTATGACCTTTCCGACGGATCTCAAGATGGCATGTACAGAATTT
AATTTAGCTATTGAGTTTGGCCCAGCAGATCGAGCACTCATTGCTCATGATGGTCCTCGAGATATGACAATCTGGAAAGT
TTCAGTAAACCCAAGCGGTGGTCTTTCGGCGGAGACCCTTCGCTCGTTCCCGGTATTCCGTCAAAGACCGACTCACGGAC
AG
>Cluster-2641.35830
TGGATTCTGGGTCGGGATCTGAAGAGATACCATTGTCGGAACCTTCAAAAGATGCTGTGTACAATAGGGAAGGCCTCCTT
GAAAAGCTTGAAGATATAGCCTGGCCGAAGGATCTCGAATGGATCAATAAACTGACCATCGTTTACGATCAAGCAGAAGA
GATCGATGTGAATGACGATCTGACTCGCGAGCTCGCATTCTATAACCAGGCCGTCAATGGCGCCAGAAACGCCTTCGAGA
AATTGCAGTCTAAGGGCATCCCGTTCCTCA
>Cluster-2641.35837
TTCGCCTCCGTCGATGGCGTCGGAGACGATGGAGGGCTTGACGGCGGAAATGGGGAAAGCCTCTTGGCCAGTCCGCAGTA
GAAGAGTCATTTGATGGCATTGAGGATGATAGTGGTAAGGGAGTCGAAGGAGTCGGAAGCGAATATAGCGACGGGGGAGC
TTGCAAGTAACCTGTGTGGCAGCAAGACAAGAACGGAATTCACCTGAGGTGAGGTTGGCGATCCGTGCGGTGACCAGACA
TTGGACTAGCTGGTGAGCCAAAGAAAGAGGTATTGAGGTGAGATAGTCTAGGGAAGACGTTCCATCTACTGAGCTCGAGC
TATCGAGCTAAGAGAGTGGTAGTCGGCGACAGTAAGGGGACGAGTGAGATTATGTCGAACGATGGAGAGATGAGCTAGGT
TCCAG
>Cluster-1953.0
GTAAATAAATATGTTTTTCAGAGGGATCCAAAATGGCCCGAGGTTCCGGCTCAGATTCCTTCGAGCTCCTGCATCACACG
GAAATATACACTGACCCAATAAAAGGTCCTTTTTCCCCTTATTTAGTCCTCCCTACATTTCTTCCACCCCCTTAAACCCA
GCCAAGCTGCCCCTCCCTTGTCCCCAAAAAAAAGGCAGCGGTGTATTCCCCGCGTCATCCTCAGGCATACCAAAGCACTT
TCTCCTCTTCCAGGTATGGGGGATTAATGCAACTATCTTTAGATACCAACCCCCAGGGCCA
>Cluster-2641.35835
CCCCTCCTCTCGTCCCCTCCCCTTCCCGGCAACAGCGTCGACAGTTCACTCGAAGTCGCTTATGATTCAACCGTAATACC
GGCTCCACCTTTCTCGTTCATTCTTCGAAGAAATGCCTACGGCGTGTACACGTGCTAGAGCAAGCAACGCACAGCAAAGT
ATAAAACGCACGCATAGCTTTGAGGCTTTCTGCGTTTCCAAGAAATTCCATTTCACACCACACTCGTCTTCTACGGAATA
TTCTACGCCACGGTTCCAAGGGAACCAACCACCCAACCTTTCCCACCAGACGACTGTATAATACAAACGATCATATGGCC
TCGTCACTACAGAGACTTCTATATGCCCCTACTAGAAGAAAGTAACCATTCCTAGGGCTCGAAACAACATCTCTCTTGGA
CGGATTGCACGGCGTCCATATGGTCCACCTTCTATCGGTCCCTCGGTCCGCCTCCCTCGCGAGGCGCGAGGTACCGACCC
CGAGCTACAGCGACCGATCACACCTTCCGTCCGAATTCGAAAAGGCGCATCAGGAAGTAGGACTCTACCCAAAGGATAAA
GTTCTTCTGTTGTCGATTCCAATACTCATGGTTTATACCATCCTCTCTCTGAGAATTATCTTTCACAGACGTTCCACGTA
GCACCCGTAATGTACCGCCCCTCGTCCTTCAAGGATTATTCCTCGTCTCGTAGTTGATATTCCAACAACGCTTCAACTCA
TCCAGTTCAATATATAAAAGTGGTTTTAGCAAATACCCCTCAGTGTTCCCCACCACATCCAACTTCTTCATCTACTTCTG
TCTTCCTTCCCTTTAACCGCTGGTCGGTACAATACACACGAAACCACTTGAAATTCGACTGCATTGTTTTAAAATCTTCC
TTCACCCCTCTATCTCCGCTCATCAACTCTCGCGGGCGCTTCTCCTCGACAGAACTTAAAATGGGTTTTACTGCTTTAGT
TATTACGGCTCTCACTTTTGGTTGTCTTCGCTGCAAAAAGCATCTCGACGACGCTGAAACCATCTTGGCACAACGCAACG
ATCCATGGCGCCCTGAAAGGGAAGGGCAATCAGGCGGACAGTCGGGCGCTTCTCAGGACGGAGCTGAAGCAAGAGGACAC
GGAACCATTTCCTGCGACTCTGGCAGAGTCTATTAGACTCTCGCCAACCACACCGAGGACGATGACGCAATCCTGTGGAC
CAGGTCGTTTTGCGCGTCTAATCCTCGCCGCCATTATCCCTCTTTCCATTTTCTCCGTCGACTCTCTTCTCATTCAGGTC
GTTCTCCTCCACCCTCGAGTTCCCACCTATCATCCAATAACCCCCCTCGTCGATAGTCTATTGACTTCGACGACCTTCGG
TTACCCCGGCATTCTCGGTCTTCATTACCTCTTCCGGCCCCTTTCGGCCTTTCCACTTAAATTATCATCCGGCATCGAAA
TTTCTTCTTCAAAAGCTCGCTGAAAAGGCCGAGTCTTCACAATTGGCGCGCTTTCGATAACGCGTTCACTGCACAATCTA
TTATTTCTCGGCACGTAAGCACATTATGCATATGATTTCTCTCCGACTGGTTCGCTACTATGTCGAATGATCTCTTTGGA
CCTTTATGCATGCACCTGTCTGTATCTTCTATCCCTTTTCATTCTTTTCATGGACTCCTTTACGCTCAGATTTTGTATCC
GTATCACCTTCATCATGGACTTTATTCCGGCAGCTGGCAATGGCGGCTGGACCCCCGTTGCCCGGATGTCGCTTCTCATT
CTCCCATCCCCCTTCGCTGTATTATCATATAACCATGTCATGGACTACGCACATCCACATGACCAAATGTATATTTAGTA
GTTTAAGTTGTTAATGTTGATAGGAACTATATACAC
>Cluster-2641.35834
CCGTGCTCAAGTAGTAGCGTGGACAACATCGTCCTCACAAACAAACAAAAGGCTTTGTCGTAATCAACCACCAGACTCTG
CCCTATTCACGGCACTCCAGATGGCCGCAGAAGTCTTCTCTGACCTCCCTGACGACGTCCTGCTTCAAGTATTCAGGAAT
CTGGACTTCTCGGAAATTATTGCTCTGAGACAAGCTGAGTGTCAAATTGTCAAATCACGCCTTTTTTTTTCGGTGATGCT
AATAATTTTGGGTCATTAGACATGTCGGCGGTGTTATCGGGTTTCAAAAGCTTTTGCGGTTTGGCTGGATGCGTTCTACT
GGATCGCCAACGACGCAGACAACTGGAAGCTTTCATGGATAGACTCTCTACCCTCCCGTTCGGCAGAAGAGATGGAAAGG
CTCGTGACTCGAATGGTACGCTTCGAGCGAACCTGGGACTCACCAAGGGCGCCGGCTCGCTTCGAATCTTTTCCTACACC
TCCGGCTTACACCGAGGTTTTTCTCCCTGGTGGTCGCTGGCTATTTTGCCCTACTATCGACTATACAGGACGTCTCTTGT
ACTACGACCTCGATGCACCAGAAATCAAAGCTCAAACATTGTTTCAGCGGCAGCGGCCCGTGCAAGACGTGTGGGCTATG
ACCTTTCCTACGGATCTGAAGATGGGATGTACAGAATTTAATTTAGCTATTGAGTTTGGCCCAGCAGATCCTGCACCTGT
TGCTATTGATGC
>Cluster-309.0
GGCCACTAAATCCTCGCTGAAGTAGCCTTGCAGCCGCATATATCTCATGTCTAAGTTATACATGCTATACAAGGCAAGTC
CGTGGTAATGATTGAATGAGTGAAGTTTGAACGGGTGAAGTTTGAACGAGCGAAGTTTGAAAGGGTCCGTTGGGAGAAGA
ATTCAACGGTCAATGCAGTCGGTATCCGTAGACGTCCAACCAGAATCGAGGCTGGCTTAAAAATCGCTCTTATCGATCTG
GAAAGCCTTGCTCGTCGCAAATACAACATCGTGCTTATCGGTATCAACAAGAACAAGAACGTATTTGCTGGGATTGCTCT
TCAGTACCTCGACGGAAACCGTATCCGTTCCGTTGCCGTTACTCCCGTGACCACGAGTCTCGACTTCAGCCTCGAGAAGA
GTGAACTCGCTCGAAGATACATCTACGATTCCAACAGCGAAGCTAACGAGTTCAAACCAGTGATTCAGTCTTGGAAATGA
GGATGTG
>Cluster-2641.21016
AGCGAGGGCCCGCCCCTGGGAATCGCCTGATTCGGACGTGGACCGTTCTCTCTTATACAAGCGGTTTCGTCTCGCATCAC
TTCCCTCATCATACTCCCCTCCCCTCTCCCTTCCGCTCCTCGCTAACCCCCATCAGTCCCCGCTCAGTTCTCTTGGTTCC
GGAGGTCTCGTTCTCTTTCTTTACCTTCTTCTAGTCTTAGCTCTCGTTTTCAAGACAACAGCCCCTCCCTTTTTTTCGTT
GGCACCGCCAACTCGCCCTACAAAAAGCCCACTCTCTCTTCTACACTCGCTTTTATTCATCTCCCCTTCCCCTCCCTCAT
TAATGCTCGTTCCACTCGTCCTTGCAGCCGTCGGCGCTGCTCCATCCATCGTTCGGGCACAACAACCAACCCATTCCGGA
ACTGGTCCAGGCACTTTTGAAATCGTTGGCAAGAGTGGTGTTTCTGCCCAACAGCTCTTCCTCGGCAACGACCAAAAGGT
GTACATCATCGACAAGGCTCAAAACAACGAAGCTCAAGTCGGTGGTCACCCAGCATGGGCAACCGAGTATGATCTCGCGA
CCAACCAGTACAGGGCAATGGACGTCACTACCAACACTTTCTGCGCTGGTGGTAGTTCCCTGGGAGATGGCAGGTGGCTT
ATTGTCGGCGGTAATCAGCCAGTCACAACTGGTGGAAATACCACGGCTGTCGGAGGACCTGACCCATACAAGGATACTGA
TGGTGGCAATTCAATTCGCTACATCACCCCTTGCACTGATGGAACTTGCAACTATTCGTACGACGGAATGCCTGATCGTC
GGTGGTACCCAACGTTGGAGACTTTGGCGGATGGTTCGATCATCATGATCGGTGGTAACATGTATGGTGGCTACGTCAAC
AACCAAGGGAACAACAACCCGACCTTCGAGTTCTATCCTTCCCGAGGCGCTCCCCAAAACCTCACCATCCTTTTCACCAC
CCTTCCCGCCAACTTGTACCCCCTCACTTGGCTCCTCCCATCGAACAAGCTTCTCATCCAGACCAACTGGGGAACTGAGC
TCTTCGATCCCGTGACCTTCAAGGAGGATACTCTCCCCGACGTCCCTCACGCCGTGCGGACGTACCCTGCCTCTGCCGCC
ACTGCCATGCTCCCTCTCACTCCCGCCAACAACTACACCGCTACCATGATCTTCTGCGGTGGTTCCGACCTCCAACCCGA
TCAATGGACTGCTGGTTTGGACATGACACAAGTGCCCGCTCAGGCTTCTTGCGTCACCATCACTCCCGACACTGACCCGA
CATGGCACGATGACGATGACCTTCCCGATGGCCGCACCATGAGCAACTTCATCTTGCTCCCCGATCAGACTCTCTTCCTC
TGCAACGGTGCCAACAAGGGAACGGCTGGTTACGGCACGGACTCCTGGACCAAGGGTGACTCTTACGCCGACGTTCCTAT
CCTCACTCCCCTCATCTACG
>Cluster-148.0
AAGTGCTGTGGTTATCGCTTCGTGGTGAGTAAACATTTCGGTTTTGGCATTGCCTAATTTGCTCGATTCGATGAGCCCAC
TGGGTTCTTGAGTGTAATCGGGCGCTGTCACCGTTCCACCCGGTGGGCTTCTCGACCTTGGTGCTTCCTTCATTGAAGCG
CCATTTAGTAAACCACGAGTCGACTTTTATGCTTCGGTGAGAAGCATGGTGGCAGACTTCTGCGTTATTTTTCTCTGAGA
CGGAATTGCTTCGTCGACCTTTCTATTCTCGAACCCTCCTTCCCCAGACTTTTTTTCTTGGTCCTTTTGCACGCGACCTT
CTG
>Cluster-3553.0
ACATCTCCTACTCCTCGGCACGAGGCTACTTCGAACATGCAACTCTACGGATTCACTACGAATTTGGACTCTCATCGAAT
CTCCTCCCCGGGATCAGCACTCTAACAAGCCTTAAAGAAGGAGTTGTTTGTTGCCGGTCATGGCTGGGCTTGTAGATTCA
CTTGACTCGAGGAAATCTGCAGCACATGCTAGGGCTTACAGCACCTCCCAAGACTATCATCGTGCATGACATAGGTCCCT
CCGCTCGGCGGTCCCCTCTGGCTCCAAGACTGCTGCACTCACCGTCAAACTCCCGGGAATGACATTGAGCGAAATCTCGG
CGCTCACTTTCGGATCAGCGTTTAGGGATGCATTGACATAGGATGATGGCTCATAGTATCGGCGGAGCGCTGGGCACTCT
ATCGGTGAACATTTGTATCAATTCATCGTACAGGCCAAGTTATCTATTTCCG
>Cluster-2641.18825
CACAAGACCCATTCTGGAATTACTCGGTTCGCTTAGGAGATCGAAGAGCTTTACATTTGGCGCCTGAGTATTCGAATCTG
GGACATTCGCGTTCACAAGAGAATATAAAGATGATGTTCCTAGAGATCCGAGTGGATTGGTTTTTTTTTTTTCAAGGCAA
GAAACATGCGGAAATTCCTGCAAGGACTAAACAGGGACAATATGACACCCTAGAAGACCTCGGCCTCCCCATTTGCGTGG
GGTGAAGCTCAAATCAATCTCTTCACCCCCGCGTCGAACATGGACTGTCATCTGACGGTTCTCTTGAGATGCGACCATTG
TAGCGAGCGGCTGAAGGGAGTTTCCACTGAAAGATGCCGCCGTCAACCCCCCAAATCTCAGAATCAAGTCTTCTCGAAGG
AGCCCTGCTTCATTAGCAGGGCTACCAGGAGCGACGCCATCGACTCGGGCGAATGCTTTCAGAGCTTCTGACTGTTCCTG
ATTTGCTGACGACTCAGCTGCACTCGGTTCCGGTTCCGGAGAGTTGAACACGTCTTGCAAAGCAACAGCAAGTTCATCCG
TAACAGCCTTGAGGTCATTCCTTAGTTCTATGATTCGAACTCGAGCGTGTCGAACTGTGTACACATCAATGTCACCCCTA
GGGAAACCTTCGCTATCGACTAGTTCAGTTGTCATTGTGGAATTATTGCTGTCCAGTAGCCCCTGTTGTTCCTGGATCTC
TTTCTCGATGGCGTCCTTCTTCGACATGAGGCTCATCGCAATCTCCCGAGGAGTCGGTTCGGGCTCGCCATGAGGAGAAC
GAGGGATTGGTCGGCCCATCATGTACTGCGGAAAGAGTTGGAGCTTTTCGGTTTGATTCCGAGAGGGAATTTCGTGCAAT
GCGATGAGGAAAAGCTGCGGGAGCGAGTGGTGCAGAACCGCTTCGTCATCCAGACCTCAGTGCTGCGGGATGTGATTATT
CGACGAGTTGCCGCTTCCAGCCCCTAAGCCTGCGCCACCAGTCCGCACCTCAACATTAACGCACCGCTCGTTCACCTCCC
ATTCCCCTCCTGCTTGCAGCCATGAGCTTCCAGGACATCGAAAGAGGCCTCTCAAATACGCAAAGCCAATCGACTACAGG
ACTGCCAACATCGCCTCAAGATGTCGCATTCCGAAACCTGCAGCAGTCTCTCAGCCTGCAGGTGTTCAAGATTAACTCCA
ATGTGCAAGGAATCCTCAAGCTAGTCGACCAGCTTGGAACACCTCGGGATACAGCTGCCGTTCGGAAAGGCCTGCATGAC
CTCACCGAAAGCACGCGAGACATGGTGAAACGTGGGACCGACGACTTGAAGAAACTGGCCGGACTCCAGGCCTCTTTGCC
ACAATACAAGACACATCTGCAAAAAACTTCGCATGACCTTCAATTATCGCTTGTTGCGTTCCAACAAGCGCAAAAGGCTA
GTGCGGAGCGGCAGAGGACTGTAGTCTTGGATACGAAGCACGCGGTGGGGGAGGAGGAAGCCGAAAGAGGCCAAATCTCG
AGCTCGCCACGTCAGCAACAACAGCAACAACAACAACAGCAACTGTTGCAACAGCAACTGTCCCCTGCCGATCTTGCCTA
TCAAGAATCCCTGATTCATGAGAGAGAACAGGAGATTCGGGAAATCGAAACGGGCATCCATGAACTCAACGAGATTTTCC
GGGATCTCGGCACTCTTGTGGTGGAACAAGGAAGCATGATTGATAACATCGAGAGTAACATCACCTCGGTGGCGGTCAAC
ACCGCTGGCGCGTCTGAGGAGCTGGATGTTGCTAGTGAATACCAGCGGAAGGCGGGACGGCGAGCGGCGTGTCTCGGGAT
TGTTCTTGTTATTGTGACGTGCATAGTGCTGCTAGCGATTCTGTCATGACAATGTGACATGAGACCCGGACGTTCTATAC
CCCCGAGCCCCCGAGTGGTGCCCCCCTTTTTTATTATCATTAGTTTCGGCTATTTTCTACTTATTCGCCACTTGAATTTT
ACGAGTGAGGTGGCTTTTCGGGAAGAGTGGTGAAGCGAGGGCCGTGCTTTTGTGATTTTCATCGCCACAAGCGTGTTTGC
GCG
>Cluster-2641.18824
TGAGTTCATTATTTCATAATAGAAAACAGAGAAGTTTAATGCCAAACCCAATCTAATTGGGTGAGTAGGAGACAAATCAG
CCTCGGCTGTACTAGAAGCTGTCTGATAAGCTTTCAGTGACTGGTCAGCCACCTCCTTCCTATCGTTTCCCGTCTTGAAC
TCCGCCAGATAACGATAGTAATCCCCTTTCATCTTATAATAAAACACCGAGGACTCTCCAGCAGACGACGAAGGAATAAG
ATGCTCATCAATCACAG
>Cluster-2641.18827
CGACTATCAGGATCGTCGACAGAAGAAGCTGAAACTAGAGTAGAACTGCGAAGGGGGCAGGAGAAATTTACGGACTTTTT
AACCGAGATGGGTCGGCTTTTTCTGGTGAATCTAGATGGCAAGGGTTATAGCTGCAAGCACTGCCAGGCCCATCTGGCCC
TCAGCGAAGATATCGTTTCCAAGTCTTTTCATTGCAGGCATGGGAAGGCTTATCTATTCAGCAAGGTGGTCAATGTAACG
ATTGGACTAAAGGAGGATCGAATGATGATGACAGGAATGCACACAGTGTCTGATATTTTTTGTGTTGGTTGTGGATCCAA
TGTGGGGTGGAAATATGTGGCTGCATATGACAAGGGCCAGAAGTACAAGGAAGGAAAATTTATTCTTGAAAGGTTTAAGG
TGTCGGGTCCTGATGGAAGCCATTACTGGTCCAGCCATGAATCTCATGTCGGCGGAAGCGATGCAGAAGATGCATGATTT
ATTCGGCGGCGGCGCAACCCGATTGAATAAAATTGTATATTCTTTACTTTCTGTGTGACAATTCAATGTGAATTCTGGAA
CTTGGAGACTTGTTTCTTATCCATGGTTGGAAGCTCAAGCTTACCAAACTGATGTGTTTTATAACAAGTTGTTCTTTCCC
TTCTGTTTGTAAGGTTTCTTGCACTGCCT
>Cluster-2641.18826
ATCGATTTGAGAAGCCTCCAAACCAGCATTTGAAATAGCTTTTGGTATTGCAAGTGATGGTGCTGTTGTAAAGAGTTCTG
GTGCCTGAGCAGCATCTGCATATCCTCTGATCTTTGCAATCACTTGCAATCCAAGTTCTTGGGCCTTGGCTCCACTGACT
AGAACCAAGGCTGCAGCACCATCACTTATACTAGAAGCATTTCCAGCAGTTACAGATCCACCATCCTCCTTGAAACTGGG
CCGTAGCTTCCTTAGTTTAATAGGATCAAATTTGTCAAGGCTCTCATCTCTATCTACAAGCACTGAAGGCTTCCCTCTAC
CTGCTGAAACTTCAACCGGTGTTATTTCCCAGGAAAAAGCACCTCCTTTAGAAGCAGCTATTCCTCGTTCATTACTCTGA
ATTGCATATGTATCCTGCTCATCCCTCGCTATTGAATGCTGATTAGCACATAGTTCAGCACATACTCCCATGCCAAAGTC
ATTGTACACATCCCACAGACCATCTTTAAGCATTCCATCAATAATGGTATCATTTCCAAATCGAGATCCCTTCCTTGCAT
CTACTAAATACTTTGGGGCATTCGACATGCTCTCCATACCACCACTAACAACTACATCATTAATACCCAATTGAATACTC
TGTGCTGCTATCATTGTTGCCTTCATTCCAGATGAACAAACTTTGTTAATGGTTGTGCAGACAACATTGTTTGGTATTCC
AGCACCCAATGCAGCTTGCCTGGCAGGAGCTTGTCCCAAGTTTGCACTCAAAACATTCCCAAAATAAACTTCTTGTACAA
GTGATGGATCAACATTTGCCCTTTTTAAAGCACTCTCAATGGCTATCGATCCAAGTTTTACGGCCGATAAAGATGACAAT
GAACCAAGGAAGGCTCCAATGGGTGTGCGAGCAATGCCGACAATGCAAACATCTCTTGGTTTCAATTCATCATGAGCTGC
TGCTGAAGCCATGGATTGTAGGTTAGGTTGCTAACCAGTTAATTCAGACCT
>Cluster-2641.18821
CGTGGGAATTTTCTGTTCCCCGCTATGTGGGATTTCTTTCTCGACTGAGAAGCCCCAACCACCCAAATAGCTATTGCAGA
AGGCACGCAGAAGTTCTCCTAACTTGCTGGTCTCTGTTCATTTCCGAATTGAACCCGCCAGAAGTTGGCCAACCTCCTCT
GCACCGGGAAGTCGCACGTCGTAGGCATGATGTACGAACGTGGCGGGTCATCCCGGAGTAGGAGAGATAGAGACTATGAA
GATGACAACTTGGGATTGGCACCTGCAGCCCCGGAGGACGATTACTACCGCAGCCGAAGCCACCGCGACACCTTCCCTTC
ATCTTCATCCCGTATTCATCGAGAACCCACCTCTCCCCGTCACTCAGATCGCTACTATGCAGAAGAAGATCGCTCACGGC
ATTCCCGTGCGCGGTCACCGTACGCTTCTGAAGATCGTTGGGCTCCACGGGAGTCGAACGTCTCTTCGGCACACGCAACA
TATCACTCTTCGACATCGTACAACCGCTCTCACGACGATGGATATGGGCGAAGGGCTACGGATGATCCCTACCGTGCAAC
ATATCAAGAAGACAATTGGCACAGCCGACACGCTGTAAAAGACAGGGACGATTATCATTCGGCAGCGTCCTCGTCTGCAA
ACTACAACTCCTGGGATCGACATTCGTCGTCGGCCTACGGAAACGCCGCGGTGGACCACGATGAGAGAGCAGGGCATACT
CAGGCTGCATCCTCTTTCGGTCAGTCCACCTCGCACAGCCGAAATTATAATTGGAGGGGTGAAGATGACCGGGTGGAGGC
GGCTAAATCTGTAGACAGGCGTTCCGATAGCCGGGAGTGGACCCGAAAGCGAGAAGATGATCGCGAGTGGGTTCGAGATA
CTCGGTACGACAATCGCCAGACTCGGGATACCTGGGAGTCAAGGGCCACCTACCCAAGCGAGCCTTCGTCCACCACATCA
AAACCCATGCCAAAGTTTGCGCCCGGCCCAAATTGGAAAGGGGACGATACTCCTGCGAGCAATCGCTCCGGTAAAGGGCC
ATGGAAAGGGAAAGGACAATACGAACGAAAGAAAAAGGATAAAGACCAAAGTCGGGATAGGATGCCCAAGTCTAACGACA
ACGATTTTCGTGGGAGAGATAACGGTTCTCCACCAAAGAAGTCGACGGGTCGATCTAAGAAACCTCGCAAGCGCCAGCGA
TCGCCTTCAAGAACATCAACCTCACGGTCTCGATCTCGGTCTTCATCCGTATCTCGTGCAGGGCAGTCTACTCCTAAACG
ACGGCGACGAACCAGCACAAGTCCTGATCGAACCTCTCACACCGACCGTTCACCACGAAAGACTAGAACTCGAGACCGAT
CGCCTTCGCCAAAACCTGTCAGGTCTGAGGAGGATCGGGGCCGTGATCCGCTCCGTCGCTCCCCGCACAATAAAAGTCAC
AGCCGGTCACGGAGTCAAACGCGCAGCATTTCACCAGGCCCTTCAAGCCAAAAAGGTCGGCGACAGGTAGAAGACTCGGC
TCCCCTTTCACCCAAGGGCCGCCGTCGTTCTCGCTCATATAGTCGTTCTCGATCACCGCCGTCTTCTCCTCAAACGTCGC
TGAAGACCAACGGGGCGAGCGGAGCTAAACACCGCCTTCCTCCGTCCGGTCCTCGAGCCGCCGACCTCATGAATGCCAAA
TTTCAACCTGTTCAATCCTCTTTTACTGGGACGTCCTCCTCTTCTGCAAATGTCGCAGCCGCATACGGCCGAAGAAATCT
GGCGCTGGGGGAACCGCCACCGGGACCCCGTGCAGACACCAGGGCTGGTCCTAAACAGATAGGCTTAGCCAATTCGGTGC
CCACTGGGCCGAAAGGCATGTATCCTCCTCCACAGCCCGCTGGACTAGCGACCGCCAACATGAAGTCCGGCGATTCCATT
CCCGGAGGAAAAACCACGTCGTCTGGTCGTCCTGGATTCCGGCCAATCGGAAACTACGGTAAACCCCAAGGCAATTCTGC
CATGAAACGCTTCTTTCCCAACGAGGAGGAAGCAGCAGAGGAAACGACCCCAGCTGACGAGCAGGAAACAAGAGGAGGAG
GAGAAGGGTTTGGTATAATCCCGTCGAGAAAGGCGTCTGGTGGAAATTCTCCTCCAGCGATTTGGCCTCGTCCCCCCTCA
CGTACAACATCCCCATCTACTACTCGTTCCAATGCGACCAAGTCACCAGAAATCCCGAAGGGCCCCAAGTCCTTACGGGA
GCGGGATATTTCCAGTCCGCCGCGAGACTATCAACGAAGTGGGCTGACTCCCCCTTCCGACTACATTCCACAACGGACGA
GTGGGCGGCATGACTCCATGGAAGACGATCGCGCACGAGTTGAACCAAGCCCTGCCGTTAAGGACATCGGTTCGGCTCCA
GCCGCACCGCCTGCGGAGCTTTATCAGCTCGTAAACCAGGTGGGAGAAGGGACATTCGGCAAGGTGTACAAGGCGAAGAA
TGTCGTCACCGGCAATCTCGTCGCATTGAAGCGCATCAAAGTTGAAGCTGAGAAAGACGGCTTTCCCGTTACTGCGCTTC
GCGAAATCAAATTGCTTCAATCCTTGTCCCATCCCAACATCATTTTTTTGCATGAGATGATGGTTTCCAAAGGCAACGTC
TACATGGTATTCGACTACATGGAGCACGACCTTACCGGCATCCTCTCTCAAACTCAATTCACCTTTGAGCCTGCCCACTT
GAAGTCCTTGTGCCATCAAATGCTCCGCGGCCTCGAATATCTACACCAAAAGGGCGTGGTACATCGAGACATGAAAGGGT
CCAACATCCTCGTTAATGGCCGAGGCGAGCTGAAGTTGGCCGACTTCGGCCTAGCCAGAATTTTCCAGAAACGCAGGAAG
AATGACTATACCAATCGCGTCATTACCCTTTGGTATCGACCTCCAGAGCTACTGTTGGGAACTACAGTGTATGGTCCGGA
AGTTGACATGTGGAGCGCAGGGACCATCATGCTCGAGTTGTTCACCAAAAAGCCTGTTTTCCAGGGGAACGATGAGATCC
ACCAACTAGAAGTTATTTACCGCATCTTAGGGACGGCCACCATCGATCGCTGGCCTGGTTTAGCGGACATGCCTTGGTAT
GAATTAGTGAAGCCAAAGGAAATCTTCAGGAATTATTTCCGCGCAGCCTTTCAGAAGTACATGTCCTCTGCGGCTCTGGA
TCTTGCGGAAGGGTTGTTGACCTATGACCCAGAAAAGCGCCTCACCGCTTCCGATGCTCTCAACGCGCCCTATTTCGTCA
CTGAGGATCCTCCAATGGCCCTACCCGTTGGCCTAGCAAATGTTGAAGGCGAGTGGCACGAGTTAGAGACGAAACGGGAG
CGAGAAAAGAGACGAAGAGGGAAGAAAGAAGAGCTGCCGTCTGGAGCGAATACCCATGATGCTCCAAACGGCACCGATTA
ACATATGTAATATGCACCAAACCTTTTGTACTACACTTCCTTTTGTTCATAGCCGACGCACTTTAGTTATTGTCATTTTG
GATGTCAAAAGGACATGCGAGATGAAGTCACGC
>Cluster-2641.18820
TCACTTGCCCCCCCCCCCCTCTTGTCATCCACTCAACCATGTATCGACCAACTCCCGGTCCCTCGACGGCACTATATCAA
CTACCTCCAACACCACCTTCAACCCCATTGGGAGGAGTATCAGCATCATCCCCACTATTAAGCGCCTACGACGGCATGGA
CGACGTTCTACCAGCTCTCATCGCTTTCGACTTGGATTATACGATGTGGTCTGGAAGGATGGACTCTCATTACTCCGGTC
CTCTACGGCGGCAGACATCGACGACTCTCAACCAACTCCTCGATGGCAACGACAAGCGCCTATCCCTATATCCCCAAGTC
GCCCAGATCCTGCACAGGCTGCAAGAATCTCAGACTCACATCGCAGCGATCTCCAGAACATCCTCACCAGAGCTTGCTCG
AGATGCATTAGCCCTCTTGCTTGTAGCACCGCCGCCGTCTCGACCGCGGGAGAGACCGCAAAGGGCGATCGATTTCTTCG
AGAGTCTCGAAATTTATCCTGACTCGAAATTAGTACACTTTAGCGAACTACACCAAACGACCCAAATCCCATACTCATCC
ATGCTCTTCTTCGCTGGCGACACGTCCGACTACGCGTCCAACCTGGAAGTCCAACAGCTCGGCGTCACCTTTGTACCCAT
CGTGGATCACGAAAAGGGGTTAACGGAGCGGAGGTTCGAAGAAGGGATCAAGATCTGGAGAGAACGGAGGAGAGAGAGAG
CGTTGTTGACGTTGACTGTACCTGGAGTTGACGATGGGACCAATGGTGGTCGGAGAGGGATGGGTTCGGGCAGGAGGGCG
ACGGAGGAGAAGAGGGATGAGCGGATGAGTCGACGGCCTGTTCCACCGCATTCGCATCATTCGGATGGAGCGTTGTCGAG
GCAGCAGCAGCAACAACAGCAACAGCAGTTTCAAGCGCGGCAGCAACAGGCTCAAGCTCAGCAGCAGGTCCAGCAGCAGC
GGACGTCCACAACCACGACCACGACGACTACACAGCACCGCACGCACCCGCGCCCATTACAGCTCCAGCACAAATGGAAT
TCGGAATCGAGACAATGGGAGATCGTCAACACTCAACAGCACTACTCCTCTTTACGCGCTCCCGCCTCGCCGTGCAGCCC
TACCTCCGCAGGCAGCGCGACCGCAAAAGAGCGCCCGTGGACAGCTGATCCGCTGAGGCTGTCGCCGTGGAGCGGGGCTG
GAGAGGGGCATTGGGTACGCGCGGAGAGCGAGCCGCCGGTTTCGCTGCACCACCACTCCTCGCACCATCATTCCCATCAT
TCGCACCACGCGCACGATCGACATTCGTCGCCTGCGGCGCACGGGTTCGGGAGAGCGCGGGACGTGGTGTGGACTCCGCC
GCTGAGCGTCAGTTCGCCCGAGATGGAGGAGGACGATGATGAGGACGATGACGAGGACGATGATGATGAGGCCAGCGAGG
GGAGTCAAGGGAGTGGGTCGACGCCCTCCAATTGGTAAACTTCCGCCTTCATTTCCCATCCCGCCTACATGCCGCCCCCC
TTCACTACTAGTGAACGTCCCCCGGCTCCCTTTTTCCTCTTTCACTCCAAGCAACCCCGAAATCGTTTCCCTTTCCATCA
TGATCACGATATCGCAACCTACCCCAGTCTCGCAAATCTCTTTCCCCCTCCCTTCCGGTCCTTTCGGCTTCGCTGCTCCG
GTTGTGTCTGTTGAAAAACGTTCCCGTGCAAGTTCTGCTATGTTGGCCTGGAATTTCCCTTTTGGATGGGTTTTTTTTGG
CTTTCTTCTTTTTCCTTTTTCGTATTCTCGCTTTGGTTTTTTTTATCCTTCGGGAGAGATCTCGAGGAATTAGGATGGGG
ATGGGTAGTATGGGAGGGAAGGTGACGAGGAGTGGTTCCGCGGTGATTTGCGTTCAGGAAGTTCCGGGACGATGTACCGG
TGGACCCTGAATCCCCCCGTTTCGGTCTGACTCGGCTCTCCGCTTCCACGCGCCTGCCCCTCTTGCTTTCGCCATTCTCC
CTCAACGCGCTCGCTCCGTCCTCGATTATACGTACACTATGCATCACGCAAAAAAAAAACGAATTTGCAAATGCGAAGCA
GCAATGGGTCGAGCAACGCTATCGCTCAGGGAGCCACGTTGAATCGACAGGCGACTGAGTTGACTCCTCGGCTTGCGCTG
CATTGCTCTGAAAGTCCAGATTTCCGCTCCCCCCTCTCCCTCTCATTCACGCCTTCCGGTGCGGATTGCCGGGACAAACG
GAGTTTCTCGAAGGCCTTTTATTTTTCCCTTTGGGACCAATACACGCACGCACGTACGCCTCTAGACTCAAGTTCTTCAA
TCCTTTCAAAACATGTTCCACTGTCACTTTGTGATCTCCTCCGACACACGCACCCTCCATCCCATCCGCTTGGTCGTTAT
CGTTCCCGCCTGTTCACCAGCGCTGTGGACCTCCCTCTTCGTTCTCCTTCTTCTTCCTCCTCCCTCGGCACACTGCCCGC
CAAGTCTACGTACGGGGTGCGACCCTTACTTTCGTCGTGATTACGCACCTCCTCCCTTCCTCCCTCCCCGCCTCTTTTTG
GTTCGTTCCGCTATTCCGCGCGTTCTACATTACTTTGACTATAGATCCTCCCTTACTTCCCGCCATGTTGAAAAGTATCT
ATTCACTTGGATTTGTTTCCTGGATGGCTTTTATTGACTCTCTTCTACCATGGGCTCCCTAGGCGCTCATCCCGCCTAGT
CATCCCTTTACTCTCCCTCCCTTCACCCCTTTCTTTCCCTGTTCTGCCTCGTCTATGTTCCCCTTAATTATTACCTTGTG
TAGCATCTGCCTCTGTGTTTCTGATTTGTATAATCAACTAGTCAATCCTCTACTTTGCTCTCGACCTATTTTCTTGTCGG
ACTGTCGCTACTTACCTGTCTGTTGTCTACGTATTGTACCTACATCCCCCCCGTTGCCAAGTTAACTTCCCTCATAAACG
TCGCACATTGTCGTGTCAACCTTTAGAAGAGTAACGTCGGGAATTCTAGAAGGGCAGCCCTGCAGAGACTACGTAAAACA
GACGTCAATGGGCAATCCGG
>Cluster-2641.18823
TTCCATATCCACGAACGTGGCACCTTCAGTCCGTTCACTTCAACTCAACTCGCCAACTAGCCCTGTCACGGGTGGGAAGC
AGCGCCCCGGCATTCCAACACACTTGCTCTCGGTTCCGCGTCCATCATCGCCCACCGAGTCCTCTACCTCCCATTTCCCC
ATCTCCCCGTCGTCCATTGGAGGATCCGACTCTACCCGTCCAACATCCCCAACTTCAATCAGATCCAAAGCCACCATTCC
TAAATTTGGCGCGCCCCTCTTGAAATTCTCATCCAGAGACCCTCCTCCGCAGCTCAACACGGAATCCGAGTCCAAGTCTT
CAACAAAGGCCAATCGCACTAAGTCCAAGGAACGCGAAAAGGATAAATCGAACGGCAGTGGGATGTTCTCCTTCATGCGC
GACCGCAAGAAGTCGTCTCCCAACCCGTCATCCCCTTCAGTCGGAAACGAAGAGGCTCCTTCACCCACTGGTAATGCTGG
ACGCGGTTCCATTGAACTGCTTGGACGGATATCTTTCTCCTCGACGAAATCGGAGAGCCAAGCCAAACACAAGGAAAAGG
ATGATACCCCGCCACCTCCTGTACCGCCATTACCTGCCACTACATCCCTTGATACGATGCCCCCCCTTCGCCCCATCCAT
GTCGACCGGAAACCCAGCGAAAAAGGCTTCGTTCCACCTATGAGGAGAAAATACGTGCCTCCGAGCCAACAGCAGGCAAC
GACCCCTGGTACTCAAGAGGCGGAAGGGAAAGACGGTCAAGGAAAGCAGGGATCCTTCGAGTTGGTTTCCTTCCGGCATG
TTCGTCCTGTGTCACCGGGGCCGGCTATAGGAGTTGGTGCTGTTCGATCAACTTCTCCGGGCCCCTTCCAAGGTCTCGAA
CTCAAAGCAGGACGTGATCGCTCTGGTTCTTTCGCTTCTGATACTTCCGCGAGCAAGACCACCGTCAGCGCTTTCCGACA
AGCCCAGCAACGGAGAGGCACGGGTCTTTCTTCTGCCGCGTCCGAGGGAAGAAGGAGCACAGCCGATTTACTGGAAGAAG
CGGAAACACGCAAGTCGATGGACGCTGGGAGGATATTGGACAGTTTGCCATTGCCTGGTCCGCCACCACCTGCACCTGTG
GAGCTGCCAGAGCCTGTACGCCCTTATGTCGCGGTTGGAGGAGCTTCACCCAGAGGATCATTGGACGGAGGGAGCCGACC
ATCCACGCCGCCTGTGAGACCTCCACGCACCAATCCTCCACCCGGTGTGAGGGGAGCGTCACCTGTGAACCACCGTGACA
AGATTGGAGCACGAGGTGCGACGACGCCTAGGAAAGGCGTCACGCAGAGTGCGTACGGCCAGCTGTACAGTTCCACGACT
TCGTCGGACGAGGATGATAGTGAGGATGACGATAGCAGCGATGATGATGTTCCGCTCGGTGCGAGAGGAAGAGGAGCGAA
TGTGAAGAAAGCGGCCAAGGAGGGAGTTTCGAGGAAGACGACGATCACTCAGAAGAACGCCTCGACTACGTCGTTGGGCG
AACTGGATGAAGAGGATGAAGGCCGCGTTTCGAAGAGAGATACGATTATTGCTCCCAAGCAGACACAGACGAGTTCGCAC
ATCCGGGCTCCAGCTTCTTCCGCATTTGGAAATCGTCCCGCGCAAGCCCATCCGACGCCCGGCGCAAGGTCCTTTTCGTC
GTCTTCTGGTACACCTGGTGGCAGGAGCCCCGCCTCGACGACTCCTGCGCCCGCTGCAACCGTTCCTCTCGGAACTCCTA
TCGCTCGTCCGCATAAGGCCGGTGTTGTAGTTCCTCCGCCAAGGTCATCCAGCTTGTTCGTCGACACCAAGCGACCAGCT
TCGGCCGCCGTCCTCGAATCAACCACGTCGCCAACGAATACGATCGCGAACCACAACAGGGCTCACAGCGCGTCCCTTCT
CGGTGGAGGGTTGGCCGGGTACGCTACGTCCAAGGCATCCAAATCACTGGGATCCGTCAACGTCTCTTCCCCAAGCCCGA
CGGCAACAAGTGGAAGGCGCCCGATGCCTCCGCCACTGCCGAAATCGAAAGCAAGACCTTCGGACTTTTCGACGTCGGAT
GAATCGGAGAGTGAAAAGAGTTCGAGTGACGACGATGCGCCTTTGGGTCTATTGAAGCGGCCAGGATCTTCCTTGTCTAT
GCGATCACATCAGTCTGAGGGATGGGGCACGAGGAGCGAGTTGAATCACGGAGTGGCGAACCACGGTGGTCGAAGGCCCG
CTCTTAAGAACGGAGCAGGAACATCTTCCAATTCCTCTGGTTCGATACCTCCAGTTCCGCGTCCCCCGCCAAGAGATGCA
AGAAGACCCCCTCCTCCTGGACCAAGTTCTTCGATTCCCAATGGTGGGCCTCAATCCAGGTCCAGCCCCCCGAAGCATAC
CGCACCAGCAAGACCGAAGATCAACGCCCCTACCCAAGCCAGCATGCAGTCCGTATTCGCCCAACCCCCGATGCGCCCCT
TCGCTGGCGGTGCGGGCATGGGTTCCTCTGGTTTCTACGCGAGCAGTCCAGGTGGCAGTTCGAATGGAGACAGCTACGGT
TCGAGTACGCGACTACCTCTCACCCCTAGAGATGGAAGTGAGCTTGGAACGACGAGTGGAAGTAGTCTGCTTGGAGGAAA
GAAGGAAGGTGCTTCCCCGATGGCGAGCGCGATGGCCGGCAAGAAGCCGTATCATGGACGCAAGTCAAGTGTGACATTTG
AAGAGCTGCCGAACGCCGGAAGCGGAAGGAAGTCGAGCGAAGAGGAGAAGAGAAAGGAGAGAAGGAGAGAGGAAGCGAAA
GCTGCTATTCAGATGGGCAAAGTCATCAATGGGCCACCACCACAGATCTCCGACGACGAGACGGACTTGTTCACCCAACA
ATCGAAGCTTGCAGGCATGCCCAACCTTGGTGCCGCAGGTCTCGGAGCTCCCGGCATGAATATGGCCTGGGATCCACAAC
TCTTCATGATGCTGCAAGCCCAACAAGCCCAGATGATGGCCGCGGCTATGAACATGAACAACGACCCCAACTACATGGCA
CACCAGCAAGCCATGCTATTTGCTAAGCAAGCGTATCAGTTGTCGGTCGCTCAGCAAGCTATGGAGGCGGCCGGTGATGA
GTGGGAGCGGGCTAGCAACGTCAACGGACCTGCTGGCGGATCCGTCAGTGGTGCTAGTATGCTCGGTGGTGCGGGTGGAC
TCGGCGGCATGGGACCCTTTATGGGCATGGGCGCTCCTGGAATGATGGGAATGCCTATGGGAATGGGTATGCCGATGATG
AACATGGGAATGGGCATGGGTATGCCCGGTATGCTGTTCCCTCCTGCCCCTTCCTCAGCCTACGGCGGTTCGACGGCTGG
ATCAGCCTACGGAGGTGGAAGTCGAATCCGTCAAAACTTCCCAGGTTCTGCATCCGTTATGGGAGATCCGGCACCTTCGG
AAGCGGCTAGAAGTCGCAACCCGAGAAATAGGACCAATACTGCCCCGTCCAACGCGCAATTGCCAGCACAGCACTCTTCC
CGCCTGCCTCCACCACCATCAAGCTGGAAGCCGTAATGCTTGCCAGCTTACCTTGTTATCATAAACGTCGCAAATTACCT
CCCGTCCCAACCGGTACTCGAATACCTCGGGTAATTGAACTATATTATTTGAACCCTTTTGTTTCCCCTTTTGTTTGTTT
ATTTCACCCCCGCTCGTTCATATGCCGTTTCGTTTTCCTTTTTTTTCCCCTACTCCTTTTCGTCTCTTTTCGTTGCCATT
TCTCGCTTTTAGTTTCACCCCTATCCACATTTTCCACCGCTTTTCTTGCCATTTTCACGCCAAACCATTCATGACTTCGA
ACTTTTCCCCTGCTTGCAGTTCATATTCTTCTTGATGGACCCTCCTCGTTGACTTCGATTCACGACGGTCTCATTCTCTC
CTCTCTTGGCCATGCGATCATTCCTGGTCTATACTCTTTGTTTTCTTGTCCAGTTTCTAGCATCAGCTTAGGACACTTAG
GACTTACTTCTATGCTTCTTATTCTTTTCGATACATCAGTATCAGCATCCAACGGGTAGTTAGCACGTCTGTGGGCTGT
>Cluster-2641.18822
TCTCCCGTCTCAAGGGACGTTTCCCTGCTGCACGCGGCTCAAGCGGCCACCGACTGTTTATTTCTGCGTTCATGATCGCC
TCCAAGGTCATCTGCGACGATACCTACTCCAACAAGAGTTGGTGCGTCGTCGGCCAGGGGATGTTTTCGCTCCGGGAGAT
CAACCAGATGGAGCGCGAGATGTGCAGTTATCTGGAGTGGGTGTTGAACGTCAAGCCGGAGGAACTTGCAGAGTTCGAGG
CCGAAGTGAAGAGAGACTATGGAACTGGAGGCTTGAAGACAGGAGTCGCGCCATCGCCCGTTACCCCAACCACCGCCACT
ACCTCTCCTACTACCATCCCGACGTCGTCCGTCCCACCCGTCAGTGTCAGGTCAACGGCCTCGTCAATCCCCACTACCCG
CCCCAATATCTCGTACAACACCACAGGAACACCCGAATCAAGTCCTCCCTCCCCCTCGCACTCGGATTCATCATCGCCAG
CTTCTTCGGAGCCGCGCACTCCCCCGACTCCCGACGTCCCTACAGCACGCGCAGTCGGCCCCACATCCCGCGGCGGCATG
TCCGCAGTCAAGGGTGGCGCGTCGATGCCGATGGCCAAGCCGGTCGTGCAGTCGCACCCAGCCGTTCAAGTCAAAGTCCC
AGAAGAGCGCGTCCCCGGCAACGGTCAGCCGTTTGCCTTTGCCAGCGCAGCGGAGTGGTAGATTTTTTCTTTCTTATACT
TTATTCGCAACCTCAAAGCTCGGTTCGGTCTCTTTGCTACATCCTCCCAACCTTCGACGGACACTTTATTCGAGTCCAAA
ACCGTGTTGTGTTTCTGTTTTGTGTTCCAACGCCTCTCACGACTCCTCTTTACCTCTCCAGCATTAAGCAACTGTATTTC
AACAACCTGCATTTCCACCATTTCTCCGTATCCGACCTCCCCCCTACCATCTACTCCTCCCCCTACCTCTTCTCCGATTC
TACACGCCGGGTTTTTTCTCGTCTCTCGTTGTGCAATTTTATGGTCTTCAATAACGGGCGGGTGGTATTCCTGGCTTGTG
CTTATCTATGGGTTATCTGTATATCCGTGTGACGTGCGCTGCTTTTACTTTCTTTCTCTTGTCCAATGCTTGTGGATTTC
ATATACAAACCTCTCTCTCTCTTTTTTTGCTTCGTTCCTTCTCCTTTTTTGCTATCATGTCCAGCTACTATGACCCTTAC
TTTTTTAGCTTGTTATCGCTCTCTTTCTTTTTTTTACTTAGTTATGTGCGAATCGATGTCAAGACAATTCTTAGCCTCTC
ATTACCGTCTTTGCACACGTTGTGTTCATCGCTCAATCGGAGGTCCGCGAACGGACAAACATTGTAGAAGTTTTTGGATA
GTCGCCCGATTGGGGGGAGAAACACGTGTTTTCCTTTCTCTCTCCTCTTGTTTCATTTTCGCAATCGCATCACGCACGAG
GACGTCGAACGCCTCTTGATTGATCAAAATCTCTCTTCTTCTTCTCTGAGGGAAAACATGCGTCCTTTGATCAATTCGAC
TTTGCCGCTCATAATTCTTTTCTTTTTTGTTAGGTTGATCGCCCTGCAAAACGGGGCCGGCGCGCGGGGAGGGGCGGTTC
GTTCGTTCGAGACTCGGGCGCCCGCGCGAAATCCGCCAGCCAGCTTGTTCGTCATGTGTTCATTGCAAGTCAATCGAACA
CGTACGCAAATTACCTTCAGGGAGAGAGAGAGGCCAATTCGCGAAGCAAGCTCATCGAAATTCTTTCTTTCGTTATCCTT
CGTAAGTACATGCAGTTTTCGCAACTCCCTCACCCACCACCCTTGTTCCAGGCAGAGGACAACCCACCAGGACCATCCGT
CACCGCTGCGATGTTGCCTCATGACTCCCCAAGGACAGGGTACTCCCCTTGAACCTGCCTTTGCGCGCCGACTGGAGGTA
GATAGATAAGAGGTGAGCCCTGGGCGTCCAACTCGGAGGAACTCACTTCACCCCTCCCCCCCCTCCCCATACAAGGAGAG
GACCAGGACCAAGATCATGGTATATGGAGAACCATCGAACGTAGGACGGTTCCGCACCGATTACCCACCCTCCTATAAGC
AGTTATAATATATGCCTTGACCGGCCTTTGAACATTTCCT
>Cluster-2641.18829
GGATGATGGTGGTGCATAACATGATAGCCCACCCCAGAATATGGATGACCCTGATCAGAGGCCAGATGGATGAGCGGCTG
AAGCTGCGGCTGAGCCGCGGCATTGTTTGGCTGTGGCGGCGCCATGGCAGCCATTCTGTATAGATTTGCCTGCATTTCAG
GTTTAGCAGGGATTTGCTTTGAGAAGGTGGTGGCTGCAGCTGGTTTTGCCTGAGTGGAGACATCTGGATGAGAGGTGGCG
ATAGGCATGTTGTAAGTTTGTTGCGGTGGGGGATTCTGGCGGACTGGGAGGTAGTAAACAGGGAACTGCTGCTGATCAAA
GGGATGGGATTGCTGGGATTGTTGGATGGGCATTTGGTAGTAAGTTGGGTATGGGAGGACAGTGCCGGTGGCAGGGTGAT
GGATATATTGGGGATTAGGG
>Cluster-1557.0
GTGTGGACCAGATCAAGAAACCCAGGCTCGTGGCCATCATCCTTGAGTCTCTTGAGGACAATACGGTTACGGAGAACCAT
CATACGATCAAGGAAAAAGTTATACTTGATCACCCCCATCTCCCGGACAATGGCATGGTACCCTCCAAGCCAGACATTTG
TCTGTTCCGCAATCGACGAGTTGAAGCGCCACTTGTTTCCATCCATGAGCTCAGGAAAGTCGGCGGGATTACAGTTCTCT
TGGCACCACTTGTCAGTGTCCTTGTGCTTGCTTTTAAAATGAAATACGTCAACCGGCAGACCCGTCGTGCTGAAATGAGT
GTCGTTTTTGACGATTTTCGAAAGACCGCGGTTATTATCGTAGAAGATATAGCTGGGCATTGTGCCTGGCTCCGGAAATA
CGCCCGCGATAAAGTCCTTAACGGAATACAAAGATTCTGAGCCATAACATGTTGCCCTGCCAACCCCATAGCCACAAGTA
TAAAGCATAACTTGCTCATTATGCGTTCGCTTCCGTCCAAATTGTGCCTTTGTCTTGGTATTGCCTGCTTCGCTCTTGGG
GTTTTGGTGGGCACTGTCATCATCGGACACGTCTTCTTCCCCTCCATCGGCATCACCTGAGCCATCTATCCCAAATGCAC
TTGTTGGATTGGAAACTCTCGCTCGCTCGAGGCGTGCACGGAGCTGGAACATTGCTTGACCACGATCATAATACCGTTCT
TCGGCACTTCTATGGGCAGGGATAGCGCAAGTCCGATGACCCGCTTCGATAGGATTATCGCATTCCTTTACAGAGCAAAC
TTTTTCCTTGTGTTCACACTGCTGACAGAATCGATGACGGTTGGATTGGAGGGGGGTTTTGCAGTTATGGGTGGCACAGC
ATGGGTGACCAATCGTGACACCATCGGTGACGGCAGCATTGACTTTTACCCACTCTTCCGTTCCATCGGCGTTTTTACGC
TTGAATACATTGGTGCATTTCTTGCAATGATGGTGAATATCACCCAGCCCGAAAATGATTTTCCGGTCATTTTCTTGCTT
CATAGCATCGTCGAATCGATCATCCTGGATCCCGGTATGTGGGAGGACCAATCGCTCATGACGATTGGTGTGATAATCGA
GCAATCCGTACAAGGTGAACGCATCCCAGACATGCTCGGTCCGAACCTCTGACTGGAATGGCCATTCAACATCAGAATAG
GAAGGGTTCCGACCAAACGATGTGTTATAAAATGTGGCACAGTTCGAAGCCGACGTCCAAGCGTTAAGCATTAAGCCTTG
CCACATCTCGACCACTTTTCTCTCAAAGAATTGATGCTCTCCGGCTTG
>Cluster-3203.1
GGACGCTTATTGTCCCAGGCGATCAAGTTCTCAACCCGATTTTAACAGAACGTTTCTTGTTCTGGAGCAGGTTCTTCCGC
GTCTAAGGTTTGCCGCGCAGAAGCTCGACACTGTAATTAGTAAGCTTGCCAACAGGGCGCAAGAGTCTCGTGACAGATGG
CAACGCAGAATGCAGGCGGAAATTAACCAGTATTCACAAACGGCTCTCCGACTTGAGCGTATGCCTTTGGAGGTCCTTTC
TTCAATAATAACGATTGCATCGCAAAAGGACCGGCATATCGTATTCACTATTTCTCGCGTCAACACCACTCTTCGTCAGC
TCGTGTTATCAATGCCACTCCTGTGGGCAAACCTGGATGCGGCGGAACCCATTGCAAACAGCAAGATCAGGATCCAACGA
TCGCGAGACGTCCCCTTAACATTACATCTGTCCATCCCACCTAACCGCCCCGAGAACGCAGGAAAAGTAAAACTATCAAA
GTTTATCAAACTCCTCGAACCCGAACGGCATAGGGTGCAGAAGATTTTCATCGAGCACTTCTATCGGCAATGGATTTTGC
GCTCCCTCAAAATCCTCCACAACGATGGATTAAACAGACTACAGACGCTACATCTGGGTTGTACGGAAGGAGACCCTAAA
TACCTGAACGGATCGCTAGTACCGATCCAAATTCGGGAGCTTCGGCAAAGAGGAGTTCTGTTCAACCGCCCAAAAGACAC
AATCTACACAAATATCGTCCACCTGTGTTTGGCCGAGATTTCTCTATCTCTCCTCAAGCTAAAAAACACCTTGCTCGGGA
TGCCCG
>Cluster-2641.16477
CAAGTTGGACCCGGCCCTTCACGAGTTGTCGCAAGGCATCAAGAAATTGCAAACTGGTCTCGTGGAAAACGCCAAAGCCG
ATAAAGCGCGTCTCGAAACGAAGGTCAATGAACTGGAGAAGGAGGTCAAGGAGCTTCAGCAGGTCATTGATGCTACGCGA
ACGGAGTTGTTGCCTGTAGAGGCGGTATCTAAGATGGCTCTTCAAGGGACGTTGTCCGAAGAAGCTGACAAGGCAGGCCC
TCACAAGGGAGCAAGCAACAACACGGGCAATGCCAGTGTCGTGCAAACGGCCAAGAGAGTACGGGCCAATACGTCAGGAA
TCATCGCTAAGTGTCGGGCACTGCTCACGTTCATCAACCGTGACCCTACAACGGGTTCGAATGTTCCCGATCTTGGGACG
GAAGGCGAATGGGGTCGATGTGCCGACCATCTCAAAGCATCGAACGACAGGCTCCGTAGTGTCATTGAGGAGAAGGAAGA
GTCCGCCCAAAAACTGCAGTTCGTCGGGTTCGTTGTGGATCAAATCCGGAAGGGACGGTACACCGAGGATGAATGGAAGA
GCGATCTCAATGGCAAAAATTTCGTTACCTTGATAGAGAAGACGCCGGATGGGTTTGCAAGTATCCAAATGTTGGCGGAA
GATATATCTCGACTTACCGCAACTGCGAAGACCGCGCCGGTTGCCCCGGTGATCGTTCCAGTCTACCGTGACGGGAATCC
TCCAGGCTATGGGACTCCTCCGGCCACTCCCGCCGCGAATGACACTGGAGCTTCGACGGCTAAACCTAGTACCGGAGGTA
CCAAGGCTCGGGAGAAAGGCAAACCTTCAACCAACCAACCTCCCGCCACAATTGCTTCTCATTCCACCCCTACGGGCTCC
AAGCCCCCTGCAGGCTCTAGGGGTGCTACACCTAGGGCTACTGCTACAAACTCCCGAACTCCTGCTACAAACTCCCGAAT
TCCTGCTGAACCTGAGGAACCTGAAGAACCAGTGGAACCAGTTGCTCCGCTCACTTCTTCGCCTGTCGTAACCGCCCCTA
CCTCTCCGGTTATCGCTACCGTTCATACCCCTCCGAAACACCATTCGGAAATCCGGCCTGCTCCGACCAAAAAATCCTCT
TCGGGTTTCAGATCCAAATCGGAGTTCCAACGCAGGCCGGTGTCCGGCTGGGGACTTATTTCAAGATGAGGGAAGGACGA
CCCATTTCGTATTTTTAGGGCCACCGTGAATCTATTTATATGAAACCATGTCTGTTGTACCAACGCCTGTATAGTAGTCA
CGAATCCCCGACTTGATGTCAATGCAACGACGTGGATTCCTCGGCTTGTAGGAGTTCTAGAATCTTCCGAGCGATTAGGC
CTGTAGCTCTTGGAGGATCGTGTGAATACCACGAACTTGCGCTCGGCTTTCTGACCGGAACATTCCTACGGAAC
>Cluster-2641.24079
TTTGCAAAAGCGTTCAAACATTAATTTAGCGGGCATCTAAACAACAATAAGAGAAACTGCAAACGTAGAGACTTAATATA
TATATATTACTCATTCATAAATCACAACGAAAACAACAGAGAACTAAGGACAGCTTCGGCATCCAAACCCTCGGGTTTTT
ATACTCTAGATGTCCGTAATTCACTCTGCATCTTCACCAGGATCGGCTCTTGTGGAGCCGTCTTTCATTGACTCGTCACC
TCCATCTTCAGGAATGTCAGAAGTCCACAGGGTCAGATTATCCCTCAAAAGTTGCATGATCAAAGTGCTATCTTTATAAG
ATTCTTCACTCAAGGTGTCAAGTTCGGAAATAGCTTCATCAAAGGCTTGCTTTGCAAGATGGCAAGCCCTTTCAGGTGAG
TTCATTATTTCATAATAGA
>Cluster-2641.24078
GAGGTTTATTGTTGCAGTAATCCTGGAGTGGCTGAATTGTGAATAGGGATTTGTATAATATCTTAATGACTCAGACTGTT
GCCAAAGAGTGCTCTTGGTCCCGGAGTAAGGTGTCGAAGAAGGATTCTGGAGATCTTTCACTAACATTGATGGAAAAAGC
GCATAAGTTTCCTAGAGGGTACACTTCAGGGTTTGTCCCGGACTACAGGCATGCAGTAGAGGCTGTTGGTGAATCTGAAG
GATTTACTGGCCTTGGGCAAGTTGGATCCGAAGACCCTTGCACGCCAAAGAGAAGGTGTATAAGCTTGAATGCAGACAGG
TGCGATGGTTTCTTCGTTCCCATGCAAGTTATC
>Cluster-7274.0
GGTCTGTCTCTTGTTAATGTGGATGGTTTTTAAAAAACTAAATTAGACTAACAGCACGGTATTCATAATTTCTTTGCTTC
AAAATAAAATCTGTCAAGGATTAAATTAAAACAAAAATAATCAATCTCATGATATTTGGGAGGGGGAGGGGCAAGCCACC
TCAACAACAAAATAACTTGGGAACCCTCTCCAAAAGAAATATTTAAATACCAAAATGGTTTTTGCCTCTTTCATTTTTTT
TAGAATCCATTTTAGTATGCTGTTATGCTTGCTTAAATTGTGCATTTAGATTAAGTTATTTGATTTGGGTCTTAGTTTTT
AATAATTTTGTGAAACTGGTGCTAAAGTCTTCTAGCTCTCTTTCCTAAAAGGATGTCTTAGTGTCAAATGTTCTGTGTTT
G
>Cluster-5712.0
CTAAGGCGCTGAGCTTCTGCTGGAACGTTTCTGTTCTTAAGGAAGAAAACTATTGCTGCAGCTACTACAGCAATCAGCAG
TAAGCAACCAATAACAATACCAGCTACTGCTCCTCGGCTAAGTCCTGGTTTTTCAGTTGGGGCAACATCAGTTACGGTAG
TGTCAGAATTAGTCGTAGATTCGACTGAACTTGAGCTGACGGTTGAGGAAGCTTTGCTTGAAGTTGAGCTGCCGCTCGAG
GAAGCTGTGCTTGAAGTTGAGCTGCCGCTTGAGGAACCTGTGCTTGAAGTTGAACTGCCACTCGAGGAAGCTGTGCTTGA
AG
>Cluster-2641.39211
CGAGAGGCTCTTGTCCTCGATTACATTCTTCGGTAGGAAATACTTGAGGACGCCCCGCTCGTCATCGACTGCAACCGTCA
CGGTACCGGATGCATCCGTCAAGAGATCGGATGTAACGGACGACCAACTGGACTTTCTTGGCACTTGAGTTACGTTAAAA
GCGATCTTATTCGAAGTTGGGGTTAGTATCTCCCAGTTGCATCTGGCGTGGCGTTTCTTCAGGAGAGGGAGCCGCCGAGT
CAACTTCTTGACTCCAGATCGTAGTTTCGGTGTGATCCATGTCAGGCCAGATTCTTCTTTTCTGGTGATGTGGTTTTCTG
AGCCCGAAGAAAAGCTGAGCGAGTAACCGAGAAGCTCATGAAGCAGGTTGTCGTTCTGAGAAGGATGAGAGCAAGGATCG
TCGTTGGTCGCTTTTGGTGTCGTTGGAAGTGCCGATGTGCTCTTCCGGCCCCCGGCCAGGGTTCGCATAAGGCTCCATCC
CTCCTTACTCCATGTGCTTTGCCTCGGTTGGCCGGAGTGTGGCGGTGGTTCAGTGGACCAGTTGAACGGGTCAACATAAG
TCGACGCCGTGCCGTTCCGCGAATGCAAGGTTAGGAGCGATCTACTAGCGGGAGACTTCGATTCGACAAAGTCGGCTGGG
CAGCTGAATTGCCTATAGCGACTTATGGTCGGGTGAGAGTTATCTTCTCGATCCCACAGAGAGCCAACGTTTCCAGCCGC
TGAGGTGCCTCCAGCCCCAACGCTAACGAAGGGCGCCCTTAACGACTTTCGAAGCGATTCGCCATGATTGCCTTCAACCT
GGGTGTCGTTATTGCAAAGTTCGAACTTGCTGGTATGCCGGTCACTGTATAATCCAATGATATAGTCCAAGCTTTTGGAA
CTTTGAACATCGAAGGGGTCGCCCAGAAGAGGGACGGGGTCGTCCGATACAGAGTAGCTGAAGCTCGAAGTGCCGACAAC
GGGGGAGCGACCGCGGTGCATGCTTGCTTGTGCTGGGTCCGGCGGATCCAACGAGCCCCCAAGTCTCCAACCCCAGAGCC
TGGGGGTAGGTTCATTCGTACTTCGGCGAGCCGAGTGCTCTAGCACTGTTCCCGTATTGCCTCGAATCGGTATTGGATTT
GAGCGGACTGGACGCATCGAGACGCCTCCGATCCCGCAAGTCTCCACAAAGTCTCCTGAGCGGGCCACAGAAGACCGTTC
TTCAAACCAAGCTTGCTCCTTACGCCCTTTGGCGCAGTATGTTTGCATAGAACCCGGTTCGCTAGCGACAATCGAGTTCT
CTGGGCTTCCGAAACCTTCTGCCACGGGCGCTTTCACCAAAAATATGTCCGTTGAGCTGAGGCTGCCTTCCCAGCGTTTC
AATGCTGTCGTCGCTGGCCTTCTTGTGCAAAAATGTCTTCGTCCGCTCGTCGAGCCCAGAGAGTGAGAGCCGAAGGCATC
GGTGACCGTTGGGGAGGTATAAGCTCCTTTGTCCGCAGTTGAACTGGGTGTAAGGACTTCGCCCTCAGTCAAAGGTGACC
GTACAGAAGATTCAGTGAGGGTTGGAGTAAGGAGGAAGGAAGACGTTGAGGACACGGAGGCTGATGAGTAGCCTTGATCG
GTGGTCGGTTCCTTTCGGCGGGGGCATAGCGGTAAAGTTTTCACTGTACCAGAGTCCCGTGGCCTCTGCGAGAATACAGG
GCGGCCATAGTTACGTGGACCCATTTTGTTGTAGTTCTCCGCCGGAGTTGATGGGGAGGTCGTTGCGGGATGGTCACACT
GATAGACACCGTCGTCAGCATCAG
>Cluster-2641.38733
CGCTCTGAGGAGGATTTGTCTCTGACCCAATTTTCTATGGATTCCAAGATGTCGACTCTGGTATCGGGAAGGCAGATCAC
ATCGTCGATGGAGCTCCCACGAGCCCCGTAACGTCCATCCCCAAGACGATCAAGAAGACGACGCTGCTCCTTCTGGATTT
CGGGGTTTTCGAACTCGATGGCAAGACTGGCGGTGTTCAGGCTGACAAGTAGCTCCAATTCTTCTGACACCTTGCAGGCA
TTTATTTGATCCATCTTCAAGTGATCTCCAGAATTAAAGGTATTCGCTGAGGAAACTTATTTCTTGATATTATCTTGTAC
GCGTTGAAGAACCCTCCATATATCGGAGGTGCGGCCCACTATCTCCTCCGTACGGCGCCGGCTCGATTGTTCTCCTAAGT
CTTGAAGAAGAGTGGCCAGCCTCCAGGTATTTGACGCCAAGTCGCTGGGCACGTCTTCACGTCTATCCATCGCCTGAACG
ACTCTCACCAATGATGTGCCTACTCCTGCAACGGCTCCAATGTAGCTTCCAACGACTGGAATAACTTTGCACTTCAATTG
AATGCTCTCAAATATGTTCCAAGCCTTGAGCAATGCTCCCTCAGGGATCAAACCGCGTGTTTCGGTCTCATCGGTTGCGC
GTGGCGGTGAATCATCCGTGGAGACTGGGCTAGGATATTGAAAAGCCAAGATCCCTCCTTGAGATGGTCCGCCTGGACTA
TCAAGGTCCATATCTGAGCATTCGCCGTCGCTATCTTCGGAAACAGGCGGAACACTAGGGACCGAAGATGAGGTTGGCTG
TTCTTGACAAATATAGTTCCACAGCTCCCATAAAACCTCTCGTATCGTGGGCCGTGCCGCTGGAATTTTATCCCAACAAC
GGCGCATAAGATTCCAAAGGGGGTCAGAAGGAGGCAGATTCGGGTGATCATCTGGACTGGGTGGCTGGTATTGCACTGCA
TGGCGCATGATTTGTGTTCCGCGAAGCCCGAGAAACGGAGGATGTCCGCTCATAACAGCCAAAATAAGGCCACCAAAAGC
ATAGACGTCAGTCCTGCAGTTCGGCTGTAGCCCCTCGTTTAGAATCTCGAAAGCCATGTAGTTATAAGTTCCTTTTGGCG
TTTCGCTCGTTGTAAGTCCAGTATACGTAGGGCCGCTGAGGGCCTGAAGAACCCTACTCAAGCCGAAGTCGGAAAGTGCG
GCTTCGGAGTCGTCGGTAATGAGCACGTTCTCTGGTTTTATGTCAGCGTGGCAAATTGGAGGGCTCTGAGAGTGGAGATG
GTCAAGCCCCAAAGCTGTTTGATAAATCAGCCAAAGTTTATGAAGGCGAGTCAGACCGGGATACCTTCGTAAGTAATCCG
TTAAATTGCCATGGTTACACCAACGACTAACGAGTCGTGGTTTAGGTTGCGAGCGGTAGCCAAGTAGAGGATGAAGGTTC
CGATGGTTGATCTGGCTCCAAACGAAGACCTCTCGTTTCATGCGCGTATCTGTCTTCCTTATCAGCATTTCTGGATCCGT
GTGCATGTTCGGTGGGATAAGGTCCTTGAGCTCTTTGATAGCTACCTCGATTCGCTGGCCCTGTGGACTCGTCCAGACAC
CACGATAGATATCTGCATATCCGGCAGATAATTTGGGTCTGTCAGGGACTTCTAGGGAACCCGGAAGCTCGTTGGCTATA
TCTGAACGGTTGAACGCCCGATGTGGCTGAACGAGGCTCCCAGTGTCTATGACGGCTGGATCGGTAGTTGCGCCTAAATG
GTTTTTTGTATTCCCGCTTCCATTTCCCGCTGGACATCGCCATGTATCCATTTTTGATCCCTTTCCTAACTATAATCGAG
CTCGAAGCAATAGCTGGAGGGGAATGTTGAATAATGCCTGTAAGTGATTGTGGGTGTGGTTGGGTAGGTGATAGACGTTT
AGAGCGCCCCTCCACCGAGCAAAACGTGTTTGCAG
>Cluster-8442.0
TATTTTCATCCCTCATGTTTCCTGCTGGAACGTCCAACGCAAAAGATGGTCGATACTGAGGGAAGGTTCGGTGGTCGGGA
ATGTCAATGTCCACCGGTAGAGGATCCCCTTTTGCTATGGAAACCAGGTATGCCCAAGCCCGTGCAGTATTAGGATGATT
GTAACCACCTCCGCCGAGCAGAAGCGTCTTGCAGTTCCACTCAAGAATGCGTTCTACGCACCACCCCATAGATCCTTTTT
CCTCGACGTCGATACTCCAGTTGAACACGGCACAAGGATCTCCTGCAAGTCCATCCCCTCCACATTGCACAACTATGTAC
TCTGGGTTGAACGCCGCTTTCACCTCTTCGACCGAGGCCCAGATCCGAGCATACGTCTTGGCGGATGCCCCTCTTTCTAG
TGGAACGGCGATCGTAAATGGGTCGGGAGTATCGACTGGAGTCAGACCACTGAGTTCTGAAGCTGGGAAAAAACCCCGAG
TCGCATGGTGGATTGACAACGTCAGAATGGTAGGCAGGGTCGACGTCGAAGTGGAGGCAAAGGCTTCTGACACCGCATCC
GAGAAATGAAGGTCCAGATCAATGTACATGATCCTTGGTCGAGGGTTGATCTTCTTGAGGACGAGGATGGCTAAGACGCA
GTCGGCAACGTAGCAAAATCCGGAGGCTCTTGACTTTCGCGCGTGATGGCGGCCACCGTCCCAGCATATTGCAACGTCTG
CGTCATTGTCTCGAAGGCTCCGGGCCGCTGTCATCGAAGCCCCCGCTATCATTCTCACATAGGCGGGAAGCCCTTTAAAC
GGCGGACAGTCATCCTCTAATCCTAATTCAGCGGAGATGCTTCGACTATCCTGGAAGTCACCTTGCACTCCAAAACGGTC
TGCCTTCTGGCCGGTTCCCAAAACAAAGTCAACGTATTCCGCGTCGTGATACGTGAGGAGCTCTTTAGCCGTGGCAGGTA
TCGGGCGGACGATGCGAATCCATCCTGGTCGTTCCCGGGCAAATGCTGCGACTAGCTGATGTACCAACGCTGAGCGAAAT
CGGTTAGAGGGAAGAAGTGATGATATCTTGACGAGATCTTCTGAAACGACGTATGCGACTCTCTTTTGTTGGGACGTGTC
TTCCGTCCTTTCCATGAGTTTCG
>Cluster-2641.38732
TCCGGCCCGCAACAGGCGAATTTATAACGCTATATTATGGTAGAGGAACATGGAAAGAACTGAAAAATAGCGTAGCAAGG
GTCCCAAAGAAGAGGCGAGACACTGAAAGTCCATATTCCACAGCAACAAACGAAAGGGTAGATGGAGCGAGAGATAGAAA
GAAAAAGAGACAAGGTCCAGAGTAGCAACGTCCAACTTTTGAACATTTCATCAACCGTGACCATAGCAGACCACTGGTCA
ATCAGCATCTGGAATGTCGGATATATAACCCACTCGGATAAGACGGTGTGCAAGATGCTGGGTGGACTCGGCAATCAATG
GCCACGTATCACGCATCCAGCTGCCAAAGCCAGATCTCCTCCATACTATCCATACCTCCTATCACTCCCGCAAAGGTGCA
AAGGAAAATCCAATCTGGAGCTCCGGAGCGGATGTTGTGATGTTCCATCGCCTGTATGAGGGCTTCGCCGTTGTTGTTCA
GAGTGACAACGTTTGTCGAGCGGGAGTCGAAGCCTCTGGCCAGTCCCACAATGTGTCCGCCAATCGTCTTGCCATATACC
CATGGCATTTCCAATTCCAGGGGTACAGTGTACTCCCGAAGTTCCACAAGGTGGTTCGCATGAGGATGCGGGGGGAATTC
CACATACCCCAGTACCCGAGGATGCCGGATCAAGGCAGAAGGACCATGTAAAGGAGAGAACGGACGATTGACTGAAGGAC
AAATGGTAGCTAGCTGATCCCACTCAGGGTCAGAATGGCCTTTGATTTGGGTTTGCCACATGACTGGAAGCTCGACGGTG
ACATTCCTTGCGGCCTCGACAGTTTGGTGGCTAGGCACTTGATCGATAGGTCCAAAGAACGAAATCGTACCTGAATCAGG
GTCGAATGTGGCAATCCCCTCCGGCCCAACTGAAAGTATCAATTCCTCCTCTCGGAGATACTCCGAAACCCGCACAACAA
TAATTTCAGCGGACTCCAAATTTCGAACTATAAGATGATTTGAATCATCTTCGGGATAGAACTGATAAGGCCCATCCTGG
GGAACCCCGACCCGTTCTGCAAATGGTGTCATATCTATAGACCGAAGGAGTTTCAAAGGTTCCGCGGCGTCGAGGTGATC
GAAACGAAAAAAAAGAATGGGCATCACATCGATGCGAACGAAGATATTGAGCGTTGCTCCCCTGGAGCCCACGTTCAACG
AAACGATTCCCATTCGAATCCAGGCATGTGCTGATCTATCAATTGAATACACTGCCGCAGGGCGTAATTCTCCCTGTTGG
ACGTTTTTGAGGTCCCATACTCGGAGAGTGCCCCCATCCGCAGAAAATGACTCTGCCGAGATTGTGACAAGCCAGCGCCC
TCCAGGTGCTAGTTCAATTGACATGAGGAAATCTTCGGTGATGTTTGTTCGGACTCGAGATAAGGTTTGATTCTGTATCG
ACCCTGACAATACACAGTGCTGAAACCGATATGGGCGTGTGGCGCGCAGTCTCGCCTCCGAGGCATCAGGTGTCGAATCG
AATGACCCAGGAGGGAAGTCGTATTCCGAACAAATGCCACGGAGCTTTATCGACCAGATACGGGAGACCTCTCGAGAGGC
ACAGAGGGTCCTACAAGTCTGAATAAGACGCCCGATATCCGGTATAGATAGGTATTCTAAAATTAACAGGATGAGATCTT
GAGGCAAGTCGAGGAAATGCATGACGTGGTCACGACTAAAGACCGGTGGTGGCG
>Cluster-2641.967
AAGCTACCCTCCCAGGTATAGAGATCCTGTGGACGCTTTCGTTAGCGCCATGCAGGCAAACTCTAGACGGTTGGATGATT
TAGAGAGAGGACTTACTGAGCCTCAAGACGAAGCTTCGCGGGCAGATGCTCGTACCTCCCAAATCAACCTTATCGTCACT
GTAATGGGACTGGTAGTGATGATGATGGCGGGGGGGACAAAGCTTTACGAGACAGTTCATCCATCACCCGCCTAGCGAAC
CTTTCAACTCTGTTGGATCGCACCCATGTCGCCTGCAGATACGACAGCCCTTCGGCGAAACCCCAGCGACGACCCCAGCG
ACGACCCCTTCCAATCGACTAGTTCAGCAGCCTCGCCTGACTCGTTAGAAGGGAGTTCGCTAAGGGCATAAGGGTCATCA
CCCTTCCCGTCGCCTCGGACGTGAACGAGCCGTCGGCCTTAAGGACTAGAGTGATCGCAGTCCCGACTGGCCCGTCGGCT
GTCACGTCGACGATACACAGAAATCGTATGTAGAAGATACTGAAGATTTCCGAAGATCAAGTTCAACCATCCCTGCAAGG
CACAAGAAGCATCGCCAACTGCATGCTCGCAAGACTGCCAAGGGCAAGAACAATAATTTCCGGAATTCCCTTCTACGACT
GTTCAACTTCGTGATTTCTGAGGGACATCGCCGACGCTATAAGCTACCCTGTTCATACCTGTCCCCTCGGTATATAAAGT
AGATGGCTTTAGGTAGTCAATGTATCTCGGCTTCTCTAACATATTCCCCTTTTCGAAATCCACTGTTTGG
>Cluster-2641.38731
TCCGGCCCGCAACAGGCGAATTTATAACGCTATATTATGGTAGAGGAACATGGAAAGAACTGAAAAATAGCGTAGCAAGG
GTCCCAAAGAAGAGGCGAGACACTGAAAGTCCATATTCCACAGCAACAAACGAAAGGGTAGATGGAGCGAGAGATAGAAA
GAAAAAGAGACAAGGTCCAGAGTAGCAACGTCCAACTTTTGAACATTTCATCAACCGTGACCATAGCAGACCACTGGTCA
ATCAGCATCTGGAATGTCGGATATATAACCCACTCGGATAAGACGGTGTGCAAGATGCTGGGTGGACTCGGCAATCAATG
GCCACGTATCACGCATCCAGCTGCCAAAGCCAGATCTCCTCCATACTATCCATACCTCCTATCACTCCCGCAAAGGTGCA
AAGGAAAATCCAATCTGGAGCTCCGGAGCGGATGTTGTGATGTTCCATCGCCTGTATGAGGGCTTCGCCGTTGTTGTTCA
GAGTGACAACGTTTGTCGAGCGGGAGTCGAAGCCTCTGGCCAGTCCCACAATGTGTCCGCCAATCGTCTTGCCATATACC
CATGGCATTTCCAATTCCAGGGGTACAGTGTACTCCCGAAGTTCCACAAGGTGGTTCGCATGAGGATGCGGGGGGAATTC
CACATACCCCAGTACCCGAGGATGCCGGATCAAGGCAGAAGGACCATGTAAAGGAGAGAACGGACGATTGACTGAAGGAC
AAATGGTAGCTAGCTGATCCCACTCAGGGTCAGAATGGCCTTTGATTTGGGTTTGCCACATGACTGGAAGCTCGACGGTG
ACATTCCTTGCGGCCTCGACAGTTTGGTGGCTAGGCACTTGATCGATAGGTCCAAAGAACGAAATCGTACCTGAATCAGG
GTCGAATGTGGCAATCCCCTCCGGCCCAACTGAAAGTATCAATTCCTCCTCTCGGAGATACTCCGAAACCCGCACAACAA
TAATTTCAGCGGACTCCAAATTTCGAACTATAAGATGATTTGAATCATCTTCGGGATAGAACTGATAAGGCCCATCCTGG
GGAACCCCGACCCGTTCTGCAAATGGTGTCATATCTATAGACCGAAGGAGTTTCAAAGGTTCCGCGGCGTCGAGGTGATC
GAAACGAAAAAAAAGAATGGGCATCACATCGATGCGAACGAAGATATTGAGCGTTGCTCCCCTGGAGCCCACGTTCAACG
AAACGATTCCCATTCGAATCCAGGCATGTGCTGATCTATCAATTGAATACACTGCCGCAGGGCGTAATTCTCCCTGTTGG
ACGTTTTTGAGGTCCCATACTCGGAGAGTGCCCCCATCCGCAGAAAATGACTCTGCCGAGATTGTGACAAGCCAGCGCCC
TCCAGGTGCTAGTTCAATTGACATGAGGAAATCTTCGGTGATGTTTGTTCGGACTCGAGATAAGGTTTGATTCTGTATCG
ACCCTGACAATACACAGTGCTGAAACCGATATGGGCGTGTGGCGCGCAGTCTCGCCTCCGAGGCATCAGGTGTCGAATCG
AATGACCCAGGAGGGAAGTCGTATTCCGAACAAATGCCACGGAGCTTTATCGACCAGATACGGGAGACCTCTCGAGAGGC
ACAGAGGGTCCTACAAGTCTTTAATCAAGCTGAATAAGACGCCCGATATCCGGTATAGATAGGTATTCTAAAATTAACAG
GATGAGATCTTGAGGCAAGTCGAGGAAATGCATGACGTGGTCACGACTAAAGACCGGTGGTGGCG
>Cluster-2641.966
TGTCTGCATATCGCCTGTTCCGCTTATTTCGGCATATTCCACAATCGCACTTGAGTTCTCCAGGATTGAGCTGTGGGCTG
TTGCCGGTGAGAGAAGTTTGGGGAGAAGCTGTGTACAGGAGCTGATTCTGAACCCCGAAAGCGTTTGGTGTTAGGATGGC
CCACGGCAGCAGGTTGGGGTGATCCGAGTGAAAAGATGGTTTGAATGCCGAGTCTACTGATGCCAATCAGCCCTGTTACG
CGGAACGTAGGCGTCCGTTGTTAAGTGAGCTGAAGGGGGACGAGGATGTAACCCATGTGGCTGAGACGCCTCCTCGCCCA
TCGGGGAGGTGGGTATCAGCTGTTGTGGCTATCCCAACGTGTCGACGATCCCGGAGTCCCGAGATATTGGGAGTGGGAAG
GAGGTGGATGCTTGACGGAGGCGTGGTGTACTCGAACTGGCCGTCGACGATGGAATGGCGGGGGTCGGATGGCGGCAGGT
GAGGAAGGGGAACCGGAAAGGAGTTGCTTTGAGCGGCCGAGATTGAACGCGCCGACACACCCCATTCTCCCGAGAGCAAA
ACATCCGTTGTTAAGCGAGGTGAAGATGCCTGGGGTAGAGTGAATTGGACGAGAGGACGATCGCACAGAATTCCCTCGTC
AGTCCATATTCAAACTGCTGAATCCACTCTTGTGC
>Cluster-2641.30816
AGCCTTGGTATAGAAGTCCAATGCGCCGGTGTAGTCACCCTGCCGCAAGTGCATCTCTCCCAGTTGCACCAGGAGCCATG
GAGAGCGAGCCGCGGAAGCCGCCGTATCCGACGTCCGAATAGGGTTTGGAATGACCATGGGCATCCAGTTGATCGACTTT
CGACAATCCTCAGCCACCGGTCGTTTGCTGGGGTCAATGCTCCAACACACAAGCATAAGCGCGCAAAGCGCCTGGATCAA
CGACA
>Cluster-2641.24071
GGGAAACAAAAGAAAAGCAGAAGGCTCACATATAGCGGACGGTGATAGAAGATTGGAGTAAATTCAAAGCCACAGCTTCT
GATTCACAGAGATATTGGTGTTAAGCAGCTAAAAGCTCAAGACCTGCTCTTGAATGGGATTGCCCTTATGACAACCTGGT
GGTAGAAAGCAGCCAGTGCAGCTCCAATGAACGGTCCAACCCAGAAGATCCACTGATCATCCCAAGCATGATCCCTATTG
TAGATGATGGCAGCTCCAAGGCTCCTCGCTGGGTTGATGCCGGTGCCGGTGATCGGAATTGTGGCCAAATGAACGAGGAA
TACGGCAAACCCAATAGGAAGTGGCGCAAGAATAGGGACATGAGAATCTCTGGCACTTCTCTTGGCATCAGTAGCGGAGA
AGACAGTGTAGACGAGGACGAAGGTGCCGACAATCTCAGCTCCAAGACCGTCCCCCTTGCTGTATCCGGGGCTCACAGAG
TTGGTGCCTCCATTGTTGGCCATGTAGATGCTTCTCTGGAAACCCTTGACAACGCCAGCGCCGCAGATGGCTCCTAGGCA
CTGCATTACCATGTAGTAGAGAGCTCTAGGGAGGGAGAGCTTCCGGGCCAGGAAGAGCCCAAATGTCACAGCTGGATTGA
TGTGCCCGCCTGAAATCCCTGCGGTACAGTAGACAAGAGCAAAGATCATTCCACCAAAA
>Cluster-2641.38730
TGCATATCTTTGTTAATGGATGGCCTGGTACACTTGGTTCTATCTATATACTATTTGGTGCTGTCGGCTCGCGTGGGCGT
TCAGAGCAGGAAGGATGGAAAATGAACGTGAGTTTATCTACTTGTGAGGAACATACCGTCGGTTGGTACGCAAGTGGGCG
TCTAAGGACAATGTCCTTGGCAGAGGACCTGCCAAGGACATTCGCGGACCCTGACGATCCTCAATAAAAACAAAAGGTAC
CCATCTCCTCGCTCGCATACGCCCCCCATGTCCCCTATGCTGTCTCTCCACCTCTTCGTTTTCGCGCTTTCCCTAGTATT
AACGACTGTCGATGCCCTTCCTCTCGGCAGCACTCACCCAGAAACGACTCTCCAAGCCAGAATGTCCGTAACGATCACAA
GGCCTAAGTCGTCGACCATGACAAAGAAGCAGGGAATTATAGTCGGAGCAGGTAAGTGCGGACCAGCCGTCGCGCGATTT
CTTACCGCCGAGCTAAGTTAATGCGGCGTGCTCTGTCAGTGGCTGGGGGATGGATCGTCTTCGTCTTGCTTCTTTCACAG
GAAGAACGGAAGAAGAATGTGGAGTTTGACGCGCAGGGCAAGCCGTTCTTCAAACGGAAGGCACGACTACCGAAGAGGTC
TCCGTCAATGCCCGACCTTGGCAAGGGGGCCACGGCTCCGGTTCACGATTCAGGCGTAGCTGTCCCGACCTTGGCACCCT
CAACGACCGTGAAGAAACCTGAACCGGTGGTGATGAGGCGAGAGAAGGATGCCTGGAAAGAAGGAACGGTGGTGGCAGCA
GGACCGGATGGGGAAGTCGCGGGAGTCGCCGACTTGACATTGGAGAAGGAAAAGGGGAGACGAGACGATGAGAAAGCACC
GTTCAAGCTGTTCTAAGGCTTCGGACTGCTCTCTCCAGCAGTCAAGTTAGCTGGCTTGAACTCGTGTTGTGAAGGGACGG
ACGCGTTCGGTATTTCGATTTGGACTACCCACATGGACAACTTTCGCGTTAGATGACTTTCGTAACCCACTCATGATCAT
GACCGCACTTCTATTGGGTTTGATTACCGAGAATGGAAGAATAATGGCCAA
>Cluster-2641.20751
TTTTCTCCCTGCCCGAACCAGCAAGCACCGTCGTCCCCCGGCTGAACCGGCGGCGCATGGTCTCTGACAGGAGAGCGACT
GACTCGTTAGAAGTTCAAAGGAAAAGAATTTTGGGGCTCCATCTTTTGCTCCAACCCTAGCTGAGGAAGCAGGTCGAGTA
ATTGGAGGAAGCGAGTGGGCAAGATGGCGAACAGGATGAAGGAGGAAGAGAAGAACGAGAAAATTATTAGAGGACTTCTT
AAGCTTCCTTCTAATAAAAGATGCATCAATTGCAATGGTCTGGGCCCACAATATGTTTGCACAAATTTCTGGACTTTCAT
CTGTACAAACTGCAGTGGGTTACATCGAGAGTTCACTCACCGAGTAAAATCAATATCCATGGCCAAATTTACATCCCAG
>Cluster-2641.38737
CTGCAGGAAACCATGAGTCATCGATTCCTATTGGTACTAAGCCTCTCAAGGAAGGAATGTCGACTCCCACAGCTCATTAC
CAAATCGCGCTTGGAGAGCACAATGGCGAACACTCGTGGATTATCCACTCCGCCAAAGGGATTAAATGGCACAATGTCCC
CTATAAGCTAGTTACGCTTCTGCAAAAGCTCGCTACAAATGAGCTGCTGGACTTTTCCTTGGGCTCCGATGGGAGGTGGT
TTGTCAGGTATGGCCCAAAGGGCGCTGAAAGGCACGAGCTTTCGCCTTATCTGCGAAAGGAGTTGAACCAAGGTTCAAAA
GTCAAGATCGACCGACTCACTCTGGGTCCCGACACGGACCACTGGGGAGTCTACAGGGCTTCGGACGGCTCGCTTCAAAC
CTTCTCTTCGGTCGGCACTCGTGATAAACTCACGAGCCTGCTGGGCTGGAAAACGGACACGATCAACTCAAAAAACAAAA
TTGGATTTGTCGCCTTGGGATTTGCCGGAGACTGGGCGTTCATTGTCAACGGTCAAGCAAAGTACAAGGGTAGCAAACCT
TTTCAGAAGGAATTTTCGGATGGTTTGAAGGCGCGGAAGAGGGTTTCGACCGTGGTTCTGTCATCCAAGGCCCCCCTCTG
GATCATCGTTTGGCAGGACGGCACTCTTTCCCACAATCTTCCCTCCAAGATCGCGGGCCAAGTTAATGCCTATTGCCAGT
TGAAGCACTCTCTCAAGAACGCTCCAAAGGTGACGCCCCCACGAGATCTACCAGAAGCCGACCAGCCGCTGGACGTCGCG
GACGTCGCGGATGAGTCCGCTGCGGAAATGCTCCCCCAACCGACGCCCGCGCCACCCCCTCCTGTGCAGACGACCGTGAA
TGCAGTCCCCGTACCTAAGACTTCCCTCGCAGCAACATCTATCCCAACACAAGAGCCAGCCGTGAAGCCAGTGCCTGCTC
AGCCCCCGACGCTACGTCAAATCTCAAAGCCTCCAGCGGTCACGCAATTGGCAACGCAGGCACCGCGTACTACAGGTAGA
CCGAGATGGTCCCAATTGGAGCTCTCTTCTGAAGCAGACCATCCTATCTCGAGAGTCGAAACCATTCCCGCCGAGCCTGA
TCATGAGCCTCGAGCTTATCACCCGGTGAAGAAATTGTCGACAACGCTTCGACAGTTGGACCCAACGGATTGGATAGACT
CGTACTATTATGAGGAAGTCGTTCGTCTCTTTCAGGATGGTTGGAAGCACTCGCATAAGCGATGCCCAAAGATCAAAAGG
ATTTTCTCTGTGAGTCTCCCAGATCACCTGAACGAGTCCTACCAAGAGTACAAGGACAATTTGGAAACACGGAATGGATG
GAACGGTATAAATGAAAAACTACTATTCCACGGAACTAAGTGCAGCTGCTCTCTCGGTGAAGGA
>Cluster-288.0
CCTCATACCGACGAGTTATCTGGTACCACTTCTTAAACCTTCTACGAAGGCTTTACAAAGGTCCTACCGAGCAGCCTCTG
TTTGCTTACTGACAAGTGTCTACAACTCGCTCACTCTGAGCTTAACCCAGGGCATTGAAGACCCAGGGCCAAGCACTTTC
AAAAATAAATTCTGGTAAAAAGGTGAAAACTCTATTTGTAAATCGTTACTCTAAATCATACTTGATCAACCCCTGCATAA
GCTACCACCCAACCAGGGTTAAGGCAGGCAGCTGCTAGCTCACCTCCGCCTCTCCCGCGAGACCACCCCTTCCCAATACC
TGTGACGATATTTGGCGTTCCCTGGGGGAGAGATTCGATGGCCGCACCCCCAAAAGCCACGCCCAAGGCCCTCAGCTCGT
TTCACCTGCCATACCATTTGTCCCATCTTTGGCCTTGATCTTGAACAAATGCTCAGTCCAGTGTGCTTCAAAGTTCAAAC
CAAATGGAAGCGTTATCCCAGATCCGAACACACTTATCTGCATGAGAAGTCGGTCGGCCGTATATAACCGCGACTACCTC
ATATATCCATATCCTAT
>Cluster-2641.24073
GTTGAATGATCTGCAAACAAGGATTTCTACAAAAATATCAATATTTGAAACTATTACAGCCCTATTGTGGCAAAACATTG
CAAAAATTAGAGCAGAGAAAGAGCCCAAACTGGTAACAGTTTGCAAGAATAGCTCCATTGAAAGAAATGGGATTCTCAGT
AACCAGCTAAAGGTTAAGACTGTAGTAGCAAATCCATCACCAGCGAAGGCCGAGCTGCTAGAATTGGCCAAGTTGATAAA
TAAAGAAGGCATAGACGAGATGAAAACAATACAAG
>Cluster-2641.38736
TCAAGGCCGCACCCCCAGTAGAGACCGAGGACTACGAGTTTGGCCCTGCCTATGCTGCGAGTGCCTTCGTACCCCTCTCT
TTCAGTCTTTTTTTGCATTCGAATATGCTCATAAGTATTATCTGCTACAGCAAGCGGAGGTGAGACGCATTCTCTCAAAG
TACGAAGATGCCGACAAAATCATCCGCGACGCCCAGCTTCCAGCGCACCTTAAAGACCTCCTTCGCGGCAGCCAGCTGAT
CTCCGACCAGTTCTCGCCAGCCCTCGAAGCAGGGTTCAACGGAGCAGCAATTCAAGA
>Cluster-2641.24072
GTAAAAGGATACCAAGTTTTCTTTTAGGCATGGATCCTTTGCACGTCCACTCTTACAACACTGCATATCTAGGAAACAGT
TTTATCACTTCGCCCAGTAGTTTCTGAAGTTGGCAGAGAAGTCTTAGATTCCCTTTCAGCCATGTTATCCTTCAGCGAAG
GCAATTTTTCATCAGCTACTGGGTTGAGTGTTCCAGGGTTCATCTTCTGAA
>Cluster-4766.0
CGCGAGTTTGTGTCGGGAATGTCCTCGGCTCATCTACTGCGAAAAAGAATGGCACAACGGACTCGTTCCAGATGATCGGG
ATGAGATAGAGGCAGCTTGGAATGGGGTGCAGGATATTGTAGGCTCCGCAATGGCGGTTAAGCGAGCGGGGCGGCTGAGA
TTGAGGGAAACTGGCACGGACACAGGTGTCCCAGTCTGATTGGGGGAGAGCGAAAGATCTATACTTTTGATCCATATGCT
TAAATTGCCTATATAGACGTCGACGAGATTAGGCAGGCTTGTAAAATATTGGAG
>Cluster-2641.38735
ACTTCTGTACCGAGTTTAACTTCTTTGGCAACGACACTCTTTCGGGGTGGTTCTTTCGGTGGCTTCTGTGGCTTCTGAGG
CTGTGCCTAGAGCTACCTTGGCGCCTGTCACGGCAATGACGGAGGCTCTCCTAACTTTTCACTCATCTTTCTGCAAGGAA
GGGAATAGACAAGTTTAGCAATGACTACCATCAAGTTCCCTTTTCCATTTACCAACAGGGAAGATATCAACGGCAGTAGT
GATCCAGCATTGCCTCTGGTAGACCTTCGCATGATCGAGCTATCTTATGCTCTCCGGTGCAAGCATTCATGGTGGACCAA
GATCAACGATCCCGATATCCGTTCGAAATGGAAAGAGGAAGCGTTGGAACAGACGATTAGACTCGGCGGAGGTGAAGATG
AAAACGAGATTGAGTGGGTCCTGGACGAGCTCGAAGACTACGCAAGAATGAGAGATGAGGCAACCGGGATTCAGCCATCC
TGTCACGTTCGAGTTTGGGAGTCGGATGCTCTAGTCTCCGAGGAACTGAGGTCCAAATTGATATCAGCAGTTGCGGTACT
CGAAAACGTTCCCGAAGATGAAAAGGATTGGCATCCTCGATCCGACAACCTAGTCCTTGATCTTGTCCACCCCTCGCTAT
TCTGCGCTGTTTACGAGCACACCCAGTGCTGGGACACAGTCGACGACAAGAAAATTCTGGCCCCCCTCCGTTGGACGGAT
GATGATTTACCGGGGTGGGCGTATTCGAAGAGGTTCTCGTGGATCCCGACTGATTTTCAAGTGGGCCATGACGGGACACC
GGCGAGGGCTCTGGGCTATATCAACAACGTTCACCCGCAAACTCACAAGGATCTTGTTCCCGTCATCGAAGCTTTAACAA
TAACCGTGACCTCCCAGGACGAAAGAAGACAGACGGGATCTATGCATGGCTCGAAAGTGAGGAGCATCCAAAACCGTCAT
GGTCGGATCGGGGGAGCATGAGTGACGAGGAGTTTCACAAACTTAATCAAGCATACGAGGAGAATAGGACCATCGGTTTG
CCTTGTGTGGATAGGAAC
>Cluster-2641.24075
AGGAGGTGGCTGACAACATGTGTCATCCATTGTCGAGTCCGTCGAGTCCATGTGTGTTATGCAACGAGTCTTTCAGGTCG
TCTTCAGTGCCAATGTACGTTGCTAGGTGCTTTATTGCGTTTTGTGAAAAGGGGGTCAAGTGGTTGTGGATTTGCCTTGC
GGATATATCTGAAGTACAACCCATGACTTGTGAACCTTGGATCCAATTCCAAATTCCAGACTCGAATTCTTGGACTGAAG
CAAATTACAGCCGCGTGTGGATGGTGTGGGAAAAGCGGACAATTTCAAGATAGACCGCGAACTAGTGATCGCTTCATCCT
TTGCTTGTGAGGCAATGGCTCGGGGACACCCACGATCTCAGACTCTGTGACTCCGGGCTGAGGATCTGAGGGGGGTGCGG
CGCCATGGTTAGCCTCCATACCCTCGCCACAAACTTTCTAAGATCCCATTAGACTGTCTTGACTTTCATTTCGCCCCTCT
TTGGCTCATCCGGCATAGTCTCTCCTACATGGCGATGTAGTGTAAAGGGTGAAGATGCACAATGCACCGACATCCTAAAG
CGGGGCTTTCCATTTCCCTGAGACAATTGCCTTGTCTTACCAGCAATGGCGTGGAAGCCGCGGTGCCTTTAGTGATGAGG
TGGTGCCCAAGGTTAGAAGCGTGTCACGGAGGCTGCGGTCCGTTCTGTGGCGCGCTGCAGGCCGTTTGAGTCAGGATGAC
GTCGCTGCGGCCTGCGTGCCAATGCGTGGCGCCACGCGCACCTGAGGCCGCGTTCGCTTATTCCACAGCAAAGCAAAACC
CCTAAAAGGAACTCTGCATTCTACGCGCCTTGCTATCAACGACTGTTCCATTTGGAAACATCGATCGCTTCCGTGCCGGG
CCAAAGCAATGGAGGGCCTTCTGGCAAACCTAGGTATTCCGGATGTACATTCTCGTCCACTTTTCAATCGATTTTCGTTG
AACGACTGGCTGGTCGTGGCTTTACCGCATGCATTCCTAATATCGACCACCAAGTTGGCAATGACATCACCCCGGAACCC
CATCAATCAAGCCACGCGACTTCTCCTACTTCCGGTAGGACTCTACGCGTACATCTACGTGGTTACTTTCCGCGACTATG
CTGTCGCGGGGCCAGAATCCAATGTCCGGAACTATGGCATCGGCCTGTTCAACTTCGCCGCAGCGCTGAAACTCCTGGAG
ATGTCGTTCATAAGGACAGCACCTCAGAGGATAACCAAGTCCCCACCACCAAAGAAACTCACCAATGGCGATGCTAAGGT
TCATAGCACAAATAATCAAAACGGGTCTTCCGAGCCAAATGCAGCTGAAGCCGCTGGGACCACACGCTCCATAAAGGAGG
TTATCGAATATCTCTGTGACCCAAGACTACTTCACTATGACGCTACAATGGCCAGGAACTCGTATGACTTGGAGACCAGA
GATACGACAAACCGCCTTTCCTTCCTTCTATCAACCGTCCTCCTCTACGTCACACACGTCACATTCCTTGACCTCTTCCA
AACCATCGTACAGTCCTTACCGAATCCAGGTCTTGGAACACCCGAAGGCGGGAGTATTTTCAACGATTCAGTCCCCCCTC
CCTTCCGCTACGTCATATCGAGTGTCGCCGTTCTGTGCGCTGGTGGTAGCGCATACTGCGGTCTTCAAGCGGGGCACAAC
ATCGTCACTCTTGTAGGAGTAGGATTGCTCGGCCAGGATCCTTCCGACTACCCTCCGATGTTCGATAAGCCTTGGTTGTC
AACGTCCGTGCGCGAGGTGTGGTCGAAACGGTGGCACCTGGCACTTCGAAGTTTCTTCACCACGATTGGAGCGAGAGTGG
GGGGAGCCCTGTTGGGAGACATTGGGGCTGTATTGGGAGCATTCACGCTCTCTGGAGTATTACACGACTGGACAATTTGG
GGTATGGGGAAGGGAACAGATCCGTTGCGCATCGTCGGTTTCTTCTATATTCAGGGCATCGCGGTTATCTTGGAGACGGT
ATGGAGGAAACTCACTGGAAAGAGGGTCGAAGGATGGTGGGGACGTGTCTGGACATGGTCTTTCATGCTTGTTTCATCTC
ATCTGGTAGTCGAAGCTTGGCTTCAGCGTGGAATAGCGGGTTGTACTACCTTCTTCGTTCCGGACGAATTTCGACCCTTC
CTACAACTTCGAAACTTAGTATTTGGGAAGTAATTCGTATTATCATAGAAGCTAGTAATGCATACACTGCCCAAC
>Cluster-2641.38734
CGGCACGATGGACCAAGCTTGATTCAATACACGTCCTAGAGAGGGATGGGTCATACATGCGATTTCCAGACGAGAACCTT
CCTCGAAACACATGAATCGCTTTCTATTTCTATTGCCGAAACCGAACCGATCACGCTAGCACCACGTTCCCGATACACAT
ACGTGCAAATAAACCATACCCGGTTAGACTGAAACTGTTATACCGAGGCATGGGGTGACGAAACCCATAAACGTAAAAGC
CGAGCCGTTGGCGCGGCAACCGAGCGGGTGTTGAGCATCATAGGCACCGAAACTCCATTTCTCAATTCGAAGGCTTGGAC
CGGCTGCTGGACAATGCGAAGGAGCGATCGGCACAATGCTTCGAGTCGATCCGAGAAGAAAGGTTAGCATGTAAGATGTC
GGTGGACAAGTGCACAGCATCGGCCCACTTTCAGCAGATGCGACAACGACACCCCTCTCCGCCATGTTCATTGTTAGCGT
TACCGTTCTCTCCCTGCTGCCCCGGTGCTTGGGTGGTAGTACCCGCTGGGACGTTTCTGACCGGGGATTTCGGACGCGTC
CGGGGCTTAATTTGTACCTGGGTAAAGGTGTCCCCAGATGGGGTGCTTCCATGGGTGCTTGACCACGGCCCCTGCATGGA
GGATGCTTGATGTGGGAGCAAAGGCTGGCCATTGGGACTCGGAAATTCTGGGGCTTGAGGCTGGGGTTGGGGACCTCCCA
GGTGAGGTTCCGGAAATTGGATGTCGGTTGGTCGATTTGGCCCGAATGGTGGCTGAGATGGTCCGTACTGGCCTTCCCAT
TCATAGTTGGGTTCCGGCATCCCCGAATGGTAGCTCATATTATTTTAGTTAGTTTGAATGTGGAAAAGGCTTGTGGAGGT
TAACGGGAGAGGCGTGGCGAGGGATGCCAAATGAATTTGGGCGGCAACCGAAACACTC
>Cluster-2641.30817
AAAGCAAGGAGGTTATAAATAGCTTACTGTTACTCGAATTGCTGGTGCTGTTACGTACTTGAGCATTGTCTAAAGTCCAG
ACAAAATGCTTGACGGATAGGTGCCCAAAAGGGTGGTTGGCGGCGATTTTCACACGTGGCTCGGCAAACCAGCCAGGGTT
TCACGGGAACTGCCGCTACTATTTGGGTTCATCTCCGAAAGAGCAGAGAAGAGATATTATCACAAGGACACGAAGCTACA
ACTACGAGTGCCCATGACCATTCTGACCTCCACTCCAGTCAGCAACGCGAGACACGGTTGGGATCTTTAAGCCAACGCAC
ACGGGCATGCTTCTCGAACCACTGGAAATGCGCGGCGTCACGGCTGTCCCTCTCCGCCCTCCGTCGAAGACGTTCAATAT
CCTTTTCGATCTCGATGATCAAGTTTTGGAGTAGAGCGGGAGGAAACGTTGACAGAACCTGCCTAATGGCGGTCAACTTG
GGGGACCTCTCGAATCGGATGCGATGGAGAGAGGGACACGATCCTGGGATAGCGAAGGGGATGAATGAGGCATATCGCTT
GATGACGAGCAGATGCAGAGAGGGAGCGTGAAGACGGGATACAAAGTCAAGTGCTGCGTCATTGGCGACGATGTTCAGCT
CCCGCAAGGCATGGAATGTCGGCCGGTCCAACGATCTGCATGGAAGGATTTCTTCTGGCTGTGATTCTATTATCCGAAAC
TCCCCGAGGCTTGGCCCAGTCAAATGGAGTGACTGGAGGTTATGACATAGTCTTCCAACGCGTGATAGCTGCCTCCAACC
CTCTTCATCACTGGGCTGGGCCGTCGTCCAACTTCGAAGAGCGGGTGCTTCGGCAAGATGGACGTTCGTGTCGCATAGCT
GGTGCAGCTTCTGGAGTGACGGGCAATGTAGCTCGATATCTTGATTTCCCAGAAGCCACGCCTCCCGAAGGTTTGGAAGC
GACACCGCAGGAATCACCCGAAACCAATTGCAATCCTCCCCTGCCCCCGAGTTATTCGTGGCGTATGTTCTCCATCGATC
TCCAACAGCCCACAAGGCTTCTACCGCAGTACGAAGCTCCTGGGCACTCGGGCCACCGTTTATTCGAACGGAGTGAATTT
CCAAGCGGATGTGTAGAGGGGCCTGCCTGGACCGTTTGAGGTAACGCAGAGCGTCCGTGCCCCAAGGAGATACAATAATG
TAGCTCCAGAGCTCAGCCGTGTGGAGGATGTTGTGGTTCCAGCTCCTGGAAACTAAGCGAAGAGATGTGAGGGCCTTGGC
TCGTTCGTGACCTGATCGTACGGATGAGACGTTGCATGGCGGAATTGGCAGGATTGTTCCATACACTTGAGCGAGTAGCT
CGAGCGGGAGGCGGTTCATTTTTTTGAATATTGCGCCCTATTTGGGATAGCGGACTAGTGACAGATATTTTGGGGAGAGG
GAGACTGGCAGTGAGAGAGGCGGAGGTTGGTCCTTCAA
>Cluster-2641.24074
ACAAGCCTTCCGAGCCTACGAAAATGGGAAAACCGAGGTCATTGGTTACTCTCCATTGCGCGGGTCCAGGAAGGACTAGA
TCAACCAGAAGCCGAAGCAATCATGAGCTCCCTGTCCCAAGAATTAGGAAACGAACAGCCACGTTCCCATTCTATGCGTA
CAAAACACCTCGTCGTAGACATAAAGAGAATAAAGGAGGAGGGAAAAGGAATAGGAGGTTGCGCGAAGCACGGATCGACT
CCGTCATCGACTTCGTCATCAAAAAGCCTGAACAATCATCGAACCATTCATCTCCAAATAAATAAGCTCCCCCGCAGCAT
AGGAGACTAATCAAAGTCATCCGCCAACATAGGAGGAGTCACCTGCGATGTACTTGCAGAACCTTCTACCAAGAGTCCGG
CCCGAAGTAGCCTTTCTCGGGGAGCGGCCAGAGCGGTTTGCCATGGGCATCGGCGTTGGCGGTCCAGACGGTGTTTCCCC
ACCAGGATAGGACATTGTTTTCCCCAATTGTTCCATTCTTGGGATATTGAAGGCAGAAGAAAATGAAAATGACACTCAGA
GCTACACCAGAATCCAAGGCTGCTGATAGAACGTAGTTGTACTTGGCCCACCAAGCGAAGTGGCGGCGTCGGACTATGTA
CTGGAAGATGAAGCCAACAATTGTCCAAGGAACGTAGTTGATCGCGGATGCAGGGGGGATGAGACCGGTACCGTTGAAGA
TGACGGGCAGGTTAATATACTTGAACCAGCTGGTCGGATACTTCTTGGTGAGCACGTAAGGGATGACGGGAGCGACGGCC
CCAATGAGGAAGAAGAACGTAAGAGCGTAGTAAACTTGACCCTTGGAAAACTGAAGGGCAGGACCGATGACGCCCCAAAT
GATGGATGCGGTACCAAACACCTGAGTCGAAGGGCAAATAAAGCCATTAGGTTGGTCATCCTCGCACATGCCGGGGATGT
TGGTGAACATCCAGGACTGTACACCCAGTTGTACAGTCCCACCAATTATTGTCGCAATAACTTGAGCCCAGAACATGGGG
CGAGGGGGGATCTTCATGTAATGGCCGAGCTTCATGTCAGAGGCAAAAGTCAAGGCCTGGGCCATGGTGATGTAGCCAAA
CGTCTTGAAAAGCATCATTGCGAGTGGGCGGCCAGGCATCCAGTAGCCGATAATCAACTCGGTGATGACGTTGAGTCCAA
CTTGTTGGTTCGTGATAGCTTGGATCATACCGATAGGGATGGAGTAGACAAACGCGATGAGGAGTGAGACGACAAAGGCG
TAGATGGGGAACTTGGTATCCCAGACCTCAAGGGAGACGACCGCGAACGTGAACATGGTGATGAAGATGATGCCATACCA
CCACTCTGGCACCTCCTTGTACTTGCTCATCAAGCGGGCATGAATGTCAGGCTGCTCGGATAGCGACCTCTTGGCCTGAG
TCCAGATCTGCTTGCGGAAGTACAGGAATGCATGGACAACGGTGGCCGTGATGGAGGCGAAGGACAGGCCGTAGGATAGA
GCGAAGACCGTGGAGAGGAAAAGAGGCGAGTACTCCTTATAGGCTTGAAGGTCGAGAGTTGCGTCAGAGTTGAGAATGCG
CGTGACATTATACGGCTTGCCGAAGTGGTCATAAGAGGTACGAGATGAAATGGTCATGTACTTGCTGTCCCAGGTGTTGG
TGTAGTAAAGGACGGGTGTGAGGAACCAGAAGAAGAAAAAGAAGCCACCGGCAACGTTAGCTTCCGCCCACCAGGGAGTG
GCCAAGGGGGATCCGATGTAAGCGATTTGAGACCAATCGAAGGTCAGGAGAGAGCCACCGAGGCCGTGAACAACACCGAA
CAGCTGGTTGACGACAATGTTGTTGGGTGCAATCCAGCAAACCCATGAAAAGTAGGAGAGGGCGCTGAAGAGATAGCCGG
GAAGGAAGTACCAAAGGAATGAAGCCAAGCAAGCGTAGCTGAAGAACCGTTCCCGACTGATACCCCCACGGTGGCCGATT
CCAGCGTATTCGGTGTGATGAAGTGTATTGAAGAGAGCGCAGTATACCAAGTTAGCGGGCCAGATCATAGACGGCGGGGA
GACAAGGAAGCGACGGGCAATACCACCGATGGAGAACCCGATAAGTTGGGTGGACATCGTGATGAGCCATTGATAACCAA
AGTTCCAAGTCTGATTGTAGAAAACCCTCTGAACGGCGACGACATCAGTAGCGTAGGCAGAGCCCGCTCCGACGGAAGCC
ATGATGGTAATGAGTACGTGCTCCTTGACCGAGAATGGGCCAGGGTTAAGACGGAGACCGAGGATCTTGACGTCGGGCAG
CAACGCAAACGCACGTCCGATGGGGAAGGAAAGCAGCTGTGCGACGAGAGGACCGATTGTGACCGAAGGGTAACGGAAGA
AAAAGAATTGGTTAAGGCCGGGAATAAGGATAGCCCAAGCAATACCAATGAGCCAGGCACGCCAAGTGTTGACAGGAATG
GTGGGATCATCGGTGTTGGCGACAGCAGCTCGGACTTCGGGATACGGCGAATCATCTTCGTAGTCTCCGATGGCGTTGGG
ATCCAAGTTGGGATCGTCGAACTCGGCACCGGTAATGTCCTCGATATTGCCAGAGGGCTTCTCATACGCTTGCTCGGCGT
CAAACGCCTTGGAGTCGTGGACCTGAATACCAGAGTCGCTCTTCTTCTCGTCAATCTGATCCAAGTACTCGGCCATCGCG
GTGGAAATGGCAATGGGAGA
>Cluster-2641.24077
GATTTTTAGCGGTGGAAAGCGACGGCAACTTGAAGACTCCGGTTATGGTTGGAGGAATGGGTTTGGAATATCTGGAATCA
CTCTGAGTTCGATCCGTTAGAGGAGGTAACATGGTGCGGCACCGGCGACATCCGACTGGTAGATAGGATGAACATGAGAT
TGGCTGCGATCGTGTTCTTCTTTGCGCTGTTTCGTGGGATTTGCGCTCAGGAAGGTT
>Cluster-2641.20757
GTAGAGATTGCCCAAAACAGATATCATTCATTTATTCGATCGAATCCACAACGTAAAAAGCAATGTGTTCCGTTTAACCG
CTGACTTGGCATGGGCTGGAGAAGTAAGTAACAGCCATGCCGAGTGGCCTCTGACAAGCCAGCGTCGCGCTTCCCATCGT
TCCTTGAGTAATTCTGGTATCTTCCTCACCCGCACTCCTGACAACGTCCTTCGTCCTCTTCACTCCTCCAACAAACGCCA
GCACGTCCGGTCTCATTCCGCCTCCCTCGGTACTCAGCCCCCTCGCCTCGACCGGACGCGCAGCAAGGTGGGATGGCGAC
ACGCGCCCACACGATAGTCACATAGGCTCGTCGTCGGTGTCGTAGAACTCGTCATCGTCCTCGTCTGGGCCGGCCAAGTT
GGACAGGTCGACTTTGTAGCGCAGGATGCCGCCGATGCCACCAAAGCCTTTGACGAATTGGGAGCCTTCTTGACTGCGAT
TGGTGACGAACTCCAGCTTCGCGCCGAAATCGCGGTAACGCTCGGCGAACCATTCGAGCAAGCTTTGAGCCTCAGCAGCT
TGTTCCATCTCCTGACCCGTAGACTTGTCCATGAACTTTTCCTTGTCCTTTTCGTTCTCCTTGTTGCCATAAATGATGAC
TTCCTCTCCGGCAGCGTTGCGAAGAACGTAGCGCATATGCGGCAAGTTCTCCCAGACGATGAGAGTTTCGACGGCACCCA
TTTCCAAAGCCTTGAGGGTGTCATCAATGCCGAAACAGTACTTCCCACTGTCCTGGTTGATCTCATCAAAGTACTTCTCG
ATCAGCTTCTTCTCTTGGACGAATTTGACGTTGGCGAGAGACTCCGCTGCAAGGTCAATTGCCTGATTGAACCCGTTCTC
TCCACCATAAGAGACGTCGACGACCTTGATGATCTTGGCTTGAAGACGCTGGTCGAAGAGGTCACTCTGACTGAGTTCTG
TCTTGAAGTCGGCAGAACCAGCGAGGACGAGTCCAGCGACGTTGACCTTGTCGCCGGCGATGAAATGCTGAACAGCGAGT
TCCCCGACTTTGCGCACGTAGTTGTGGCGCTTCTCGTCACGAAGACGAGCGAAACGAAGCGCGGACTGACCACCACGACC
GTGCTTCTTCGGGAGATCGACGGTGAACTTGTGGATGACTTCGCGCGTGTTTCCGGCGAGAGTACCGAAAAGGGAACCGT
TACCGTCCATGACGATGAAGCCGAACTTGGCATCTGACTCGAGGAGTTCTTCCAAAGCTTCGGTGTGGAACTTGTTGTCG
CAAAGGTAGAGGGACGTATTGATGGGCTTGTGGGGTTCGAAATCGAAGGAAACTTTCTTTTCCTTCCCTTCGTCTGTGAG
AATAGTTCCAACGAAAAGGACCAGTCCGTTCGGTGGAACGCGGTTGTACAACTTGAGACGTTGCTGGGTACTCGTGATGG
CGGCCAAGACAGACAGGCGGTTGACACGCGACTTGATGTTGGACGCGGTGCCGTATTCCTGCGTCAACATGTTTTGGATC
TGAGAGATCTGGGCCCTCGGAGGAATGATCAGACTGATCATAGAGGTACCGGCTCCTCTTGCTGCATTTAAGCTCTTGAT
CAATTTCTTGACCTTCCACATCTGAATATTCTGCTCAGCTTCATCTTGGGGAGCGCTCGACATCTTGCCAACGAGATCTC
AGTTTTCCTCAAAGGCTAAACTGTGTAGTTCGCTGAAGGTCAGCGGTAGGCAGAGATCGGGGAGTCGTGGGGTGTGGTCT
TGAATCAGATTTTCTGGAGCTTG
>Cluster-2641.38739
TAATTTTCTGCCCGCCTCTCGTTGATACTACGATTCTTTTTTTTTTCCCTATTCATCGTGTCTCTGCCCGGAATCAAATA
CATTCCGGCTTGTCTCTACAGTTTTGTCCGGCAAGAAATCTTTGCACGCGCAGCTTTGAATTCTTCTTAGAGTTCCGGAC
TGCCATGTGCGCCGCGGCAGGATCACTTAGCATGGAGTTTGTAAGGCCGCATCCGAAGGCCGATACGTACACCAGGGGGT
GTCGGAGTCGCCTAGCCCCTCTTCTTCACAGCCCAATTAAAAATCCACTTGAAGTACAACTTTGCGTTCATCGCTTTCAC
CTCCGCCTCCTGCTCCCGGATCCACTTGTCGACGACTTCCTCGGAGTTTCCAGAGATAAGCATCACGGGACGTAGAGTGA
CACCGATCTTCAAGAAAGCTAGCTGCATGAGCTGAGCCGCCAAGAGTTCACGTCCGTTGACGCGGTCTCCTTGCAGCTCT
TCAGTCCAAGGACCAAGTGGTACCCAGACAGCCCGCTCGCCAAATTCATCCCAACAACTCTCGTTCTCTCCCATCTCCTC
AATCCACCTTGAAGTACGGCGGTAGGCGTCAGCGTTCGGGTTGCGCTTAATGATTCCCTCGAATGCGGCCACTAGCAGGC
GATTCATCCATGAGAATCCCGGTTCGTCCTCGTTCATAGAGGTAATAGGCTGCTGATTCTCACCATATGCTAGCATATCG
CAGTCTACCGTTAACAGAACGCCTCCTGGTCTAAGAATGGAACACGCTTCTTGTAACAGGCTACGATAATCCGTGATCCC
CGGTGTGATACACCGAGCATGTACGACGTCAAATGATTCGGCGCCATATTGCGATAAACCGTAATTGGCATCGTCGCACT
CAAACCTGGTATTCTCTGGGACCGGCGAGAAAAGATTGGGTGGCGTCAAATCCATTCCGACAACTTCAGCATGAGGATAA
AGCCGGGCCATATCAATGACCCAAATGCCGCCTCCACATCCAATATCGAGCACTGCATTGAGGTCACCATCTTTTCGAGG
CACAAGAGCACGACGGACAGCAAGCGCAGCCTGGCGGATGTAGAGTCCT
>Cluster-2641.4508
TTCGCATCGAACTGAAATCTATTTCCGCTCTACGTGTGCTTAAATGAGACTGCGAAATGAGCAGTAAAATTTCGAACTTG
GTTCTCCAATGAGATACTCGGAGGTCGAGCTCAACGAGTCTCCGGAAATTTAGCACGTGAACTTGGCAGGACCCGGAGCA
GTATATCCGGTATAAGTGGAGGGGACGTTGTAGATGTTAATGAGGATACCCGGCTCGTTACCGGTATATGCGCCAGGGAA
GGCCACCAGAGGTCCGGGATTCCCACTTCCTCCACCAGTGACGTTAATCTGACCGCAAGCAATGTACAGCTGAGCACCAC
CAAAGGTAGAGGCTACATGCAGAGCGATCTGTTCAATGCGAACGAGGTACTGTCCCGCTGGTAAGCATTTCGGGATCGTG
AAGGTGAACGTCTGCAGGTTCAAGGACGGCCAAGTGAATCCTGCAGCCTTGGTCCAAGTAGGAGTCCATTCGGCGACTTT
GAACCAAACCGGTCCGGATCCAGCAGATTCGGTGTTGGCGGTTGGATTGGCCTTAGCCATGTAGATGTCAAGGTATCCTT
GGTGATAGACGGCTTGGTCAGCCTTGAAGCCGATGGTCGATCCGGCAGCGACAGTGTAGGTCGAGGTGTTAGAGGCAGTG
TTGCTTTCATAGCATTTCATCGAAGGACTCGTAACATCCGTGACCGGGGCTTGAGAATAGTGGTTATCCGTCATACGGAC
ATACTGCCAGTCAGCCGTCACGGTGCTTCCAACGACGAGGTCGGGGAAAGTATAGTGAGAGCTGACAAGCTGGGAAGCGA
ATGCGAGGATAGCTGCGGCGATCGTGAACTTCATCTTTTACACGTTTCCAAAAAAGCGATCGGTCGAGGACTGAAAGAGA
GGCCTGTTTACCGTGCGTTCTACTCGTCAAGGCGAATTATTCTGCCTTTTTATATTCGACGGCGAAAGTGGATCAACCAC
ATTCTCTCAAGCGGAAGATCTATGTCGGAGACATTCACGCCAGCGGGCTGCCAAGAAGATGAACGAGGGTCCAATGCGAC
CACTCATCCGAGGGAGCCGAAGGAGAAAATGTGGACTAAGCCAGCGAAGAACGTCTTCAGGAAGTCGCGCGTCCAACGAG
GTTCGCCGAACATGCTCCGGCGTCCGCTATGTGCGCCATATCCGCGGAATAGAGCCCAATCGCGGAACAAGACTTGGCCT
TTTTAGTGCACGCTTGGCCATTAATAGCTCACAGCCGTATCACTCGAACCGTGCTCCACCTGTTTTACTCCATATGGTGA
CAGATCTGTCGAATAATTCATCGACGGGTTTCCGGTACACTAGAGGGGGATGGGGGATGCGTCGTATTGGGAAGTTAGGT
CCGTACCAGATCCGCGTTCGTCGATATCGTTCCCAGAGCCCGGAGTACCTCACGCATATTGCAAACCATTCCATTTCAAC
CTGAACAATAATCGCAGTTGGCAGTAATTAACAAGTCCAAACTGGAGGTCCAGGAGGGATATAACCACCCGAGGGGGAAC
CCGCGTATATATTGGCAAGGATCCCCGGTTCATTACCGGTGTACACTCCGGGAATAGAAACCAGAGGCGACGGAGTGCCG
TTTCCTCCGTTGACCACCTTGATTTGACCGCATGCAAGGTAGTACTGAGCACCCCCATAGGTCGCAGCAGCATGCAACGC
GATATGTTCTATTCGGACTAAATATTCACCACTTGGCAAACAGCTCGGCAAAGTGAATTGCCAAGTCTGTTGATTCAGAT
AAGGCCAATTGAACGTTCCCCCCGTCCAGGAAGGACTCCATTGGGCCACTTTGAACCAAACGTTCCCACTGCCTGCTGCT
TCGCTGTTGGCAAATGGAAGTGCCTTGGCCATGTAGATGCTCATGTAACCAGGATGGTTGACAGGTACATTGGCTTTGAA
CCCGACCTTCGTGCCAGCGTTGCCGACGATGTACGTGGACGTTTGAGCTGCGGTGTTGGTTTCGTAGCATCGCATGAGGA
TGCTCGTTGGGTCTGTAAGCGGTGCTCCAGTGTCAGCATTGAGCGTTTTGCGGACGTACTGCCAGTCGTTGGTCACGATT
GGTGGGTCGCCAATGAGTAGCTTGGGGAAGGTATAGTGTGCGAAGACAGGGAGGAGCGCTTGAGCTAGCAGAGTAGCGAG
GAGAAGAGCCTTCATGGTCGTACGACTTTCAAGTTGGTCCTATCACTGCAGATCTTGACGGCTGGAGCCCTTTTAAATAT
CCTTCGAAGAGCTTGTTCTCCTGAGCCCCTGTGCCTGAGTGCGCCGGAGGCCTTGTCATGTAGTCCGGTCTAAGTGGAAC
TCGTCGTCCTTCCCAATCCACCGAAACCTAATTCTCTTGCTTTTCCAGGCACCCAATACACCGCTATGGGCGGAGCGTGT
CAAAATGCCAAGCCAATTTTGAGGAGGGGGTTCCGAACAGAAGCCGGCGGTTTCTCATCCCTGCAGCTGGGACGTCTTTC
CCATGTGTAAGATTATGGAATGGCTTGGAGACTTGATATTGCCCCAGTGGTAGCTCTCATACTATTTGACTGGTGA
>Cluster-2641.4504
GCCGGGGCTCAGCTGGATGCATACGTAGCCGAAAGCCTCAATGGCGTAACCAACAGAACAAAAAGTCATTTTATTTCCCT
TTTTTTTACTCGGGCCCTCTCGAACCGTCCGAGGTAACGCCTCATAATGATGATCCTTGTTTTATGCTCCTGTCATGACC
TCGTACAACCCGCTACCACTGGGTCCTCGACGGGAAAGCCTCTCACTCCAGAAACGCATCACATTCTCCCACTCGTCTCG
AGAGCGAGGCATTCCTTCTCCTCCGGCTACTTTCACCTCCCGAACATCTTCGTACCCCTTTCTAAACGAGGCTAACGCAG
TGGCTGCTAGACCAGAGCTTTCCGATGGTTGCCGGTGAAATACCAGAACCGGGGTCGGGCACTTGCTGGAGGGCGTCGGA
AAGGACAACAGCGGCCCACAGATCGTCACGATAGTCGCAAATGATGAGCTGGAAGATTGACTTGTGCTGCGGTGCAGCGG
CCACCAACGTAGACCCGTCTCCGCCGCTACCGTTCCTCCTTGTGCGAAACCGAATAGGTGGATACGCTTGGCCGGCCACG
AACACTTGTCTACCAGGCACTCCAGGGTCTTAACAAGGGCATCCACAGCCGAACTCGGGTTCGGGTTCTGTAAAAACTCC
CCGAGATGGTCGAATGTAGGGTACCATTGATATGCTGGCTCGTCCAAATACGGGATCTGTTCGGGCGCTCGCAGAGCCAA
TATCGCAGTCTGTGGTAGGTTCAGCGACTTTCCCAGCTTCGCAAATGGTGCGTGAGTGTCTCTTTTGCAGATCTTCTATC
TAATCGTCCTCGTCTCTTAAATGGAAACACGCTTCGTGCCTGTGAAAGGGGCAGGTAGGAAAAAAAATGTTCTCACCGAG
GCCGTGCAACAAGATCAACAGATTCTCATCAGCCCCATCATCACTTGGGAAGTACTTGAATTCAAGTGGGATCTCCCCCG
ATTCCGGAGGAGGTTTGACCTTGAGATATTCATCTGCTCTTACTGTGATCTCCTTGTCGGGTATGAGAGATTCATCTGCT
TGAGCTGCTGGGCGTAGCGTGATCTCCTTGTCGGGTGCGGTGGTGGCCGGGTCCATACTTGGGTTCTT
>Cluster-2641.37158
ACTGAGGAGAGATACGGAGAGGCAGATTCGACTTGGGGTCATCCGCAGGCTCATTAATCCTAGTCCTCCACTCGAACCGC
TTTCACGGATTGGCACTCATCACTCCCCCCTTTCCTTCCTCACAGGACGACCCCAAGTCGAATCTGCCTCTGCCTCTGCT
TTCTGCCTCTCTGCATCCCCTCCTTTTCTCTTTCACGTCGGTCCGTCTCCAGATCCTCTCCGTCTCTCGAATCATCCCAC
TCCCCCACGAATAAATTTTTCTCTGTTGCACCGACACGATGTCGCTTGTTACCGATCTCTCTACCAGTCTCAGGTTGGAC
CCGGTATTCCTCGAAGAATGCCTGAAAGTCAGGAAATTTGTGTATTCTCCCCCCCTTTCCCCCACCGACACGTCCGATAC
GCTCGTCTCTCCCGCCGCTGTGGTTCTATCCCACGTCCAGAAACTCGACGAGAGCCCGCAGGCGACGGCCCGACTCACCG
ATTTCTACCCAAACGCTTTCAGCGACTTTAACGGGAGCCGCACCCCCTGTGTTTATAAAACGGGCGACCCCTGGCCTACG
CGCGACTCTTACAGGAGCCTGCGAGCGGCTCGTCCGATTTACAATCATCCCATCACTCCTATTTGGCACGGTGTCCTCAA
GCACATCGCTGCTACACTCGACTCTTTCAAGGTGGCGTTGACTTCCATCAACCCCCTTGCCTACGCCAATGCCGGAGAGG
CCCATCTTATTTGCGACTTCGTCGTTTCTATCGGCGTGAAGCCTCACTCACTCACCTACGCCGATGCCGTTGTCGCTGGT
AATGCCGTGCACCAGTATCTAGCTGGACTTGGTTATCCCTCTATCCAGGTGGCGTTCGTGGAGTCTGTGGTCCATCGTTA
CGGTCCCGGTACCAAGCTCCCCGTTTTCGACCCCCCTTTCGACGATCTCCCTGCGCTGCGGATGCCGTTCACCCCGACTC
TTGGTCTGGCTATTGCACCGTATAAAACCCCCCATTTCGAAGGGACAGGTGCTCTCTTCTTCCGCCTCAACAGCAATACC
GACGAGGTCGCCCTCCTGACCTGCGCGCATGTCGCCCGCCCGCCCCCTGCTTTCAGGGACAACACCGGAATCACGTGGAA
GGAGGGCAGTGGCCAGCGTCGCGAGGAGATCATCGCGTTGGGCACCGGGGCGTACGAGAAAGCAGTCAACGACATCATGG
GGTTTATTGGAGAGAAGATGAACGATATCCAGATTTGGAAGAACGCGATCGAGCGGTTGCCAGTCACGGCCGAAGGGGAG
TCCGAGCCCCCCAAAGTAACCAACACACGTGCCGAGTTCAACCTGGAGATACAGAACGCGCAGGCGAAGATCGCAAAGGC
GAACGAACTTCACAACGAGGTTACCAAAAATCGAACCACTGCTGTCCGACGTATCATTGGTTACGTTCTGCATTCGGAGA
AGATCGAAGTCAATGTCGAGCCTCACAACTTTACGAAGGACTGGGCCTTCGTCCAGATATATCGCGAGGTGTTTGACTGG
GCAGCATTCAAGGGGAACAAGATCTACATCGGCGGTAAGCTGACGCCGACCGACTGGCTCGACACCATGTATCCTCAGGC
TAATGATCGAAAGGGTTACGAGTACCCTCCTCACGGCCTCCTCCAGGCTAAAGGCTTCGTCCCGGAGGCTGAATTCCGCA
AACCGACCAACCTCGACATGCACAACGTTCAAACCTTGCTATGTGTCAAGAACGGACGTACCACAGGCCCTACCTTTGGT
CGTGTGAACGGCCTCACGTCTCTAACTCGCCACTACGGCGAGTACAATATTCACGAGGACTCCATCGAGATTCTTGTCTT
AGGCTACGACGTCCAGACCCTCAAGTATACCAAGTTCTCCGATGTGGGTGATTCTGGAGCTATTGTGTTGGGCAGAGACG
GTCGTATCATCGGCATCATTACCGGCGGCGCAGGTCCCCCCGACGACACCGATATGACGTACATTACTCCTTACTATTGG
CTTGTAGAGCTTCTCAAGGAGAAGTACCCCGACTGCTACCTCTACGACATCGTAGACGACGACAACGACGACTAGGTTAG
TTCGACAACCTTCAGGGGTACTTGGCCAACGTAGCCTAGGAATTGTGACACCTCTCTCGTACTTGATTTCTGTGCCTCCC
TCCCTCCCCTGCACCCCCACGTTCATTATCAGTCTGTTTGTGACTCGTTCCGCTGTTTCGGTGCTCGATGTTATATATTT
GGATGGTCTTTGGTGCAGATAAGGTGCTCCGACCGTTGGGCGGCTGAAAAGGGATACCGGCCCACCATATATATTAGCAG
GTGGGGAGATATACAACAGAGGTCAAGCATTCCCCTCCTCGAGCCCATTGGGACGGTGTCTCGGAACGCCGAGTGACTCG
TTCACCTGGACAGTCCAATAGAAAAGGATTATTGATAGAGAATTGCACGACCCTGAGTGGAGA
>Cluster-2641.37159
GCATTTCGCTGAACAACAAGTGACAGGAATGATATACTCGACGATAGAAATGTAAATACCATCGACGTCAAACCTTTGAC
GCGACTTTATTTCTACCTCCGCAACCTTTCTGTGTCTTCTTCACCTCCTCTTTCTTCTTTTCTTTCTCGTATTTCTTCTT
CGTGTCCCCCCTTACCCATGTCAACTCACGGTCGACAAGCCCGCCCCTAGAAAGCCGATAGCCCGGCAAGCGAGGGTGAG
ACTCGCCTGGCTCAGCAGGAGTCCACACAAAGCGAGCGGAGTTGGAAGGCTCGGTCTCGCGAAGGACCCATGCTTGAATG
CCGGAGGAGTGAATGTGGACTCTGAGGTCGCCAGAGGCGGGGTTGGATGGTTGGGCACCGACGTCGGTAATCGGAGTCTT
GCCAAGGGTCTTCATGAGGTTGTACCACTCCTCTTTTGTGTAAATCTTGAGCCTATTTGCATGTACCGGTGAAGTTGATT
CAGGGAGGTCGCCTATCGAATGGACCTCGTTATCTTCGCTTTCACATTTGTTCTCCGAGTCGTCGGATGCTGTTGTTGTG
CATGGTGTTAGAGTCGGAGATGAAGAAATGAGACGACCAGGTTTGGTCCAGGGGAAGGGGTAGTTGTAGACGCCAGGAAT
ACAGTTCGAAGCGCGGCGACAGCCTTCTAGAGCGGGAACAACGACACGAGAGGGAGGCATGGGAGACAGAGAGGTGTAGA
TGCTGACAACGAGTCCATCGGGTTGCTGAGGGTTATGAAGGTCGCTGGGGGTGAAAGACGT
>Cluster-2641.4505
GCCGGGGCTCAGCTGGATGCATACGTAGCCGAAAGCCTCAATGGCGTAACCAACAGAACAAAAAGTCATTTTATTTCCCT
TTTTTTTACTCGGGCCCTCTCGAACCGTCCGAGGTAACGCCTCATAATGATGATCCTTGTTTTATGCTCCTGTCATGACC
TCGTACAACCCGCTACCACTGGGTCCTCGACGGGAAAGCCTCTCACTCCAGAAACGCATCACATTCTCCCACTCGTCTCG
AGAGCGAGGCATTCCTTCTCCTCCGGCTACTTTCACCTCCCGAACATCTTCGTACCCCTTTCTAAACGAGGCTAACGCAG
TGGCTGCTAGACCAGAGCTTTCCGATGGTTGCCGGTGAAATACCAGAACCGGGGTCGGGCACTTGCTGGAGGGCGTCGGA
AAGGACAACAGCGGCCCACAGATCGTCACGATAGTCGCAAATGATGAGCTGGAAGATTGACTTGTGCTGCGGTGCAGCGG
CCACCAACGTAGACCCGTCTCCGCCGCTACCGTTCCTCCTTGTGCGAAACCGAATAGGTGGATACGCTTGGCCGGCCACG
AACACTTGTCTACCAGGCACTCCAGGGTCTTAACAAGGGCATCCACAGCCGAACTCGGGTTCGGGTTCTGTAAAAACTCC
CCGAGATGGTCGAATGTAGGGTACCATTGATATGCTGGCTCGTCCAAATACGGGATCTGTTCGGGCGCTCGCAGAGCCAA
TATCGCAGTCTGTGGTAGGTTCAGCGACTTTCCCAGCTTCGCAAATGGTGCGTGAGTGTCTCCTATCGAACCGAACCAAC
GAAAAACCACAATCATTAACGAAACCCGGTCATGCTCCACCTCTTTGCACATCACTTTTGCAGATCTTCTATCTAATCGT
CCTCGTCTCTTAAATGGAAACACGCTTCGTGCCTGTGAAAGGGGCAGGTAGGAAAAAAAATGTTCTCACCGAGGCCGTGC
AACAAGATCAACAGATTCTCATCAGCCCCATCATCACTTGGGAAGTACTTGAATTCAAGTGGGATCTCCCCCGATTCCGG
AGGAGGTTTGACCTTGAGATATTCATCTGCTCTTACTGTGATCTCCTTGTCGGGTATGAGAGATTCATCTGCTTGAGCTG
CTGGGCGTAGCGTGATCTCCTTGTCGGGTGCGGTGGTGGCCGGGTCCATACTTGGGTTCTT
>Cluster-2641.37152
CGCGCGCAAGGGACGTCTTCGGGACCAATCGTATTTAGTTCTCCTGATCAATCACTATACATTTTCTGTAAAACCAATTG
GCCGGGCTTCAGAGCTTCTTCGATGGCGGGAATGTGCTCCACCCATTCCTCAGAAAGTTCGCCTCTCCCGACGTACAGGA
CGAGCTCATCCAGATGGCCGGGCGGTGCCAGATAGCCGGACTCGGGAGCCTGCCCTCGTCTTGCGTTGAGGAGTTGTAGA
AGCTCGGGAGGGGAATTACGGCCTGGGTGTGTGATGAGCCGTTTCAAGCTAGCCAAAGGCCATCGGGGAGATCCTCCCGG
CACATCGATTGGCTTGCTCAAGCGATCGAAGAAACTGCGCTGGGAGGCTAATACTCGTCCAAGGTCTAGAATGCGAACAC
AAGGCATGAGAAGGATGGTTTCCGCCCACCCACCCACGAGTTGTCTCGGAATGTATATCCTTGGCCCTGTTACCAGAGAT
ATCGTAACAAACGGGTCGTTGTGAGAGAAAGGTGCCACTAGATCTCCTATCCATTGGAAGACTTCCGGAGGCCAGTCGCG
AGCAAACAAGAGGCTCAAATTGAAAGTGCTGGGAGCGGCGTTGTCAGTGCTCACGAAGAGGTGCCGCAGCGTGATGGCGG
ACAGTTTGATGGAAAGGTACGTCAGAGACGAACCTTCCACTGCCCGTTGGATGCAGGGCAGAAATCCAGTCAATGCCTGT
CGCAGCTCGGCGACGCGCGGGGGTTCCACGAAGGAAACGCCAACATGAATGTGGTTACATGAAGTGCTGGTGAGGTGTTG
AAGGAGCGAGATGGCGACGCCCGCCTTCATGCGTAGATGAAACACCTCGAGATGAGGTAGTTCCACGAGACCGATTGTCT
GCAATGGATCTGCGTTCGAAACAGAAGTGTCCGCTGATTCACTGTCTCGCAAGTACAGTGTCAGCTTTTCGAGCATCGGG
GTGGTTCGAAGGGCTGTCAGGATGGTTATCGGGCCAGAGGAGGGTCCCAACGAGCCATCGACGTAAAGTTCTCGCAAGCT
TGCGAGTGAGGAGGTTGGGAGAAGGTATCCCGCACCATCCAGATGCAGGTGACGAAGCGTGTTCGTATTGCCCCCTAATA
GGCTTCTCCAAGTTTCGTCTGACGGATCTGCAATATGCAGTTCCAATTCCTCGAGTCGATGTGGCGAAGCACGGTAGATT
TCCGGGGGCACGTTTTCAACCTCCTCAAACCGAAGGAGGGCCGTCTTCCACCGCGGAAACGCATCAATCATATCTTCCGT
CTCCGTATGGTCCGATTGATAGTCATGAGTGATGTCTAATGGGAGATTGCCTGACAATCGGAGGATCTTGGTTCTGGCAC
GTTTGGGGAGGGTGGACGAGAGCAACGTCCAGAAGGATGCTGCATGCTCCGCGATATTGCACCAGCGCTTGCACGTCAAG
CAAAGACGTGCGAGGCAGCCGTAGTGCC
>Cluster-2641.37153
CTTTGGCAAGTCTCCGTCGAACCGAACGCTCGCCACGGTGCAGGAAGAGCCACCAAAGAAGACAGGCTGGTTCAAGCGGG
ACCAAGCCCGAAGAGCAAGACGATGGACGAGAGCGCTGAGATCCGCTCTTAAGGAACACTGAGGAAGCGGGCGAAGAGGA
AGGGGCATACGCTGACTCATGTTGAGTGGGATCGAGCACCACGTTCGGCCAGGTATTGCAGCGTGATTCTGACGCACTGT
CAGGTTCTCCTTTCATTGCTTGAATTTTCAGTTAATCTTCCTCTGTTTCTATTATTCCTTGGTAGCCTTTTGAGTGTCAA
CGTCACTTGTGCGAGTTGCCTTGTGTAAAGCCCTCAAAGTGTGAATGTGACACACCCCAAATCATCAGCAAATTAAAGCT
>Cluster-2641.37150
CTAGCTACGTGTGAACTCTCAACTCAACGTTCAAATTTCATCCAACACCAACTTCAACAATGCTATCGCGCAGCCCAACG
TTGTCCCCTCCCCTCCCCTCTCATCCTAACAACCCAGCAAAGTGAACAATTCTGTGACGAGTCGCCCAGCACTTTTCGTA
CCCTTCCTTGCAGTTGTTTGGACGCAAGCAGGGACTCTGTCTTCAGCTCGTTTGGGCTGAATCCAGCTGGTCTCGCCAGA
CAGGTTGCAACCGAACCGAGTTTGGTTAGTGGATCTCCATTTATGTAGCTACTACGCATTTTTATTATCTACTATCCCAT
CGATGTATCTACTAGCAAGTGTTTGGCCCTTGTATATATGTCTCTACTAATGGAAAATTTGTGCTACGACGGCCGGGATG
CATTTATGGCTCGGAAGTGATCTGTGCCTCCTGCGTGTGTATGCTACCAGGGCCGTACTTCATGCCCACCGCTGGGGTGG
CATCCAGAGCGCGAGGGGCTGAATTCCACGCGCAGTCGGGGTTGCAGTGTACTTTTGTACAGATCTCCGTGCATTTATGG
GCCGTGAGGTTTTTGTTTTACTGAATAAATACTTTGGCGGTGGCCCAGACCTCCTTCATTTCAGCGTGACTTGAATATGA
GAAATTCCCCTCAAGAGGTTTCTGGTTGTAATAATCCAAACAAGGTCTGAGTCAAGGTGGTCGGAGGTGAAACCTCGAGT
CACTTTTCGGAGTGTCATAAT
>Cluster-2641.37151
GTCAGATGTGGTTCAGACCGAAGAGGTACTCTGCAGAGTTGGATACGAAATAGTGTTGCCGCCGGTTCAGCAAGAACTGG
TTCGGAACCGGTTTCACTCGGTTCGGTTCTGGTTCGGTTCGGTTCGAAACCAGAACCGCAAACCGACTTTGTTCGGAAGT
CGAACTGGTTCAAGAACTGAACCAAACCAGTTCCAAACCAGTTCCTCTGGTACCTGGACTACAAAGCCTTATATGGTAAA
ATACCATACTTTTCTTCGCGTGCTTCGTTCTAATGGCAATTTTAAGGTTTTATTTGATCACCTCTGTACATACTGGATGA
ATCGCACGAATAGTACCCCGTAAATGATGACCAAGTGCCTATTTTAGAACTTGACCCAAGCAATGACATCACCGCAGCCA
GACACCTCCTTCCTTTACATCTCCGGATTGACCCATATCTAAGCGTAGAATGTATCTAAATAAATGCTGCCATCCCCTGA
TCCACGCCAAGAG
>Cluster-2641.30814
GTTCTCGCATCTGGGTCAGAGGATGAAACAGTCTGCTTGTGGGATACTAAGACATGGACGCTGTTGGGTGCGCCGCTTAC
TGGCCATACCAATACCGTGGAAGATGTCGCCTTTTCACCAGATGGGAAGATTCTAGCATCTGGCTCCCGTGACGGAAGTA
TTCGGTTGTGGGATGTGAGCTCCAGAGCACCACTGGATGCACTTCGGATATGCCATGACTCTGATGTTTGTTCCCTGGCG
TTCTCTCTAGAGGGCAGGCTCCTCGCTTCAGGACACATAAGCGGAGAGGTCCGCCTATCGGATGCCGCAACCGGTGCTCT
TATAGGCTCCCTTCTGGCGGATTCACAGAGCACCCCAATTTCACTTGAGTTCTTACCAAAGGATAAGCTCATTGCTAAGG
ACTACGACAATACGGTCGTGCTTTATGACATCCCCACGTCCCAAAGGTGTGATCCGGATGCAAG
>Cluster-2641.4506
AGCGTACCAGGTCTCCTCTCAGCTCTGGTGGACAGGCTAATCAATCGGCTGAATGAGTTGGGAGCCCCAGGCCGGGAGAG
AATTGCAGAACTTCCAATTGTGGAAGTGGGGGGACAGGCTAGTCGGCGGAGTCCAAAAGAAGTGGTCGATCCGAGCTCAG
AACTTGCTGGGCTTTACGACGTGGAGGATGGGGTCTTACCTGTCGGACAGTTTGCGGCGGAGGGCACGGGATCTTATATC
AGCCTGTTGCGAACTTACGAGATGATTCGCACCACATTGACGCCTTCTACAATTTCGGAACGGGTTACCCGCATCTCGGA
TCAGTCACGGCCGATGAAAGATAGAGCGGAGAAAGGTCTACACCTGCTCAAGCTTCTAGAATCGTACACTCGACCTGACG
ACTCCATGTTACCCCCTGATATCGTCGAAATTCTGGTCAGCTCGGCGTGGCTCCCGGTCGGGGATGCATTTTATAGGCCG
TCGGAGTGTTGGGATAGCCGGTCAAAGGACGCGTTGCTTTGCGATCTAGTCTTCCCACGAATCCAATTCTCCGTCACCAG
TAGTCATAATCGATAACGCCGCGTGCGCGGTAATCCCATAGCCTGCGGACACCTCGACTCTCTTGTTCTGAAGGCCGTTT
TCGATAGACAAGTACAATGTAGTTTATTCATGCGTACATCTTATCGGCGCCAAAGGTCAAAGAGGTTCTGAAGGGGAAGC
GAAAACGGGACCGAAGCGCACAGGGAAGATAAAGCAGGACGAACGTTAAAAACATCAAAACGAGAGGAAAACGGACAGGG
ATAGGTGGAAAAAAACGGCAGAGGTGA
>Cluster-2641.37154
GGACACTGCTCACGTCTTTGGCAAACCGAACGCTCGCCACGGTGCAGGAAGAGCCACCAAAGAAGACAGGCTGGTTCAAG
CGGGACCAAGCCCGAAGAGCAAGACGATGGACGAGAGCGCTGAGATCCACTCTTAAGGAACATTGAGGAAGCAGGCGAAG
AGGAAGGGGCATACGCTGACTCATGTTGAGTGGGATCGAGCACCACGTTCGGCCAGGTATTGCAGCGTGATTCTGACGCA
CTGCCAGGTTCTCCTTTCATTCCTTGAATTTTCAGTTAATCTTCCTTTGTTTCTATTATTTCTTGGTAGCCTTTTGAGTG
TCAACGTCACTTGTGCGAGTTGCCTTGTGTAAAGCCCTCAAAGTGTGAATGTGACACACCCCAAATCATCAGCAAATTAA
AGCT
>Cluster-2641.37155
CATCCGTTCCCGAACGTATCAGCGAGCTTTGACCGAACCGACGCGACTGCCGGACCCGATGCCGCGGTTCAACCGACGAC
GTTAGGTCCGCCAAAAGTCAGGTTGCCTTCGGCGTATCGTTCTGTTATTTCATCCATTCGGGTCAAGGAGACTGGTGGAA
TGAAGCTCGTCGGGCGTTGTAGGTTCACATCGAAGGGCCCAAAGAGATTTTTCTGGAATTCGTTACCACAGCCTTATGAA
AGGGGGTCCAAGGTTTGCCAGGCTTGAGGGAACTCTGAATTCAGTTGCGAACCTTAGGTCATTAAATTCCTAGAAACCAG
AAGCCGAGGTGCACTGATGGTCAACATAGGCTACATTGGAGTCGGATGCGAAGTTCTAGACGGCGGACTGGACCACATTT
GCTCAGGTGAACTACGCCCTACTAGAGAGTATTGCAAAATAGTATGTCATCTCGGAAATATCCTCTGGCTTTGACTGGCA
TGATCCGCCGTCTTCTGATAGTGATCCTGCAGTCAAGACACTCGTCTTTGCATTCCTGTTGTCGAGAACGAGGAACAACC
TTGCGATACGGCGTCAGCAATTCCCGGTGCCTGAATCGACCCGCGCGGCCTTTGCTACCCTTCTGCAAGAAGTTAAGAAT
GAATTGGCTAACCAAGAGCTGTTGGTCCATGTCGACAACTCTCAACAACCCTCATGGAACGCAGCGCCAACTGTCTTGCC
TCACCAGCCCTCTTATTTTCAACGACCCAGTCGCCGAAGTACATACTCCAGAGTACGTCGAAGTTTAGTCCATGCCGCAC
GCGCAGACGGCCACCATTACCGGTACGACTGTCCCCGAGTTTGGTCCGCCAGGTCGCAAGTTGGACACCCACGTCTTTGG
CAAGTCTCCGTCG
>Cluster-6072.0
GAAAACTTGAGCACTGTCTGCAACCTTCTTAACACTGTGTTGAAGAACAATCTCTGCCCTTGGGCCGAAGTTCTTGACAT
CTTGTACAACGGTGTTGAACTTATCCACAAGACTCATCACTTTGAAAACGGTTCCGAGTGAAGTTCCACCACTTACATTT
CCAGCAATATCAAGCAAGTTGAAGCTTCTTAGTACAAGACTCTTCTCAATTTGAACAACAAGTTCGTGAATCTTAGCCTT
AAGTTCATCTACA
>Cluster-2641.4507
CCACGCTACTTGGGCCAACACTTGGAATGCCTTTATCCTGCGAGGTTGAGTTTCGTCGATAGCCTCGATTAATATCGTGG
AAAGCAACTCTGATGGGAGCTGGTTGATAGGAACGAGGGCATTGCGTTGCCGCCGGAAGAGCGTTGCCCGTTTTTGCGCG
GCCATCTGGAGAGCGTTGCCTGCGACTTGATGGCACCAGGCGAGGCGATCG
>Cluster-2641.4500
GCCGTCGTTTCCTCTCCACGTACGTCCTCACGCCGACTCTAGCATTTATCGTTTGGGAAGGATCAAAATCCGGCCAGGAA
ACGGAGAATATGAGCATCCTAGTCGGAATCGCAAAGACCTTGTGTCACCGGCTTTACTGGCAGTATAAGACTAAAGAGGC
CGAAACTTCTCCAATAGATGGTCCCATTGGTTTAGATGGACCAACTGGTCTACAGGACCTGCCGGTTGAAGTGTTGGAGC
ACATCGGGTCCTTCCTCCTACCCACGTCAATCCGGAATCTCATGGTCAACAGGACCTTCCGACAGATTTGCGAGCGGATT
CTTTACCGGAGCATTCGCCTTCCCTACACCACTGGAAGGACTCTCCATCTTTGCAAAACCTTTGTCCTTCGACCCGACTT
AGCTCTCCACGTCCAAGACCTTGACGTCTGTCTTCGATGGTTCCACGTCAACCCACGACGAGGAAATAGAGAATACACCC
TTCCAAAGTTTTCTCAAAAGAGAGCACAAGGGACCTTCACCCCCGTCGAAGCGCTAGCGTTGGCCAAAAACGTCAAGTCG
TTTAGCGTGAGGGGCATAGCTTGGGTGCCCGACAGCGGTATGGCTCCCATACGAGAGCTGGCGGGTGGTATGAAGCTCAC
CCAGTTAACAATCAGCACTTTCCCGACTCTTCCTAACCCGGAACCCAGAATCGACAAGGAAATCGTTTCCAATCTTCGTG
CGGTCCTTCGAGCGCAACCACTCCTGGAACACCTGGAGCTCCCCAACTTTTTCGTGGTCGTGTTGACGGACCACACCTTT
CCGTCCACTCCAGCCACTGCTCCGCTATCGGAAGAACAGTCTCCCCTTGTGATCGAACGGTCGGACGTCCCGAACCTCCG
TTCCCTTACCGCGACCGCGAGTGTCGCGGTATCATTCCTATCCGTAGCCCCGAAACTGGAGAAGCTTTCGATCTCATCCT
GGGGCGATCAAATACGCTACCTTCTTCCATGCTCGGAACAGCATGGTCACCGAATTCGGAGCTTCGGTCTTCGGTCGCGC
CTGAAGGACTTTGTGGCTCAGGGCGAATGGGTAAAACTGATGTCGCATTTCTCGAATGTGGAGACCTGTATCTTCACCGT
TTGGTGGTTGCCGAAAGACAGAGAGGTTGGGATCGTAGGGCCCTGTTTCGACTGGGTGTCGCGGGACATTCACTTGCTGC
CTCTCCTGCGCAACCTCGAGTTGTACGCTGAATCAAACTCTACCCAAAACTTAAAGCTTTCGGAAGAGCAAATGATGGAG
CTCAAGAGGAGTTGCCCACGACTGGAATCCGTAATAGATCCTTCAGGGGACATATGGACATACCGTCCCAAAGCAAACCA
GGAAGAGGTCTTTCGCTTACAACATCTGGGGCGTCTATCTCCAGACCAACAAAATATATACCAGGACATCCCAAGTCCAG
ATCCCCCACCGGAGACGTCGTCGAGTGGTATTTGGGCCATTTGGAAGTAGCGTTCAGAGAGAGACGTTCGCATATCAGAC
GCCATACTTCGCCATTGCTAACTCGCAGGCCTTTATTCGTATGTATTTGATGATTAGTATTCTGATGAGTGATTATA
>Cluster-2641.8080
GCAGAGGCAATGGCTGGCTACTTGGACTCGGAGGAAGCAAAGGGGGAGAGGTAACAGAGATCTTGACGGGTGTCCCTCTC
GCCCGAAGGGGCGGTCCCATGCATGCACTTGGGGGGTTTGTACTCTAGGATGTGATCTACTCGTGGATGTTGGAACGAGA
GGCTGGATTGGCCGGTTGTTGGTGAAGGGATTGGGATCTTGATTCGCGTCCTAAGGAA
>Cluster-2641.4502
GACAAGGACTCGTGGCTACGAGTTTGGAGGTGCATAGAGCGGTCGGGAGACTTGCCGCTTGACATCGTCTTCATGTCTCT
GCGCGACGACGAGGTTCTCAATAGAGTGGTCATTGCCTTGAAGGCTCTGGTCCCTCTGGCCTCACGGTGGCGTTCACTGT
CACTCCCCTATATGGTGGATGACATAAACGAGTCACTCAGGGGCACAAGTCTTCCGAACCTTGTCGAGCTCTTCCTCCTT
CCGATTTCGCAAGAGGACGAAGACTATTCCAACGATGTCAGTGTCTGCGTCGATGCACCCAAGCTCGAGACCTTGCTTAT
CAAGAGTTACGAAGTGTACTTTCACGACGACCGGTGGCCTCGTCTAAAGCACTTGGAAGCTCGCGAGTTCTGGGGTTGTG
AAGCATGGCTGTGGGGTTTGTTGGGGTCATCACAGGAGACGTTGGAGAGGCTCGTTCTACGGCGCGATGATGGGGTAATC
GACGTCAATAACCAAGGATTGGAGGACCAGTTTGGAGAGCAAATGAATTGCAGTCGGCTTTCAGCTTTGACAACTCTCGA
ATTTTCCGGAGTGGAAATGGAAAATTGGAGCGCTCTTCGATTCGCGGAGATGCCATCGTTAAAGCATCTCATCATCGAGC
AAGATGTTTTCCACAAGACGGAGGAACTCGAAGAACCGATCCCCACTTTCTCGTCACTGGAGTCCCTCCGCATATCTACG
GACACGGCTTCCGACATTGAACGAGCAATCCAGTTCCTCCTGCCTCTCGCCCCCAACATCACATCACTTACTCTTCACGA
TGGAGCGGGGCAACACGCGACAGCAGCTGCTCACTTGCTTGTCCCAATCTTGCGGAGAGACGAATCTACCTCGGAACCGG
TTCTTTGCAAGAAGTTGGAGGAACTGACGCTCGACGGAGATTGCACGCCCGTGGATAAGCTTAAGGATTTGGTGGAGCTT
CGAGGATCTGTGATCAAGAAAATTTCTTGCGACGGAGGACTGTGGGGGGATGATGATCAGTTTGAGGGGAATAAATTGGA
GGAGCATAAGCAACTGCTGGAGTGGCTGGAGGAACGAGTCGAATTGTCGGGTGTGAGAGGTTGGTGGGATGGGGAATGTT
AGAGCACTATCTCCCACGGGCTTTCTTCTTTACACGGCCTTTAGAGGCTACGTTTCTTTTCTTTTCCTTCTTTCGAGTAG
AGGAAAGTCAATCTGTTCAGTCCATGCTTCTTCAGTTTGAATTCAG
>Cluster-2641.30815
CGAAACGACAACGAGCCAAAACATCCTTGCCGAACCATACGATGAATGCGTCTCGATCCCCAGACGCGCGAAAGTCCAAA
AGACCTAAGCTAGATCCGTATATCGACGGAGAAGATGACAGTGCAGAAGAAGGACCTCAACTACCTCCTACAGCGGATGT
CAACGAATCTTCGGTCCAACCCCCGCAGAAGGACAGCGCAAGCGAATCGGATACAGAGGACCATTGTGTTATATGCCTGC
AGGTAATAGTCGATAGGACGGTTTTACCTGCATGCGCGCACGACCGTTTCTGCTTCGAGTGCTTGGAAATGTGGGCTAGT
CAATCAAGGAAGTGCCCGCTTTGTACAGCAGCTATTGGGCCGTACATAATACACAATATTCGCTCTCAGTATGACTTCTC
CAAGTATCATCTTCCTCCTCTGCGATCTTCGCCTCCACCACCGCTTGCCCTCTCCCAAGCTAGTGTTCGCCGGCGAAGAG
CGGTTCCGCAAATACGCTGGGGGAGAAGAAGTAGTACGAACGAAGCAGAGCAGGATGAGTTCGATCGAGCTTTGGAAAGG
AGAAAGTGGGTCTACAGACACAGGTTGTTCGCCAAGCACATTGCATCAAATCAATATACTCGATTTAAACCCTACCCTAC
ACCACAGCAATTTGCTGCATCTCAAGACCTCATCAGCCGCACAACGGCGTTTATCCGTCGCGAGCTCCAAGTATGGACCA
ATCTGGACGTTGAGTTCCTGACCACCTTCATCCTCGCCCTGATGAAGTCCATCGACATTCGATCTGAATCTGCAGTAAAG
CTACTCGCAGAATTTCTTGACATCGACTCTCCCGAGTCAGGAAGACGGCCTAATGCAGAGCATTTTGCGCATGAGCTCTA
CACGTACTTACGTTCCCCATACCGAGACTTAGCGGTGTACGATTCGGTGATCCAGTATGATCAGCCGCCAACTGTACCTT
CTCCGCCCACACGCCATCAGCGCCACGGTCGTTGGGTCGCACAATCACAGCCATCTAGCGGATCTTCTCGGCACTACTCT
TCGCGAGAGTACGGGGGAAGGAACGAGGTTGGCCACCGCTCGCGCCACCACGCCGCTGAGCAGTCGGATGAAGACGATGT
TCTGGAACGGTCACCTCGTGATATCGACAGCCCCCGACACAGATCACCATCTCCACCGTACCAACAAACTTCTCCAAAGT
CCCAATACGAACATCTAGTTCGGAGAACCAGATATCGACGTCTGACTCGCAGTCCGGGCTCCAGTGAGGATGAAAACCAT
CAAGAACCGGTGCAACGTCCCTATTACTCGCCAGAACGAAGATCTTCCCAAACCGGTCTTTCGCGAGACTTTCGACACGG
TAGCAGTCCATCCCCGTCCTATGGGGTGCGGGCCGAGCAGGAGAGTGCGGTGTCGGAAGGTCGGAGCAGTCTTGGAGCCG
TCGATCGTGGGCGTTCTCGGGGCTATGAATCTCGCGACCAGAGCCCAGCGGAGTCGCGTTCCTCTGGGCGGAGTCGACGA
CCCTCGATGAGCTCCATTATGGCGGGAAATCGAGATGAGTTGGTTCGTTCGCCCTCACCACGGTCGCTTTCCCCTTCAGA
TAGATCCCCTAAAAGGTCGACATCAGCCAACAAGGAGGAGAGTTCTGCGGAGATGGAGCATAATGATGCCTCGATCGCCT
CGCTTTCCAGCAAAGGCGCTAGCAAATCGATCGCAGCTTCGGCGCACACGCCAGTCCTTGGGTTTTCTATCAAGGGTCAA
GCAGCAAGAATGGGATTGACCGAAGTGAAGTCCTTAGGAGAAGACAGAACGCGGGTTGACCAAGCGCAAGAATCCGTTCG
CGACGTTAACCTTCCAAGCTTGTTAGCCCGCATGACGGATTCCACCCGGCGAGGAGACGGAGGAACGGACACGGAGGCAA
TAGCTCCTTCTGTTGCGGACATTATGGCTCGGACTCGACATCAATTGTCCATCAAACGCAAAGGCAAAGCGAACGCTGTA
GACTCGGACGTCTACTTAAATGCGGATGCCGAATCATCTTCGGGTCAACCGGACACGATATCCGACGGGGCACAACCGTC
TTTGGATGCTGAACGGCGGAGGCAGTTGATGGCGAAGTTGGCAGAGGAGCGGAAGAAATTCCTACTGTCCGAATCGTCTC
GCCCGACGAGCGTTGTCTCCGAACCTGACAAAACACTGCAACTCGATGAGACTTCACATGACCATGACCTGAATGCTTAT
GAACAACGTCTACGAGCTCAATCCCGGCTTCGAGCCAAGCTGGCTTCTGAGAGGCGCAAGGCCTCAGTCCCGGTTACACA
GCAAACACCTAATTCGACGCCGATGTCAACAACCTTGTCACCCACCGAGACGTCGCCCACTCCAGTCATGCCAACCTCAA
CATCGAGGTCGCTTTTGTCCCTAGAAGGTGGACTGAAAGTGAAGCTAAAGCAGAGGCAAGCTGGCGTGAACATGGAGCAG
GATTTAAAGGAGCGACTGAGGAAGCGGAAGCAGTCGCTAGCGTAGGTATATTTGATACTCTTAATGCTATATGCTTTTGG
TTCCCATAGATAAGTACACCATTGCATTGCACCCCTGACGTCGACATTTGGTAAAGTCGATACAGGCTACTCCGTGTCGA
CTCACCTTGGGTTTGGTGTCAACAGGAACGAACCCTTGGTACCGCAAGGCTATGTTGATCACATTCCCATCCACCCATCA
GCGTCACTTTCCCAAACGTGCTAGACCCGGAATCACCTTCCCGCGTGTATGTACATAACAGAACCAATAATGATAATATG
TTACATAATTG
>Cluster-2641.4503
GCCGGGGCTCAGCTGGATGCATACGTAGCCGAAAGCCTCAATGGCGTAACCAACAGAACAAAAAGTCATTTTATTTCCCT
TTTTTTTACTCGGGCCCTCTCGAACCGTCCGAGGTAACGCCTCATAATGATGATCCTTGTTTTATGCTCCTGTCATGACC
TCGTACAACCCGCTACCACTGGGTCCTCGACGGGAAAGCCTCTCACTCCAGAAACGCATCACATTCTCCCACTCGTCTCG
AGAGCGAGGCATTCCTTCTCCTCCGGCTACTTTCACCTCCCGAACATCTTCGTACCCCTTTCTAAACGAGGCTAACGCAG
TGGCTGCTAGACCAGAGCTTTCCGATGGTTGCCGGTGAAATACCAGAACCGGGGTCGGGCACTTGCTGGAGGGCGTCGGA
AAGGACAACAGCGGCCCACAGATCGTCACGATAGTCGCAAATGATGAGCTGGAAGATTGACTTGTGCTGCGGTGCAGCGG
CCACCAACGTAGACCCGTCTCCGCCGCTACCGTTCCTCCTTGTGCGAAACCGAATAGGTGGATACGCTTGGCCGGCCACG
AACACTTGTCTACCAGGCACTCCAGGGTCTTAACAAGGGCATCCACAGCCGAACTCGGGTTCGGGTTCTGTAAAAACTCC
CCGAGATGGTCGAATGTAGGGTACCATTGATATGCTGGCTCGTCCAAATACGGGATCTGTTCGGGCGCTCGCAGAGCCAA
TATCGCAGTCTGTGGTAGGTTCAGCGACTTTCCCAGCTTCGCAAATGGTGCGTGAGTGTCTCCGAGGCCGTGCAACAAGA
TCAACAGATTCTCATCAGCCCCATCATCACTTGGGAAGTACTTGAATTCAAGTGGGATCTCCCCCGATTCCGGAGGAGGT
TTGACCTTGAGATATTCATCTGCTCTTACTGTGATCTCCTTGTCGGGTATGAGAGATTCATCTGCTTGAGCTGCTGGGCG
TAGCGTGATCTCCTTGTCGGGTGCGGTGGTGGCCGGGTCCATACTTGGGTTCTT
>Cluster-8701.0
TATATCGACGCCCGAGATATCTACCACCGGATTGGGGATACGCTAGGCTTTGCAAATGCCATTCGAGGCCTAGGAGATGT
CCAACGTCTCCAAAGCGAGTATTCCAAATCCGAAGCGTCGTATATCGAGGCCCGAGAGATTTACGATCGGATTGGGGACA
TGCTGGGTAGTGCGAATGCCTCTATGGGACTGGGGGAGATCCAACGTTACCGAAAGAATTATTCCAAGGCCGAGACGTCG
TATATCGAAGCCCAAAAAATCTACGTTCAAGTTGGGGACCAGCTTGGTGTTGCAAATGCCGATCTGGGACTAGGGGATGT
CCAATATCACCAGAAGAATTATTCCGAGGCAGTGGCGTCGTATATCAAAGCCCACGAAATCTACGATAGGGTTGGGGACA
AGCTTGGTGTCACAAATACCATTCTGGGACTACGACACCTAGGGGCGTGGGAGAGTTCGTTTACTATGCAGGCCTCCCCA
AGATTACTGAACGGTAATCCGAGCGACCCAACTTCACCTGATTCAAAACCTCTCGAGGCACTTTCGGAGCTAGCAGGAGA
GATCGGGG
>Cluster-4750.0
GAGAGGGGGAAGGGCATCCCAGGCAGAGGGAACTACAGAGCAAATAACAAGGGAGCTTGGCCACGAGTGGCATGCTCAGG
GTAGGAGGGTGGGCTCGAGGAGTGGGAGGTGGCCAGCCTGTGGCCATGCTCCCAGCGTGTGGGCGTGGCCCCGCTCTAGG
GCAGAGGCCCCCCAGGGAGAAGGAGTAGCGCCCTCCTTCTCCTTTCCCG
>Cluster-2641.33729
ATAACCGCGTTCCCTACTCTATAACCTTACTCATCGCCTGGACATTCGAATTCCCACTTACTCAACATATTCTGGAAATG
GCGAGGCTAGAACCTCGAAGATCGTGGTTGAAATTTACTAGAATCGAATTTTTGTACTGAACGTCGTTCAACCAAACGGA
GAATCAGAAGTGTATCGAAGGACAAAGCCAATGCTGCGATGTGTCGGAGTGCGTCTCTGGGCATAGGATCTCGTCAAGCG
ACTCGAACATTCTAATCTCCACAATTAGTCCCTTAGAAAGACTACTCTTGCTTGAAAATAAGATTCACTCGGTCCCATTG
GTGTCCAACACCCCTTGAGGAAACATAAGCGTTAAAGTCGGGGAAGAGATTGATCTGGTCGGTCTCTTCATAAACGTAGA
ATTCCAAAGGCTTGCCATCAGACGTGGCGGACACCTTTCCGTCCGACGCTACGTCCCAGATCGTCGCCTCGGAACCTCCC
TCGTAAAAGGAACTGTTGACGGATGACCCTGCGCCGTCGATGCTTTGCGTAAACACTGTCGCGGCGTAGCGATATCCAGC
CGGTGCGCGGGCGCCTCTTTGGTGCAGCCATGTCAGGCCAACGAATTTGTTGCGAGCTCTCGGTCCCGTGCTGAGGGCAA
TATTAGAATAGGTCGAGTAAGGTTCGTTTTTCACAGTTACTCTCTGTGCAGAACTTTTGCCGCTCCGGGTCACTTGAGTG
GCGCCGTTGTCTCTTAGCCCTCGAGAGAGATAACCCATTACTCTGTTTGTCTGGTAATACCGAATTTCGATGACGCCGGT
AGTGCCGTCGAATGGCTTGCTACGAGGTTGTGGAGTATAACTTTGTGGTGGTACAGCGGCGGGTGGAGCAAAGTCAACTT
GAGGGAATGATGAAGGCCACGGTGCAGCTGGTGGAGGGGCCGCGGCTGGAGCGGCAGCGGCAGCAGGGGCAGCGGCAGGA
GGGGCAGCAGACGCAGATGGAACGATGGCATCCTCATCTGCAGGCGGATAGCGAACCAAAATGGCCTTCTTTAATCGCTT
CCAGCTCTCTTGCACGTCATCGTCTAATGACTCGAACCACCTCAAGGCTTTGCCTGACATGCATGTCGATGCGAATCGGG
CCATCCACTCATCATCGCGATCTTTATTTGCATCAAATGCAGCCCTTCGTACTGCTTGAATAAATTCTTCGGCCTCGTTC
CCGTCTTGACCGCGAAAGGAGACGTATCGGTCGTCCATCCGGGCCTTGTCAATCTCCGATGCTCGCGGAGCTGAGAGACC
TGATGGTGGTGGATTTGTGGCGAG
>Cluster-2641.33728
ATAACCGCGTTCCCTACTCTATAACCTTACTCATCGCCTGGACATTCGAATTCCCACTTACTCAACATATTCTGGAAATG
GCGAGGCTAGAACCTCGAAGATCGTGGTTGAAATTTACTAGAATCGAATTTTTGTACTGAACGTCGTTCAACCAAACGGA
GAATCAGAAGTGTATCGAAGGACAAAGCCAATGCTGCGATGTGTCGGAGTGCGTCTCTGGGCATAGGATCTCGTCAAGCG
ACTCGAACATTCTAATCTCCACAATTAGTCCCTTAGAAAGACTACTCTTGCTTGAAAATAAGATTCACTCGGTCCCATTG
GTGTCCAACACCCCTTGAGGAAACATAAGCGTTAAAGTCGGGGAAGAGATTGATCTGGTCGGTCTCTTCATAAACGTAGA
ATTCCAAAGGCTTGCCTATACAATCAAGGTGAATGAGACTAAGAAGCGGGGAAGCCCAAAACTGGAGAACGCTACCATCA
GACGTGGCGGACACCTTTCCGTCCGACGCTACGTCCCAGATCGTCGCCTCGGAACCTCCCTCGTAAAAGGAACTGTTGAC
GGATGACCCTGCGCCGTCGATGCTTTGCGTAAACACTGTCGCGGCGTAGCGATATCCAGCCGGTGCGCGGGCGCCTCTTT
GGTGCAGCCATGTCAGGCCAACGAATTTGTTGCGAGCTCTCGGTCCCGTGCTGAGGGCAATATTAGAATAGGTCGAGTAA
GGTTCGTTTTTCACAGTTACTCTCTGTGCAGAACTTTTGCCGCTCCGGGTCACTTGAGTGGCGCCGTTGTCTCTTAGCCC
TCGAGAGAGATAACCCATTACTCTGTTTGTCTGGTAATACCGAATTTCGATGACGCCGGTAGTGCCGTCGAATGGCTTGC
TACGAGGTTGTGGAGTATAACTTTGTGGTGGTACAGCGGCGGGTGGAGCAAAGTCAACTTGAGGGAATGATGAAGGCCAC
GGTGCAGCTGGTGGAGGGGCCGCGGCTGGAGCGGCAGCGGCAGCAGGGGCAGCGGCAGGAGGGGCAGCAGACGCAGATGG
AACGATGGCATCCTCATCTGCAGGCGGATAGCGAACCAAAATGGCCTTCTTTAATCGCTTCCAGCTCTCTTGCACGTCAT
CGTCTAATGACTCGAACCACCTCAAGGCTTTGCCTGACATGCATGTCGATGCGAATCGGGCCATCCACTCATCATCGCGA
TCTTTATTTGCATCAAATGCAGCCCTTCGTACTGCTTGAATAAATTCTTCGGCCTCGTTCCCGTCTTGACCGCGAAAGGA
GACGTATCGGTCGTCCATCCGGGCCTTGTCAATCTCCGATGCTCGCGGAGCTGAGAGACCTGATGGTGGTGGATTTGTGG
CGAG
>Cluster-2641.33725
ATAACCGCGTTCCCTACTCTATAACCTTACTCATCGCCTGGACATTCGAATTCCCACTTACTCAACATATTCTGGAAATG
GCGAGGCTAGAACCTCGAAGATCGTGGTTGAAATTTAATAGAATCGAAATTTTAATTATTGAACGTTGTTCATCCAAACG
GAGAATCAGAAGTGCATCGAAGGACAAATCGGTCTGCGTCTGTGGGCATAAGGATCTCGCCAAGCGACTCGAACATTGTA
ATTTCCACAATTAGTCCCCTAGAATGATTACTCTTGCTTGAAAATAAGGTTCACTCGGTCCCATTGGTGTCCCACACCCC
TTGAGGAAACATAGGCGTTAAAGTCGGGGAAGAGATTGATCTGGTCGGTCTCTTCATAGACGTAGAATTCCAAAGGCTTG
CCATCTGACGTGGCGGATACCTTTCCGTCCGACGCTACGTCCCAGATCGTCGCCTCGGACCCTCCCTCATAAAAGGAACT
GTTGACGGATGACCCTGCGCCGTCGATGCTTTGCGTAAACACTGTCGCGGCGTAGCGATATCCAGCCGGTGCGCGGGCGC
CTCTTTGGTGCAGCCATGTCAGGCCAACGAATTTGTTGCGAGCTCTCGGTCCCGTGTTGAGGGCAATGTTAGAATAGGTC
GAGTAAGGTTCGTTTTTCACGGTTACTCTTTGCGCAGAGCTTTTGCCGCTCCGGGTCACTTGAGTGGCGCCGTTGTCTCT
TAGCCCTCGAGAGAGATAACCCATTACTCTGTTTGTCTGGTAATACCGAATTTCGATGACGCCAGTAGTGCCGTCAAATG
GCTTGCTACGTTGTGGAGTATAACTTTGTGGTGGTACAGCGGCGGGTGGAGCAAAGTCAACTTGGGGGAATAATGAAGGC
CACGGTGCAACTGGTGGAGGGGCCGCGGCGGGAGCGGCAGCGGCAGCAGGGGCAGCGGCAGGAGGGGCAGCGGACGCGGA
TGGAACGATGGCATCCTCATCTGCAGGCGGATAACGAACCAGAATGGCCTTCTTTAACCGCTTCCAGCTCTCTTGCACGT
CATCGTCTAATGACTCGAACCACCTCAAGGCTTTGCCTGACATGCATGTCGATGCGAATCGGGCCATCCACTCATCATCG
CGATCTTTATTTGCATCAAATGCAGCCCTTCGTACTGCTTGAATAAATTCTTCGGCCTCGTTCCCGTCTTGACCGCGAAA
GGAGACGTATCGGTCGTCCATCCGGGCCTTGTCAGTCTCCGATGCTCGCGGAGCTTAGAGACCTGATGGTGGTGGGTTTG
TGGCGAGCCACACGCCTCGCTGACTTGCACAACCTGCGGTGCATAGAATAGAG
>Cluster-2641.8089
GATTACAAGTCGGACCCGAAGAAAAAATTTTCAAGTCCATGAAAAAACCAAATGAGGGATGGTAGAAAAGAACCGAGTCG
ATACGAAAGAAGTAGATTGATGCGGCGTTCCCCAACTCCGATTCTGATTCCGAGAGCGGGTGCAAGTCTATCGGAGAAGG
GTCGAAGAACACTCGATCCATTCCGAGGCCCGTGGCGCTCCCTTCTGTGCCTCATGGGGCGTTGTCGGCTCCCACCACGA
GTCGATCTTGAATTGTACTCGTTGAAGGGTAGGGCGAGCAAGCGCCCATAGCGTAATAATCTTGCACAATGTCGGACAGA
CTTCCGGTGGGTCGTCACGTACGTCCAACACCGCAAAGCTGCGCAGTTGCGCAAACCGGCTCAGGTACGGTGAAAGGTTG
TTTAATTCCTCGAGAGTGTACACCTGTGAGTAAAGGGTGATCTCTTGGAGCGCCGGCAGAGTATGGCTCAGGTAGTCCAA
AGTCTCCGCAAGTTGATTGTATCCGATATAAGAGTGTGAGCTCGTGATCTTGAAGCTGAGCACTTCGCTAAGTGGGGCCG
AGTGGCCCAACACGGCGTCCTCTAGTGCACTTTGGTCGATGACGCCATGCTTCTTGACCACAATTTCGGTTGCTAGCGCT
TTCCCTCCTAACCCAAGGGAGCGACGAAACGCTGCTTTAAGATGCTTGACCGTGGCTTTGCCGCCGATATGAGGCGAATG
AGTCGGAGAGAAGGAAGGTACGATTGCATCATGCGTGCCAGGGACGTATTCCTCCTCTCGATGGATGAATGTTCCGGGAT
CCGAAGAAACGGAGGATCGTCTGGTGTGTACTGAAGATTCAGTCGCCGTTGAAATTGTTGAGGTAACGGACGTATTCCGA
TTATGGGAACGGTATTCTTCTTTTGCTCTCAAAAGAGCGTCGAAGGAAGGCCGTCGTGAAGATGAAGCTTGTTCTTCAGC
TAGATTGAACACTAGTCCCCCGTCGAGACTGGCTCGAGAGAAGGTTTCGATGCTGATGCGACGAGAGTGCGAGGGTGTCA
TGGCTTGAGGTTGGAGGGAGAAAGAGGGAAACGGATAGGAGGCTTGTTGCCCTCCCCGCGGAGACCTGCAATTATACCCG
CCGGGAACA
>Cluster-2641.33727
CGGGCTCGCCAGTCGTTGGCTTGGATGATGTTGGAACAGCCGGAGCTGCAGTCGTCCGAGCTGAGATGACGCCAGTGGTG
CCGTGGAATGGGTTGCTACGAGGGTTTGGAGTATAACTTGTTGGTGATACAGCGGCGGGTGGAGCGAAGTCAACTTGAGG
GAATGATGAAGGCCACGGTGCAGCTGGTGGAGGGGGCGCAGCTGGAGCGGCGGCAGGGGCAGCCGCAGGAGGGGCAGCAG
GCGCAGATGGAACGATGGCATCTTCATCTGCAGGCGGATAGCGAGCCAGGATAGCCTTCGTTAAACGCTTCCAGCTCGCT
TGCACATCATCGTCCAATGATGCATGCCACCTCAAGGCTTTGCCTGACATGCATGTCGATGCGAATCGAGCCATCCACTC
ATCATCGTTGTCTTTATCCGCGTCGAACGCAGCCCTTCGCACTGCTTGAATGAACTCTTCAGCTTCATTCCCGTCTTGAC
CACGAAAGGAGACGTATCGGTCGTCCATCCGGGCCTTGTCA
>Cluster-2641.33726
CGAGCTTTGCACACGTTTGAGCCGGCGGAACTGGGCGAATTGGCTTTCAAGGCGGGAGATATCATCAAAGTACTCAACAA
TCAATACGAAAGCTGGTGGGTAGGGCAGTTGAAAGGCCAAACTGGCGTTTTCCCCGTAAACTATGTGGAACTCCTTCCTG
AACCAACACCTGCCGATTTGGGGAAGGAGGCTCAGATGGACGTCGACGTCGCAAGTTGGATGAATCGATAACTCAACGTG
ATTGACGACCCCTCTCTTCACTTCTCTTCCAAGAGAGTCTGAGGGAAGGAGGGCGTAAATAGAGTTCGTGTATCTTTTCT
GGCTTGTGTTTCGCTGTGCACCTTGCATCCTTCGATATAATCCATGAAAGCTGACA
>Cluster-2641.33721
CTTTGCAAAGCTACTCTTGCACTCTTTTCGCTCTCGTCTTGTTCTAGTGAAGGTCGAATCTCTTTATTTTCGTTCCAAGC
ACCAAAATTTCAATCTAGACGGGGTCAAATGACGGAGGCTGCTGGCGTTCACCGCTATCCTTCGAACCAAGTTCAACACG
CTCGTCAGCGCACGACTGGACAAAAGACGCCGTAGGAGGCAACATTCGCATTCATGGGCGTCATTTTATTGATGCCTGGG
GCCGAGTGTATGCGCGCTGAGAGGTGTCGACCTCTCGGGTTAAGACAAACCCTGAGTGGAGATTCCAATTAGTCCTTTCC
AGCACCGGAGACAAGTTACCGGTAGCATTAATATTGTATTCGCGTTCCTCCACGGGTTGGACAGACCGGCGAATTCCTCT
CTTTCAAATGACGGCAAGCTTAGACAAGAATTCTTAGTAGATCTGTTCCCGTGGATTCCCTGATCGAGAGATCT
>Cluster-2641.33720
GTGGGGAAGCGGTGCCATATGGGTAATACCGCTTATGTTACTGACTTCAGATTCTCATCGTCTGAGAGCATCCCCGCCAA
CGCATGGACTGTCATTAGCGTCACATTCTCATTCTAAAACTAGCCAGGCGTCGGCTGGGGATCAAGCAAAGAGCTATCGT
GTCCCAATTTGAATTAAAGGCTGAGAAGGAGGGGTGACACGAAGAGTGAGGGTGACGGT
>Cluster-2641.33723
GTATGTTCCTTCTCGGATTCTCTCTCCCTCTCCTAGCTCGCGCTATTTTCAGAGCACTGTCTCTCGGGACTGGGAGAGAA
GGAGATCGATTTGGGTTCTGGTGCTGAGGATTTTTAGAGTTCCGGTGAGGATTCCGATGAACTGACGAAGTCCAACGACG
CTCTCATCTCCTTTCTTCCTCAGCCCAGATCCACTTTCCTCCTTTACGGATTTTCCACATCAAGATCCTTCTTATATTTA
CTTCTAACGATCTTCAATTCAAAACAAAAAATCTTAGTTTGCAGGTTTGATTTAAGAGAAATCTTGGAGTGTCTT
>Cluster-2641.8088
GTTCCACCACACCGTCGACCGTTTTCCCCTCGCTCTCGCTGCAATTCAAAATGCGATTGGCCAATGGCTCACTCCTCGAC
TCAGAGCAAGCCACACGTCATCTTACTCGTTTAAATCTGCTACCTCCTTTTGCCAACACTCCCGTTTAATGCATGTCTCC
ACCCCACTGGCAGCACCGCACCTTCGGCCACGTGCAATGAAGTCTAGGGAAAAGAATACCGCTCCGTCACACCCACTTCT
CGGTCACAGATGCACTCGTCGGACAGGGAACGTTTTCTCTTCGGGAGACCGACTAGATAGAGCGGGAGACATGCAGTTAC
TTGGAGTGGGTCTCGAAAATGAAGCCGGAGGGTTGGAAAAATTCGAGACGGGAGAGATCATGGCACCGGAGGATTGAAGA
CCAGAGTTTCCTCCTCGCCCGTCGCCCCTACCACCGCAGCCAACCCCTCGCCCACTCCAGTCTCATTGTCATCCGTCCCA
CCTTCAGCAGCAGGCCGAAAGCCTCGTCGGTCACAACAACTCGCCCCTACATCGCATAGAACCCCACTGGAACACAAGCA
TGGACATTTGGCACCAGGGTCCCCCTCACATTCGGATTCGTCATCCCCCACCTCATCCGAACCGACGACACCGAAGTGCT
TTCACAGGTCGCTGCTGGCGCATTCCTCACGTCTCGCCGTGGCATGTCCGCAGTCAAGGGTGGACCTTCCGTGCCGATGA
CCAAGCCCATCGTTCAATCACACCCCGCTGTTCAAGTCAAGGTTGTCGAATAACATATTCCCGGGAACGGTCAGCCTTTC
GCCTTTGCCAGCGCAGCAGAGTGGTAGACTTCGCATTTTGATTCAAGATCGGTATTTCTCCCTTTCTTCGCTTCTTTGAC
TCGAGTCCAGTTGCCTTCTTCTTTGTCCCGCCGACTTTTAAAATCTCTTCGAGTGTTGAATTACAGGAGTATCGCCGAAC
ATAGCCAATACGCCGAATACCACTCCTGATCAGAACACCGAAACAGACAATCGATCCACAACCCAACTTGAACCCACCTT
TCCAAGGCAACTTGCAGCACACCACCCTCACAACTACGTTAAATAGGCTCGGAGAAGTCTACTACGCTCAATCCAAATTA
GTCGAGGCTGATGAGTCCTTCATCCAAGCGCGAGA
>Cluster-5179.1
CGCTCATCACTCCGACGACCGCTCGGGAAGAGGTCGCCTAGACAAGTCTCATAAACGAAAATTATCTCAAGAAAATAAAT
TCGGACTATGGCTGCAATTGATCAGGGACACTTGGAATTCCGGGGGAACGACGCGGAGGAATGCGAAACGTTTATCGCCA
GCGTTATAAAATACGTTTTTGCTCAGGGAAAACAGCGAGACGACGCGTGGATGGCGGATTTTGCAGCCACGTGCATGGCG
CAAGATGCTCTAAGGTGGTGGGGATCTCTAGAGGAAGAGATCCAACAGAGTTGGAAATTGCTCCAGAAGGAGATGCTTTT
AGCTTATCCGCCTATGTTTCACGGCAAGAGTGGTGAGGAGGCGGAGAAATTCGTGCAGATGGTTTATCGACGGGCGAGAG
ATGCTAGGAGACAAGGTGACGCACGATGGATTGTAGAGTTTGTTCAGACGTGTCTCGCGGAAGAGGCTCTGAGGTGGTAT
GCCACTCTCGAGCCGGAGGTTCAGGATAACTGGAAGCTGCTTCAGCAAGCGATCTTGAATCGCTGGCCGAGAAATGGCGA
CACACCGCTAGCAATGACAAGTTCAAGCATCTTCCCAACACCTGCGGCGGCAGCTGCCCCGCTCGTCCCTGCCCCAAGGC
AGAAAGGTCGAATCAAGATAGCTAGAAAAGGAGACTGGAGGGCGTACTATTTGTCCAATACACTAAGTCCCTATGGCTTC
CCGACTTTGCTGACCAACCGCGCACAAGGCTTGGTGGTCGAGCTTGAGCCTGCACCTGGGAGTCGATGGAAGCTGTGCAT
TGCAGAGGGACAAAGCATCCAGTATGAATCATTAGCGATAT
>Cluster-5179.0
TATGAATCATTAGCGATATGGTGGAGCGGGATTCTCACCGACGACTATGCCGCGCTCTGTGCAGCCGACTCCCAGACGGG
AAAAGGATCTGCAAATGCAAACCGCTTCAAAGGATCCCTCCTCACAGCTATATGGAAACTTTCGACCGACTCTTCAAGCG
GCATAGTAACAAACCGTAAAATAACGGCGACAAGGGGCGAAGGAGACCTATTCGCTTATACACTCGGCTCTAACAGCACG
GTTCTTTTCTACGCAGAAGCGCGGAGTGAATCGTCGGACCTTTATTTTGAACCCCTCTGATACAAACCCAAGTTTTATAC
CAATGGGCATCTAGTAACTCATGTAAACCTATTAAATGTGTACAAAGGTGTCATAGG
>Cluster-6871.0
CGGCATCACAGAAGCCAATATATTTGATGGTGAGATAGAGCCTATTCGGTATCTTCCCACTCCCGGCGAGAATTCTTCCG
GACAGCATCTCTCAGTTCGGCTCTCCTTATCGGCTCTACGGCGAAAGGCTTAACGTGAAACTATTGTTGAGTCGGCATGA
TCGTAATACTCACTCATAAGAGCATCACCCTATCAAAAATTTGGTATTCCGCTGGCAAACTATGATTTAATGTGCTTACG
AGACTTTCGTCGAATATTAGAGCCCACTCCACTTGTAACCGTTCAATCCCCATGCCGGCAGAAAGCATAATAATTGGGGT
CAGTGAGTATCCTTGATCTTCTTCGAAACGTCGGATTTCGACACCTGCATCGAAACCGTTCATGAAGGGCATGTGGGTAT
CCATCATGATGAGGTCGTACGGCCGTTGCCGATACCACCTATCGACGACAGCGTCGACAGCGAGGAGGCCGTTCTCGACT
ATTTCAATCTTGTGGTTCAGTTTCTCAAGCATCTTTGCGATCAACTTCTGGTGCACAACGTTGTCCTCGGCCACTAGGAT
GTCATGCGACAAGGACGGATAGTCAGGCTCAAATAAGGTCGGATGCCAGCGGAGGGCCACCTGCAGGGCCTCGGCAGTAT
TTTGGTGCGAGATAGGGTAACAAAGGATGCTGCATACATGGCGCTCCATGCACCATCGCACATTCAATCTAGTAACCCCA
TTTTGCTGTACCAGAAGAACGATCGGTTTATCTTGAAGGTGCGGAAGCCTCCTGATGACCTCGACCAAGTCCGGAGAGGT
GGTCATCACCGCCTTGACGCTCTCCAAGCCTTTCCCCGAGTTTAGCTCGCATTCATAACGAGTATCCAAGCTGTTGAATC
CCAGATCCGCCAAGATGTCCTTTAGAACATTTTTGTCGTTCGCATTGCTTGACCTAATTGCTAAAAGCACGTCGC
>Cluster-2641.34719
GGATGGAGTGGGAGAGGTACGGACTGCAGTTATACGCCACGAGATCGGGGCTCCGGCAGTCATTTGGGATGAAGAAGCCT
CTTCTCCGGCATGGGGCTGAAGCTGTACTCTACATTCGTGCTTATTGTACCCTGATAGATTTTATGGATCTATTGGGTTC
GACTCTTTTCACTCCGCGTTGGTACGCAAGTCCCGAGATTTTGCGTAATTCAAAGCAATCCTCGGTCGATCTGGGCACGG
TACAACA
>Cluster-2641.34718
TGAGTTAAATCCGAAGGAAGGTAATTGATCATCGCAGCCACCTGGTACAACGGACAGAGTACCAAAGAAGACAGAGAACA
GTAGAAAAGAAAGAGGGGAGGGGAATAGAACGGATGTACAGTGTAATCCCTAATCATCGCCGTCATTTCCTCTGAGGTGC
CACTTTTTCCGCATCTCCTGCTTCACCTGCGCCGCTCTTCGTGCTATACTTTCGACTTCCTGCCAATTCTTTACATCTTC
CACCGATCTCCATCTGCCTTCCCAACCGGACAAATCGCATGATATGGAAACGGGGAGCCGACAGTGGGCGCCGATGAGGA
ACCCTAGTGCTGTTTTGTCGTTCGGCACAGTTGATCCTCCGACGTCTAGTTTCTTTAACAACTGGAACTCCTCCTTGGGA
AGAATATCCCCTGAAAACTTGACCTCATCAGTGGAGGAAAAGGAAGTGGAGAGTTGCTCCAAATGAGGAAACAGGGTGGC
TATGACGGAAAGCATGTTCCACGACAAACCCTCGCTTTGTCCACTCCGTGGGTTAGGGCAGAGGACCAGAACCCGGAGGT
TAGGCCATGCCGATGCCATCTCCTGAAAGTCGAGCACCGTCATTTTGATAGACCTGCCGAAGCCAATCCGAAAGCTGTAA
AGGCTGCGACAAGAAAGTACTGGTCGGAATGTGCTGTGGAAGGCGAGGTTGACTTGGCTGGGAGGTGCGTTGGGCGAACA
AAAGTTGAATGAAAGGGTTTGAAGTGCGGGACAGCGTCGAGCTATCGTTTCGACCAGATCGGACACGTCGCCCGTCTTCT
CGAGTTTGGCGCATGATACGGTGAGATGCTGGAGCTGGGTAGGTTGTTGGAACTCCGAGAGGAGGCGAGTAATGTCAGGG
ACGGGGGCGTCAATTTCTACAGCCTTTAAGCCGAGAAACCGATCAGGGAGGAAACTCAGGGCTTGCCCGAGGGAGTCATA
TTTCTGGTTGACTCCATAGTTTACTGCGAGCCTCTTGAGTTGCGGTAGGTACCCCAAGGCCTCGACGATGGTTTGTGTTT
GATAGTACCTCGGAAGGGCTATGGATTCGAGTTGACGGGAGTTGTTTATCAGTTTAACCAGGGAATTTGATAGGTCCTTT
GGCGGAATGTCGGTGTCCAGGGAAAAAGATTTGAGGTTTACTTGTCTTTGCGTAATGCAGTGGAGGAGCTTTTCTGCAGT
TTCCTCCCGTACGTCCTCACTTAGACGTAGGTGCAAGTGTTCCAGGGTTCGGGAAATGAAAGGGAGAACCGCCATCGCCG
ACTCGTAGCGTACACCTCCCCAGCTCAATCTTTGGACGTTTGGCGGAAAGAATGCACCGCGAGGGTGATAGAGGGAGGAC
TCGGCGATAACTTTGAATGTTACTGCCCAGTTCTTCTCTCCTGCCCAATCATCAAACGCGATGGAGCGAATTCGAGTTGC
ATACGCGTCAAAGCGTCCCCAGTCTGCGGTGCTTGGACATTGTGCAAATTTCCAGTCGTCACTCGAATTTTGTCGAGTCA
ATGGGGAGACTAATTCCAGAAGCGGAACGACCGATTTGAGGTCTCTCCAAAGACAGTCCAGAGCTAA
>Cluster-2641.34715
AAATGTGCTAATAAGTGATGAGCTCGATGCTGTAATCTGCGACTTTGGCGTGGCCTCGTTTGTTAATCAGGCGGCGGGTC
CCTCCGGTCTGACCACCACTCAAGCTGTGAAGGGCTCATTGCGATACATGAGCCCTGAGCTCTTCGACGGAGAAGTCAGG
CACACCCTTCCAAGTGATATCTGGGCATGGGCATGTACAATCTACCAAATTTTTACCAACATCGAACCGTATAGTGAAAC
GAAAACAAACCTTGCGGTGATCGTGAAAGTGAGCCGAGGCACAGCCCCTGGATCTATCCAAGTATTACTGTCTCGACTTC
CTCCGGACGAAAAGTGGCCTGAAATGTTGTCTGAGGTAATCAACGACTGTTGGAACTTCGATTCGAGCAAACGCCCCTCC
GTGACTACGCTAATCGGAGTAACCAAATACCCAATCAACCAAAATTCTGCCAATCTTCCGTCTTCCGGATCTGAGTCTCC
TGTCGGCATCACTCAAGGGGGTACTTCCGTCAATCTTCAAAGCATCAAGAACGGTCTCGACTCTGGGTCTAAGTCTGGAC
CAGCCCCTACCACGGCTAGACGTCCAGATCGGAGCAAAAGGGACAAGGACGTTGGGGATTCCGCCCGACAGGCGTCCAGC
AACGTCGCTCCAATCGA
>Cluster-2641.34714
CCTCCTTTTGCCTTAGTCCGCCCTCCCTGTTCTTTCTGTGTCTTCAATGGGCCTGTTCCAGTCAAAACCTCAAAAATTCG
ACGCTGATCACAAGTTAAGCGCTCCGCTTCGGTCAACACTCAAGGATGTAGAACACCTCTTTATCCGCCCTCAGCGCTTG
AAAATTAAGGAAGGCAGCCAGCTTGGGTTCGGGGGTTATGGAGAGGTGATGTTCGCCAAATTGGATAAGTCGAGAAAGGT
CGCCGTCAAACAGTTGAGGGCAGTGGGAACCAAAAGTGACCGTAAACGCCAAGCTTATCGCCTTGTTAGAGAGCTCAAAA
TATGGGCTACTCTCCAACACCCGAATATTCTTGGACTTTTAGGCTTCTACTTGAGCGAAGATTACGAAGTAGCTCAACTC
ATCTCGGTATACATGGTCAACGGCAACGTCTCTCAATACCTCAAACAGAATCAACCTGACATAGTTACGCGACTCAAATT
CGTACAGGGCATTACGTCTGGGTTGCAGTATTTGCACGAGTTTAATCCGCCCATTTCCCATGGCGACCTGAAACCCGCG
>Cluster-2641.34717
GTGATTCGAAAGTTCATCTGCCAGAAAAGGAAGCATTGGTATATAAGAATCTGCGGTAGCCATCCGCGTGGCTTGGCTCA
AGACCAAATTGTCCATACAGGAACGCAATGTAGCACATTAGGCCTAAATTTACGACATGGGTGAAGGAATGGCGAGAATA
ATAACCCGTTCGATTAGGAGTCTATCGAGATTGATCTGCCGGACGAGGTAAAAATGACCGAGCTATATGGATCGTCGTGA
GGCCGGCCCGTTCTATATCCACTTAAGACTGTCCTGTGCTCGGACGGAAGGCGTGCAACACGTGCTGCTTCCTGCTGGTT
TACTTTGAAAATGACAGGTTCGAACAACCTAGTGCCCCGCGCGCTGAAGAGTCAGGTTCTGTCACTCGGGCCCGGGTGTG
CGGGTGCAGTTGAATTTGGTCAAATGAGTTCGATAGTTTCCTTGTGCTTGAACTTTCGCGTAGCTCTGTCTGCCGATCTG
AAGCAAAATTGGTTGCCGTAAAGGTCAAACTCCATCGTGGCCACGGAGTCCAGGGGATGATTTATGGGGGTAGGTTCCGA
CACTCTTTCCTCTGGAAGAGGAAATGTAGGCTGAGAGTCTGGAGGGGGTGCATAGACTGGGATTCGGAAAGTGAAAATAG
AGTTGCGCTTCGGGATGACTTTGAATTTGTCATGTTGGGTGATGATCTTAAAGGTATTCTCAGACTCATGCGCTACGATG
CCAGACTGTCCAACGAGAGACGGGTTTTTACTGTCCTTCACTGTGATAATGGCGCCATGAAAGTCTGCTTTGACAAGCTT
GGCATGGGCCGCTGGGACGTTGAAGGTTGGTGGCGTCTTCAGATATTCAGGTTGCTTTGGAAGGTTCAGTAGCTCGGCGA
TATAAGCCACCCAGAGATGATGGATTGGCAAAAAGAGTGAATATTGTGCTGCTGCTTTATCTGGCGTCCATAAGCCCTTC
CGCTTCGCTTCGTTTCTTCCGACCTTGCCCAATCTCCGTCGTTCTTCATGGGAACGCCGTCGAGCCTCTTTTTCTTTGAG
ATTCTTTGCGTGACGGCTTTCCACTGCGTTGTTGTCCAGCCATAGACGTTTCCCTTGATAATTCTTTGCGTATTCCTCTT
CCGCCCTCTGGGTTCGATTTGCATGAAGAATCCCGAGGCCAACTGACGCCGCGGAGTCAATCCTGTGCCGTTGACCCTAA
GACGTTGTGAGACAAGCGTTGAAAGGTAGTAGAGTCATTTCTTCTACCTTGAGAGCCTCCACTTCGTTGTATGGGTTGAG
GCGGTCTGCCATGGTGGTCGGGTGAATCGGCGGAGTCTCCCAAGTTCGCGACGTTCCGTCGA
>Cluster-2641.34716
AAATGTGCTAATAAGTGATGAGCTCGATGCTGTAATCTGCGACTTTGGCGTGGCCTCGTTTGTTAATCAGGCGGCGGGTC
CCTCCGGTCTGACCACCACTCAAGCTGTGAAGGGCTCATTGCGATACATGAGCCCTGAGCTCTTCGACGGAGAAGTCAGG
CACACCCTTCCAAGTGATATCTGGGCATGGGCATGTACAATCTACCAAATTTTTACCAACATCGAACCGTATAGTGAAAC
GAAAACAAACCTTGCGGTGATCGTGAAAGTGAGCCGAGGCACAGCCCCTGGATCTATCCAAGTATTACTGTCTCGACTTC
CTCAGGATGAGAAGTGGCCTCCAATGTTGTCTGAGGTAATCAACGACTGTTGGAACTTCGATTCGAGCAAACGCCCCTCC
GTGACTACGCTAATCGGAGTAACCAAATACCCGTCAAATGAACTCACCGATAGATCTAAAGAACTACCACCTCTCCCTAT
TGATGGAGAGGACGTCGATTCCTGGATCACTACAGAGCTTGGCCTCGGGGATACCATCCCTAATTCAGGAATGCCTACCG
GGGGTGATAGGCTGGAACATCCAGACGTTTATTTGATGCTCCCTTCAAATGGCAAACAGGAAAGCACTAGTCGAAACGTT
TTAGACCGCCTGAATCTTGGCTGGCATAACCAGGAAGGCGAGGAGCGCGGAACAACTTTGTCCGTTTCTGAAGAACCACA
GCGTCATCCCTTTGGTTTTTCTAACCAGTTTGATACCACTTTTGGAGCCCGAGCTCAATCCAAGCTCACGAAG
>Cluster-2641.34711
GTTCGCGCCTCTTTCACCCCCAAACCCAACATCCACGTGTTACAGTCTCTGCAGCAACTAAAATCAACTACCCACGCGTA
AAAGCCATCTACGATTCCGGCGAGATCATCAACTGGGTAGCATTCGGTCCCGACGGCGCGTTCGTCATCGACACGACCAA
CAAATTCATCGCATCCGACCCAGCCATGGCTCGAACCTATGATCGGAAGGGTGTTACGACGCGGTGCGCGAGCTTCGGTC
CAGAAGGGGTGTGGGTCGTTGTGGAAGATGATGGAGAGATAAGGAGCCGGGGCTTACCGGCGAAGGTGTTATCGGCGTTG
TCGAAAAAGGGAGTTCGGAAAGTCGAGCTGAGCCCCGTCTCGTCGAGTCATTACTTCATCGAGTACACGGACGGCTCGAC
CGACTGGTGGCTACCTGCCAGCTGGCATCCTCAAGTGCGCAACATCGAGCAGCTGAATATCCGACTGGACGTAAGATCCG
ACACCAGGACAGACCTCACAGGGGTGCGGAAAATTGTCTTCGCCTTCGGTCCCGAACGAGAAGCATACTGCATAAAAAAC
CAAGGTCGAACCGCATGGAAAGGTCTCCCAGAAGAGTTATCCCGGCGCTTTAGAGAGCCAGGTTCAATATGCGCCGTTAG
CGTGGGTGAAGGTGGGGCCTTCTTCTGGAGAACGGGCACGGCGTACGCCGTTTCGACGGCCACGAAAATGGCGTACCCTA
GAGTATGGAAGATCTGGGAAAGCGGCGAGGAGATTAACTGGGTTGCATTCGGTCCAGAGGGGTATTACATCGTCGACACT
CCCAAACGCATCTACGCAAGTCGACAAGACGAGATTATTCGAACGTACAAAGAAAGCAAGAAACAAGTCCCTATTCGATG
T
>Cluster-2641.34710
AACAACCTTCCATCTCCCAACTCTCACTTGATCTTACTCCTAAACTGCATCTTGGGTTTCTTCTAGACTGATAAGACAGC
CTGCTGGTACCGCTTAATTCGACCTGTTTGCCAGCTCGATCCCGATTTTCCACTTGTCCCTCCTCTAGCCCTCATTAACA
AAACATGCTATTCGCTTTCGGCAAGACCCACGGATCCTTTTACTTCTCTCATGGATCGGAAAACTATTGGAAAGGAATGC
CCAACTCTCTAGTCCCAACTTTAAGAAATGAACCGTTGTTCCGTACGCTGTCATTCGGAGAAGGTGGGGCCTACTTCTGG
AAAGAGATGGGCAAAGCGGATTCAGCGGGAGCATACTGCGTCTCGGCCGCAACTGCGATCAACTACCCGCTCGTCAAGGC
CATCTACGACTCCGACGAAGGCATCAACTGGGTAGCCTTCGGTCCCGACGGCGCGTTCGTCATCGACACGACCAACAAGC
TCATCGCGTCCGACCCAACCATGTCTCGGACCTACGTCCGGAATGGAGTTATGGCCCGTGTGCCCATGCGGTGCGCGAGC
TTCGGTCCGGAAGGGGTGTGGGTCGTCGTGGAAGATGATGGAGAGATCCGGAGCAAAGGTTTACCGATGAACGTGTCGTT
[truncated: 47,286,227 more chars]
